# Supplementary material for: Bacterial Community Composition and Functional Potential of the Kleptoplastic Sea Slug Elysia papillosa
Source: Biomolecules. 2026 Jun 20;16(6):918. doi: 10.3390/biom16060918 (PMC13296961; doi:10.3390/biom16060918)
Supplement: Supplementary file 1 [file biomolecules-16-00918-s001.zip]

Archive with 2 entries (2 files):
- Supplementary_Table_S1_Centrifuger.xlsx
- Supplementary_Table_S2_SqueezeMeta.xlsx
