# Supplementary material for: Bacterial Community Composition and Functional Potential of the Kleptoplastic Sea Slug Elysia papillosa
Source: Biomolecules. 2026 Jun 20;16(6):918. doi: 10.3390/biom16060918 (PMC13296961; doi:10.3390/biom16060918)
Supplement: Supplementary file 1 [file biomolecules-16-00918-s001.zip › Supplementary_Table_S1_Centrifuger.xlsx]

## Sheet: All_Taxa
Taxon	Tax_ID	Rank	S1 relative abundance (%)	S2 relative abundance (%)	S3 relative abundance (%)	S4 relative abundance (%)	Mean relative abundance (%)
root	1	no rank	100	100	100	100	100
Bacteria	2	domain	99.8996	98.047	99.7125	99.6416	99.3252
Bacillota	1239	phylum	14.023	27.4252	36.9308	31.8366	27.5539
Bacilli	91061	class	11.9069	25.4012	34.0807	31.3462	25.6838
Lactobacillales	186826	order	10.4472	24.675	33.5613	30.9649	24.9121
Lactobacillaceae	33958	family	7.75766	22.4923	33.0204	30.1917	23.3655
Levilactobacillus	2767886	genus	7.56408	22.4921	33.0203	30.1916	23.317
Levilactobacillus bambusae	2024736	species	7.56408	22.4921	33.0203	30.1916	23.317
Pseudomonadota	1224	phylum	36.7381	16.5862	18.6698	16.2995	22.0734
Actinomycetota	201174	phylum	37.9008	27.1556	9.6565	13.1905	21.9759
Actinomycetes	1760	class	37.5064	27.1548	9.60846	13.1595	21.8573
Patescibacteriota	10000034	phylum	7.23247	19.2411	29.693	28.8464	21.2532
Microgenomatia	10000270	class	7.16678	17.7702	29.0783	28.5994	20.6537
UBA1406	10002559	order	7.16668	17.7698	29.078	28.5992	20.6534
GWC2-37-13	10004439	family	7.16668	17.7698	29.078	28.5992	20.6534
GWC2-37-13	10010284	genus	7.03681	17.7697	29.078	28.5992	20.6209
GWC2-37-13 sp038064655	10147074	species	7.03681	17.7697	29.078	28.5992	20.6209
Propionibacteriales	85009	order	30.56	20.3083	7.4523	11.2599	17.3951
Propionibacteriaceae	31957	family	30.5599	20.3082	7.45228	11.1763	17.3742
Cutibacterium	1912216	genus	30.3916	20.3082	7.45226	11.1762	17.3321
Gammaproteobacteria	1236	class	35.2082	12.5407	13.2574	6.98962	16.999
Cutibacterium acnes	1747	species	29.7992	19.1685	7.45226	11.042	16.8655
Enterobacterales	91347	order	22.9547	1.83161	1.17056	1.71812	6.91875
Enterobacteriaceae	543	family	22.0502	0.95265	0.53739	0.94258	6.12072
Enterobacter	547	genus	21.6691	0	0	0	5.41727
Alphaproteobacteria	28211	class	1.52989	4.04543	5.41245	9.30984	5.0744
Burkholderiales	80840	order	6.03169	7.65235	2.55033	1.64739	4.47044
Burkholderiaceae	119060	family	4.87896	6.93198	2.30241	1.64719	3.94014
Bdellovibrionota	3018035	phylum	1.42839	3.51866	3.07463	7.51824	3.88498
Mycobacteriales	85007	order	5.90893	3.8749	1.62716	1.30036	3.17784
Sphingomonadales	204457	order	0.29885	1.90843	3.42315	6.73515	3.09139
Sphingomonadaceae	41297	family	0.29885	1.90841	3.42313	6.73514	3.09138
Bdellovibrionia	3031418	class	1.16572	2.65691	1.90177	6.25065	2.99376
Bdellovibrionales	213481	order	1.16572	2.6569	1.90177	6.25065	2.99376
Mycobacteriaceae	1762	family	5.52905	3.42607	1.57074	1.30031	2.95654
Enterobacter hormaechei C	10090531	species	11.5339	0	0	0	2.88347
Qipengyuania	1855416	genus	0.12755	1.35089	3.3745	6.51023	2.84079
UBA1609	10011156	family	1.14979	2.65297	1.43951	6.05746	2.82493
UBA6776	10118792	genus	1.14978	2.65295	1.4395	6.05745	2.82492
UBA6776 sp002453155	10118793	species	1.14978	2.65295	1.4395	6.05745	2.82492
Qipengyuania sp003248395	10132413	species	0.12754	1.35089	3.3745	6.38584	2.80969
Pseudomonadales	72274	order	3.24881	1.82496	1.45859	0.39641	1.73219
Pseudothioglobaceae	10003228	family	1.62951	0.00101	3.70633	0.76983	1.52667
PS1	10003227	order	1.62951	0.00101	3.70633	0.76983	1.52667
Clostridia	186801	class	1.63565	1.56423	2.56078	0.32974	1.5226
Lawsonella	1847725	genus	3.61967	1.06346	0.33286	0.56096	1.39424
Streptococcaceae	1300	family	2.58302	1.6779	0.54075	0.77307	1.39369
Lawsonella clevelandensis A	10091585	species	3.52968	1.06346	0.33286	0.56096	1.37174
Corynebacterium	1716	genus	1.65061	2.19902	0.90246	0.64614	1.34956
Streptococcus	1301	genus	2.58301	1.32622	0.54072	0.77305	1.30575
Ralstonia	48736	genus	0.91594	2.38884	0.182	1.0267	1.12837
Ralstonia mannitolilytica	105219	species	0.86463	2.38884	0.182	1.0267	1.11554
Actinomycetales	2037	order	0.90521	2.43092	0.45862	0.55889	1.08841
Caldimonas	196013	genus	1.78665	1.56053	0.83648	0	1.04591
Pseudothioglobus	10003229	genus	1.11705	8e-05	2.74983	6e-05	0.966755
Caldimonas aquatica	376175	species	1.71973	1.22673	0.83648	0	0.945735
Bacteriovoracales	2024979	order	0.26266	0.86173	1.17284	1.26758	0.891202
Bacteriovoracaceae	263369	family	0.26266	0.86173	1.17284	1.26758	0.891202
Bacteriovoracia	3031419	class	0.26266	0.86173	1.17284	1.26758	0.891202
JADFZW01	10008177	genus	0.26263	0.86162	1.17275	1.26751	0.891127
JADFZW01 sp015232015	10098839	species	0.26263	0.86162	1.17275	1.26751	0.891127
Enterobacter intestinihominis	3133180	species	3.38411	0	0	0	0.846027
TANB77	10000241	order	0.58253	0.00105	2.46748	0.00064	0.762925
CAG-465	10001992	family	0.58222	7e-05	2.46669	4e-05	0.762255
CAG-465	10010210	genus	0.58221	6e-05	2.46668	4e-05	0.762247
CAG-465 sp036660635	10107307	species	0.58219	0	2.46664	0	0.762207
Staphylococcales	10000300	order	1.34951	0.72243	0.5059	0.37724	0.73877
Archaea	2157	domain	0.10035	1.95296	0.28753	0.35835	0.674798
Pseudomonadaceae	135621	family	1.74371	0.54599	0.12824	0.26218	0.67003
Staphylococcaceae	90964	family	0.97748	0.72239	0.50587	0.37721	0.645737
Staphylococcus	1279	genus	0.97747	0.72237	0.50585	0.3772	0.645722
Bacteroidota	976	phylum	1.31969	0.58528	0.18446	0.46334	0.638193
Bacteroidia	200643	class	1.31969	0.58528	0.18446	0.46334	0.638193
Pseudomonas E	10000295	genus	1.60025	0.54596	0.12822	0.26217	0.63415
Thermoplasmatota	2283796	phylum	0.09564	1.5125	0.28016	0.35639	0.561172
Poseidoniia	10152963	class	0.09558	1.51234	0.28004	0.30895	0.549227
Poseidoniales	10152964	order	0.09558	1.51233	0.28003	0.30895	0.549222
Poseidoniaceae	10152965	family	0.09556	1.51229	0.28	0.30892	0.549192
UBA60 sp002503395	10154255	species	0.09555	1.51225	0.27997	0.3089	0.549168
UBA60	10154254	genus	0.09555	1.51225	0.27997	0.3089	0.549168
Nevskiales	1775403	order	0.12115	1e-05	0.93489	1.00508	0.515282
Endozoicomonadaceae	2066474	family	0.6736	1.01251	0.3571	7e-05	0.51082
Endozoicomonas	305899	genus	0.6736	1.01251	0.35709	7e-05	0.510818
Tissierellales	1737405	order	0.6295	1.25038	0.00025	0.16176	0.510472
Algiphilus	1266053	genus	0.12115	0	0.93487	0.90212	0.489535
Algiphilaceae	1266054	family	0.12115	0	0.93487	0.90212	0.489535
Thioglobus A	10011153	genus	0.23151	3e-05	0.95567	0.769	0.489053
Algiphilus sp022763315	10064379	species	0.06511	0	0.93487	0.90212	0.475525
Enterobacter hormaechei	158836	species	1.81527	0	0	0	0.453817
Peptoniphilaceae	1570339	family	0.62945	0.98805	0.00013	0.16166	0.444823
Rhodospirillales	204441	order	0.06344	0.54222	0.20448	0.96467	0.443702
GLO-3	10001059	genus	0.06343	0.54219	0.20443	0.96464	0.443673
GLO-3 sp003354135	10001060	species	0.06343	0.54219	0.20443	0.96464	0.443673
GLO-3	10001058	family	0.06343	0.54219	0.20443	0.96464	0.443673
UBA11873	10005934	genus	0.07097	0.80354	0.7642	0.12291	0.440405
UBA11873 sp003540955	10073129	species	0.07097	0.80354	0.7642	0.12291	0.440405
Ga0077536	10005932	order	0.07097	0.80354	0.7642	0.12291	0.440405
Ga0077536	10005933	family	0.07097	0.80354	0.7642	0.12291	0.440405
Rhizobiales	10000060	order	0.26789	0.60643	0.41789	0.45727	0.43737
Thioglobus A sp900180385	10014482	species	1e-05	1e-05	0.95556	0.769	0.431145
Chromatiales	135613	order	0.12958	4e-05	0.80647	0.73885	0.418735
Sedimenticolaceae	3067276	family	0.12958	3e-05	0.77604	0.73884	0.411122
Comamonas	283	genus	0.43863	0.7001	0.18308	0.24107	0.39072
Alteromonadaceae	72275	family	0.35368	0.44575	0.17762	0.54986	0.381727
Corynebacterium accolens	38284	species	0.20321	0.43523	0.88571	0	0.381037
Endozoicomonas atrinae	1333660	species	0.4898	0.78994	0.18511	0	0.366213
UBA1875	10007927	order	0	1.45481	1e-05	0	0.363705
CPR2	10007926	class	0	1.45481	1e-05	0	0.363705
JBGSRK01 sp041737595	10144119	species	0	1.45481	0	0	0.363702
UBA1875	10007928	family	0	1.45481	0	0	0.363702
JBGSRK01	10144118	genus	0	1.45481	0	0	0.363702
Rhodobacterales	204455	order	0.15938	0.41401	0.29616	0.58414	0.363422
Rhodobacteraceae	10000506	family	0.15938	0.41401	0.29616	0.58414	0.363422
Tepidimonas	114248	genus	0.39681	1.02259	0	0.03089	0.362573
Rickettsiales	766	order	0.58352	0.00029	0.81704	0.0002	0.350262
Negativicutes	909932	class	0.48027	0.45369	0.28185	0.15658	0.343097
Veillonellales	1843489	order	0.48023	0.45358	0.28176	0.15652	0.343023
Veillonellaceae	31977	family	0.48022	0.45355	0.28174	0.1565	0.343002
Tepidimonas fonticaldi	1101373	species	0.31166	1.02259	0	0.03089	0.341285
Streptococcus mitis DM	10043442	species	0	1.32594	0.00052	0	0.331615
Bacteroidales	171549	order	0.58412	0.37603	0.00187	0.3627	0.33118
Enterobacter cloacae Q	10006641	species	1.32139	0	0	0	0.330348
Microbacteriaceae	85023	family	0.06266	1.06673	7e-05	0.1914	0.330215
Peptoniphilus A	10004085	genus	0.32312	0.98792	1e-05	1e-05	0.327765
Peptoniphilus A lacydonensis	10113352	species	0.32311	0.9879	0	0	0.327753
Micrococcaceae	1268	family	0.22175	0.68526	0.25122	0.13369	0.32298
Veillonella	29465	genus	0.38686	0.45354	0.28174	0.15649	0.319657
Cutibacterium namnetense	1574624	species	0.33523	0.78253	0	0.13422	0.312995
Actinomycetaceae	2049	family	0.37275	0.67882	3e-05	0.13425	0.296463
Pseudothioglobus sp002698045	10130079	species	1.1169	0	0.06442	0	0.29533
Pseudomonas E paraversuta	10081905	species	0.80004	0.31123	0.00064	0	0.277977
Staphylococcus hominis	1290	species	0.56752	0	0.50582	0	0.268335
Pseudothioglobus sp902509905	10127955	species	4e-05	3e-05	1.06977	4e-05	0.26747
UBA3913	10040623	genus	0	1.06665	0	0	0.266663
UBA3913 sp002391425	10040624	species	0	1.06665	0	0	0.266663
Thiodiazotropha	10003461	genus	0	1e-05	0.31092	0.73883	0.26244
Rhizobiaceae	82115	family	7e-05	0.1626	0.41768	0.45714	0.259373
Desulfovibrionia	3031449	class	0.34402	0.51429	6e-05	0.17865	0.259255
Desulfobacterota I	10001954	phylum	0.34402	0.51429	6e-05	0.17865	0.259255
Desulfovibrionales	213115	order	0.34402	0.51428	6e-05	0.17864	0.25925
Desulfovibrionaceae	194924	family	0.34401	0.51426	4e-05	0.17863	0.259235
Oleidesulfovibrio alaskensis	58180	species	0.33306	0.51421	0	0.17861	0.25647
Oleidesulfovibrio	2909705	genus	0.33306	0.51421	0	0.17861	0.25647
Cyanobacteriota	1117	phylum	0.18287	0.2661	0.44599	0.10611	0.250267
Cyanobacteriia	10000608	class	0.18269	0.26559	0.44559	0.10579	0.249915
Comamonas tsuruhatensis	10114964	species	0.32702	0.48432	0.18308	0	0.248605
Xanthomonadales	10000021	order	0.49219	0.22112	0.10514	0.15192	0.242592
Neisseriaceae	481	family	0.95658	4e-05	0.00016	3e-05	0.239203
Cardiobacteriales	135615	order	0.00047	1e-05	0.93344	1e-05	0.233483
Cardiobacteriaceae	868	family	0	0	0.93343	0	0.233357
Midichloriaceae	10004393	family	0.21857	2e-05	0.70464	2e-05	0.230813
Fokinia	10040184	genus	0.21857	0	0.70462	0	0.230797
Fokinia cryptica	10150407	species	0.21857	0	0.70462	0	0.230797
Xanthomonadaceae	10000022	family	0.49217	0.22107	0.05147	0.1519	0.229153
Corynebacterium sp900539985	10022384	species	0	0.89566	0	0	0.223915
Caulobacterales	204458	order	0.00108	0.4586	0.22115	0.20625	0.22177
Acidovorax	12916	genus	0.19193	0.22392	0.46624	0	0.220523
Corynebacterium sp943914355	10109288	species	0	0.8681	0	0	0.217025
Planctomycetota	203682	phylum	0.03591	0.56829	0.08917	0.17471	0.21702
Planctomycetia	203683	class	0.03584	0.56811	0.089	0.17458	0.216883
Moraxellaceae	468	family	0.6256	0.00038	0.23562	0.00208	0.21592
Pseudoalteromonas	53246	genus	0.04281	0.44556	0.14268	0.22843	0.21487
Proteus	210425	genus	0	0.26633	1e-05	0.57293	0.209817
Proteus vulgaris	585	species	0	0.26632	0	0.57292	0.20981
Neisseria	482	genus	0.82912	1e-05	0.00012	1e-05	0.207315
Thiodiazotropha lotti	10048930	species	0	0	0.15255	0.66242	0.203742
Staphylococcus epidermidis	1282	species	0.17228	0.37079	0	0.25587	0.199735
Shewanellaceae	267890	family	0.09494	0.21548	0.45524	2e-05	0.19142
Shewanella	22	genus	0.09494	0.21548	0.45524	2e-05	0.19142
Micrococcus	1269	genus	0.07922	0.68523	0	0	0.191112
Verrucomicrobiota	74201	phylum	0.00014	0.60802	0.0147	0.13768	0.190135
Streptococcus thermophilus	1308	species	0.32121	0	0.00142	0.42929	0.18798
Aquibium pacificus	3153579	species	2e-05	0.16247	0.24504	0.32117	0.182175
Aquibium	2911176	genus	2e-05	0.16247	0.24504	0.32117	0.182175
Vibrionaceae	641	family	0.25628	0.2175	0.0001	0.2255	0.174845
Micrococcus lylae	1273	species	0.00501	0.68523	0	0	0.17256
Bdellovibrionaceae	10002389	family	0.01592	0.0039	0.46223	0.19302	0.168767
Bdellovibrio	958	genus	0.01591	0.00387	0.46221	0.193	0.168747
Bdellovibrio bacteriovorus B	10098415	species	0.01591	0.00386	0.4622	0.193	0.168742
Vibrio	662	genus	0.22169	0.21746	6e-05	0.22547	0.16617
Pirellulales	2691354	order	0.03583	0.41126	0.08896	0.12009	0.164035
Stenotrophomonas	40323	genus	0.41642	0.22066	1e-05	1e-05	0.159275
Kiritimatiellia	1921781	class	1e-05	0.60763	0.01436	3e-05	0.155507
Bacteroidaceae	815	family	0.38879	0.06935	0.00039	0.15295	0.15287
Prevotella	838	genus	0.3887	0.06906	0.00018	0.15263	0.152642
CALMZY01	10123375	genus	0	0.60758	0	0	0.151895
JAGNIJ01	10018744	family	0	0.60758	0	0	0.151895
CALMZY01 sp937870865	10123376	species	0	0.60758	0	0	0.151895
CAIQIC01	10018743	order	0	0.60758	0	0	0.151895
SG8-41	10001341	family	0.0591	0.29477	0.2473	0	0.150292
Ga0077527 sp019751125	10109669	species	0.0591	0.29476	0.24729	0	0.150287
Ga0077527	10004320	genus	0.0591	0.29476	0.24729	0	0.150287
Minisyncoccia	3120113	class	0.00035	0.00105	0.59697	0.00064	0.149753
Acinetobacter	469	genus	0.36228	0.00019	0.23554	0.00045	0.149615
UBA9973	10000127	order	0.00015	0.00047	0.59653	0.00028	0.149358
UBA918	10004940	family	1e-05	3e-05	0.59619	1e-05	0.14906
Damh-18 sp035760625	10093522	species	0	0	0.59618	0	0.149045
Damh-18	10010845	genus	0	0	0.59618	0	0.149045
VMDJ01 sp008080925	10099393	species	0.12957	0	0.46509	0	0.148665
VMDJ01	10099392	genus	0.12957	0	0.46509	0	0.148665
Flavobacteriales	200644	order	0.39602	0.00279	0.18082	0.0017	0.145333
Halomonadaceae	28256	family	0.09548	0.26567	0.20495	1e-05	0.141528
Shewanella decolorationis	256839	species	0.043	0.21545	0.30735	0	0.14145
Mycobacterium	1763	genus	0.20118	0.13118	0.22952	4e-05	0.14048
Oleiphilaceae	191033	family	0.05725	4e-05	0.38906	0.11146	0.139453
Chloroflexota	200795	phylum	0.088	0.22996	0.15233	0.06736	0.134412
Stenotrophomonas muris	2963283	species	0.31641	0.22066	0	0	0.134268
Aerococcaceae	186827	family	0.00678	0.50467	3e-05	3e-05	0.127878
Granulicatella	117563	genus	0.00677	0.50464	1e-05	1e-05	0.127858
Pauljensenia	2740557	genus	0	0.36825	1e-05	0.13423	0.125622
Cardiobacterium	2717	genus	0	0	0.49832	0	0.12458
Cardiobacterium valvarum	194702	species	0	0	0.49828	0	0.12457
Sphingomonas	13687	genus	1e-05	0.34739	3e-05	0.13969	0.12178
Sphingomonas sp002083475	10119492	species	0	0.34737	0	0.13968	0.121762
Acidovorax temperans	80878	species	0.07116	0.22391	0.18792	0	0.120747
Streptococcus sp916439305	10109527	species	0.47771	0	0.00141	0	0.11978
Staphylococcus haemolyticus	1283	species	0	0.35154	0	0.1213	0.11821
Leclercia A pneumoniae	10025331	species	0	0.47147	0	0	0.117868
Leclercia A	10025330	genus	0	0.47147	0	0	0.117868
Flavobacteriaceae	49546	family	0.28561	0.00195	0.18018	0.00118	0.11723
Anaerococcus	165779	genus	0.30629	4e-05	3e-05	0.16159	0.116987
Anaerococcus octavius	54007	species	0.30627	0	0	0.16158	0.116962
Pseudomonas E fragi	10141129	species	0.46583	0	0	0	0.116458
Desulfobacterota	10000275	phylum	0.09296	0.08418	0.10285	0.18533	0.11633
Klebsiella	570	genus	0.04875	0	0.12188	0.29402	0.116163
Klebsiella michiganensis	1134687	species	0.04869	0	0.12188	0.29402	0.116148
TH1-2	10003839	family	0	0.45851	1e-05	0	0.11463
CADEEL01	10024773	genus	0	0.45851	0	0	0.114627
CADEEL01 sp016791425	10030479	species	0	0.45851	0	0	0.114627
Enterobacter quasihormaechei	2529382	species	0.45364	0	0	0	0.11341
Anaerolineae	292625	class	0.0002	0.22969	0.1521	0.06718	0.112293
Geodermatophilaceae	85030	family	0	0.44878	0	0	0.112195
Modestobacter	88138	genus	0	0.44877	0	0	0.112193
Modestobacter italicus A	10131870	species	0	0.44877	0	0	0.112193
Dysgonomonadaceae	2005520	family	0.14157	0.30499	4e-05	5e-05	0.111662
Vibrio sp018223135	10018195	species	0	0.21741	0	0.22542	0.110708
Suttonella A ornithocola	10030445	species	0	0	0.43505	0	0.108762
Suttonella A	10030444	genus	0	0	0.43505	0	0.108762
Cutibacterium modestum	2559073	species	0.07649	0.35719	0	0	0.10842
Kosakonia	1330547	genus	0.21656	0.2147	0	0	0.107815
Ottowia	219181	genus	0.16367	0.2659	0	1e-05	0.107395
Methylophilaceae	32011	family	3e-05	0.42535	0.00012	5e-05	0.106387
Methylotenera	359407	genus	1e-05	0.42529	2e-05	1e-05	0.106332
PCC-6307	10000770	order	0.00011	0.00022	0.42486	0.00013	0.10633
Cyanobiaceae	10000771	family	0.00011	0.00022	0.42486	0.00013	0.10633
Methylotenera sp029549705	10094682	species	0	0.42527	0	0	0.106317
Synechococcus C	10006516	genus	0	0	0.42467	0	0.106167
Synechococcus C sp004209775	10142024	species	0	0	0.42467	0	0.106167
Diaphorobacter A	10039905	genus	0.03533	0.15698	0	0.22758	0.104972
Diaphorobacter A sp011305995	10052810	species	0.03533	0.15697	0	0.22758	0.10497
Chitinophagales	1853229	order	0.20814	0.20521	0.00083	0.00105	0.103807
Thorsellia anophelis	336804	species	0	0	0.41473	0	0.103682
Thorsellia	336803	genus	0	0	0.41473	0	0.103682
Enterobacter pasteurii	3029761	species	0.39817	0	0	0	0.0995425
Veillonella sp963524655	10026593	species	0.38685	0.01102	0	0	0.0994675
Pirellulaceae	2691357	family	0.03581	0.17067	0.08893	0.10157	0.099245
Streptococcus mitis DO	10094960	species	0.39563	0	0	0	0.0989075
Alteromonas	226	genus	0.1471	1e-05	0.00274	0.2364	0.0965625
Pseudonocardiaceae	2070	family	0.37985	2e-05	2e-05	1e-05	0.094975
Enterobacter sp023425455	10013506	species	0.37505	0	0	0	0.0937625
Kosakonia cowanii	208223	species	0.15892	0.2147	0	0	0.093405
Thermotogae	188708	class	4e-05	0.37317	5e-05	4e-05	0.093325
Thermotogota	200918	phylum	4e-05	0.37317	5e-05	4e-05	0.093325
Petrotogales	1643947	order	3e-05	0.37312	3e-05	2e-05	0.0933
Petrotogaceae	1643949	family	3e-05	0.37312	2e-05	2e-05	0.0932975
Oceanotoga teriensis	515440	species	2e-05	0.3731	0	0	0.09328
Oceanotoga	1255275	genus	2e-05	0.3731	0	0	0.09328
Actinomyces	1654	genus	0.37274	1e-05	1e-05	0	0.09319
Gemellaceae	539738	family	0.37202	3e-05	2e-05	2e-05	0.0930225
Pelomonas	10004728	genus	0	0	0.30767	0.06358	0.0928125
Pseudoalteromonas gelatinilytica	1703256	species	8e-05	0.21818	0	0.15017	0.0921075
Pauljensenia sp000278725	10087255	species	0	0.36825	0	0	0.0920625
Corynebacterium marquesiae	2913503	species	0.20383	0	0	0.1596	0.0908575
Acinetobacter radioresistens	40216	species	0.36213	0	0	0	0.0905325
Micavibrionales	10000317	order	4e-05	6e-05	6e-05	0.36094	0.090275
Micavibrionaceae	10000318	family	3e-05	4e-05	4e-05	0.36093	0.09026
Nitrospirota	40117	phylum	0.01285	0.27851	0.00012	0.06876	0.09006
Streptococcus infantis	68892	species	0.35448	0	0.00104	0	0.08888
Lactococcus	1357	genus	0	0.35167	1e-05	1e-05	0.0879225
Lactococcus lactis	1358	species	0	0.35166	0	0	0.087915
Streptococcus sp013277555	10095605	species	0.34519	0	0	0	0.0862975
Cyanobacteriales	10000609	order	0.18255	0.10099	0.02067	0.04075	0.08624
Saccharopolyspora C	10003115	genus	0.34425	0	0	0	0.0860625
Saccharopolyspora C sp016526145	10072154	species	0.34425	0	0	0	0.0860625
Streptomycetales	10000504	order	0.10827	0.23495	0.00012	0.0009	0.08606
Streptomycetaceae	2062	family	0.10827	0.23495	0.00012	0.0009	0.08606
Streptomyces	1883	genus	0.10826	0.23494	9e-05	0.00089	0.086045
Streptococcus sp001811505	10145747	species	0	0	0	0.34363	0.0859075
Margulisbacteria	10000727	phylum	0.00151	0.11096	0.07051	0.15955	0.0856325
WOR-1	10000728	class	0.0015	0.11094	0.07048	0.15953	0.0856125
XYB2-FULL-48-7	10017740	family	0.0015	0.11093	0.07047	0.15953	0.0856075
O2-12-FULL-45-9	10000729	order	0.0015	0.11093	0.07047	0.15953	0.0856075
JBAZZV01 sp041658645	10102207	species	0.0015	0.11092	0.07047	0.15953	0.085605
JBAZZV01	10102206	genus	0.0015	0.11092	0.07047	0.15953	0.085605
Nitrospiria	203693	class	0.01281	0.25666	3e-05	0.06869	0.0845475
Nitrospirales	189778	order	0.01281	0.25665	3e-05	0.06868	0.0845425
Hylemonella	232523	genus	0	0.33722	0	0	0.084305
Hylemonella sp019745555	10083858	species	0	0.33721	0	0	0.0843025
Caldimonas sp035559275	10120153	species	0	0.3338	0	0	0.08345
Micavibrio B aeruginosavorus A	10096097	species	0	0	0	0.32978	0.082445
Micavibrio B	10020333	genus	0	0	0	0.32978	0.082445
Bacteroidota A	10000199	phylum	0.23157	0.00049	0.00038	0.09705	0.0823725
Marinobacter	2742	genus	0.05725	3e-05	0.17892	0.09118	0.081845
Halobacteriota	3100166	phylum	9e-05	0.32677	0.00021	0.00016	0.0818075
Methanosarcinia	3118671	class	5e-05	0.32663	0.0001	8e-05	0.081715
Methanotrichales	2905377	order	0	0.3265	1e-05	1e-05	0.08163
Methanotrichaceae	143067	family	0	0.3265	1e-05	1e-05	0.08163
Methanothrix	2222	genus	0	0.3265	0	0	0.081625
Shimia B sp038533575	10146908	species	0	0	0.21203	0.11116	0.0807975
Shimia B	10007912	genus	0	0	0.21203	0.11116	0.0807975
Thiotrichaceae	135617	family	0.0188	0.19652	0.00011	0.10542	0.0802125
Thiotrichales	72273	order	0.0188	0.19652	0.00011	0.10542	0.0802125
HyVt-477	10042698	genus	0.01879	0.19649	7e-05	0.1054	0.0801875
HyVt-477 sp023144895	10088976	species	0.01879	0.19649	7e-05	0.1054	0.0801875
Kocuria	57493	genus	0.06113	0	0.25119	0	0.07808
UBA1383 sp002304945	10119215	species	0	0.31054	0	0	0.077635
UBA1383	10085952	genus	0	0.31054	0	0	0.077635
Pelomonas sp003963005	10040100	species	0	0	0.30766	0	0.076915
Pseudoalteromonas lipolytica A	10083661	species	0.00053	0.22735	3e-05	0.07824	0.0765375
S36-B12	10000676	order	1e-05	0.30571	2e-05	1e-05	0.0764375
UBA10799	10010640	family	0	0.30569	0	0	0.0764225
Seramator thermalis	2496270	species	0	0.30494	0	0	0.076235
Seramator	2919400	genus	0	0.30494	0	0	0.076235
Alteromonas macleodii	28108	species	0.1471	0	4e-05	0.15393	0.0752675
Caulobacteraceae	76892	family	1e-05	4e-05	0.22109	0.07988	0.075255
Myxococcota	2818505	phylum	0.01104	0.1467	0.1276	0.0147	0.07501
Polyangia	3031711	class	0.01102	0.14664	0.12755	0.01467	0.07497
Streptococcus sanguinis F	10149701	species	0.29757	0	0	0	0.0743925
Deinococcota	1297	phylum	1e-05	0.29741	2e-05	1e-05	0.0743625
Deinococci	188787	class	1e-05	0.29741	2e-05	1e-05	0.0743625
Deinococcales	118964	order	1e-05	0.29741	2e-05	1e-05	0.0743625
Thermaceae	188786	family	0	0.2974	0	0	0.07435
Meiothermus	65551	genus	0	0.29739	0	0	0.0743475
Meiothermus cerbereus	65552	species	0	0.29739	0	0	0.0743475
Clostridiales	10001009	order	0.00013	0.29654	0.00033	0.00024	0.07431
Caloramatoraceae	10021604	family	1e-05	0.29617	2e-05	1e-05	0.0740525
Fonticella tunisiensis	1096341	species	0	0.29615	0	0	0.0740375
Fonticella	1434004	genus	0	0.29615	0	0	0.0740375
Rickettsiaceae	775	family	0.2953	6e-05	7e-05	5e-05	0.07387
Rickettsia	780	genus	0.29528	1e-05	1e-05	1e-05	0.0738275
Rickettsia felis	42862	species	0.29527	0	0	0	0.0738175
Streptococcus salivarius D	10033676	species	0.29382	0	0.00043	0	0.0735625
Lautropia	47670	genus	0.29036	0	0	0	0.07259
Syntrophobacteria	3024408	class	0.02597	0.08374	0.10249	0.07752	0.07243
Syntrophobacterales	213462	order	0.02597	0.08373	0.10248	0.07751	0.0724225
Syntrophobacteraceae	213465	family	0.02596	0.08373	0.10248	0.07751	0.07242
SbD1 sp039679945	10034498	species	0.02596	0.08373	0.10248	0.07751	0.07242
SbD1	10012941	genus	0.02596	0.08373	0.10248	0.07751	0.07242
Beijerinckiaceae	45404	family	0.12101	0.16791	6e-05	3e-05	0.0722525
Methylobacterium	407	genus	0.12099	0.16787	1e-05	0	0.0722175
Enterobacter oligotrophicus	2478464	species	0.28371	0	0	0	0.0709275
Thiodubiliella	10009371	genus	0.28089	0.00087	0.00012	0.00075	0.0706575
Acidovorax sp036786185	10005193	species	0	0	0.27832	0	0.06958
HXMU1428-3	10031112	family	0	0.27581	0	0	0.0689525
HXMU1428-3 sp017640685	10045099	species	0	0.27581	0	0	0.0689525
HXMU1428-3	10031113	genus	0	0.27581	0	0	0.0689525
Endozoicomonas sp900299555	10047382	species	0.05228	0.22256	0	7e-05	0.0687275
Lachnospirales	3085636	order	0.20441	0.00158	0.00138	0.06649	0.068465
Lachnospiraceae	186803	family	0.20435	0.00137	0.00121	0.06636	0.0683225
Enterobacter nematophilus	2994648	species	0.2707	0	0	0	0.067675
Nitrospiraceae	189779	family	0.01281	0.25665	2e-05	1e-05	0.0673725
Nitrospira D	10001229	genus	0.0128	0.25663	1e-05	0	0.06736
Enterobacter mori A	10049296	species	0.26654	0	0	0	0.066635
Ottowia sp016703145	10008449	species	0	0.2659	0	0	0.066475
Vreelandella	3137766	genus	0	0.26566	1e-05	0	0.0664175
Vreelandella sp002696125	10033781	species	0	0.26565	0	0	0.0664125
Enterobacter cancerogenus	69218	species	0.26474	0	0	0	0.066185
Sedimentibacteraceae	3120736	family	1e-05	0.26222	3e-05	2e-05	0.06557
Sedimentibacter	190972	genus	1e-05	0.26221	3e-05	2e-05	0.0655675
Sedimentibacter sp002331025	10126260	species	0	0.26218	0	0	0.065545
Enterobacter sp019718755	10043085	species	0.25849	0	0	0	0.0646225
Microbacterium	33882	genus	0.06264	3e-05	2e-05	0.19137	0.063515
Enterobacter sp019968765	10010430	species	0.25218	0	0	0	0.063045
Gemella	1378	genus	0.24988	3e-05	2e-05	1e-05	0.062485
Thiodubiliella sp029237605	10122170	species	0.24544	0.00085	1e-05	0.00073	0.0617575
Dermatophilaceae	85018	family	0.14322	1e-05	1e-05	0.09937	0.0606525
Comamonas testosteroni D	10020861	species	0	0	0	0.24106	0.060265
UBA1268	10002161	family	0	0.24055	1e-05	0	0.06014
UBA1268	10009188	genus	0	0.24055	0	0	0.0601375
UBA1268 sp937926325	10022675	species	0	0.24055	0	0	0.0601375
Saprospiraceae	89374	family	0.03356	0.20442	0.00022	0.00035	0.0596375
Acinetobacter brisouii A	10084759	species	0	0	0.23547	0	0.0588675
Ruegeria	97050	genus	0	0.235	0	0	0.05875
Ruegeria sp017872555	10037690	species	0	0.235	0	0	0.05875
Thiodiazotropha sp025655595	10105013	species	0	0	0.15836	0.07641	0.0586925
Pseudomonas E lactis	10102655	species	0	0.23466	0	0	0.058665
Thioglobus A sp022600395	10039913	species	0.23149	0	1e-05	0	0.057875
Chlorobiales	191411	order	0.23141	2e-05	2e-05	1e-05	0.057865
Chlorobiia	191410	class	0.23141	2e-05	2e-05	1e-05	0.057865
Chlorobiaceae	191412	family	0.23141	2e-05	2e-05	1e-05	0.057865
Chlorobium A sp002240205	10072353	species	0.23141	0	0	0	0.0578525
Chlorobium A	10005081	genus	0.23141	0	0	0	0.0578525
Natronospira elongata	3110268	species	0	0	0.23113	0	0.0577825
Natronospiraceae	3151664	family	0	0	0.23113	0	0.0577825
Natronospira	2024969	genus	0	0	0.23113	0	0.0577825
Natronospirales	3151663	order	0	0	0.23113	0	0.0577825
Allohahella sp002354735	10074894	species	0	0	0.21014	0.02028	0.057605
Allohahella	1855402	genus	0	0	0.21014	0.02028	0.057605
J036	10000564	order	0	0.22948	0	0	0.05737
Roseilinea	10017908	genus	0	0.22948	0	0	0.05737
Brachytrichaceae	10000565	family	0	0.22948	0	0	0.05737
Roseilinea sp034434575	10047484	species	0	0.22948	0	0	0.05737
Gracilibacteria	10001877	class	6e-05	0.00016	0.00013	0.22717	0.05688
Peribacteraceae	10003564	family	2e-05	7e-05	6e-05	0.22712	0.0568175
Peribacterales	10003563	order	2e-05	7e-05	6e-05	0.22712	0.0568175
Nitrosococcales	3120431	order	1e-05	3e-05	0.22577	1e-05	0.056455
Methylophagaceae	3120721	family	1e-05	2e-05	0.22577	1e-05	0.0564525
Methylophaga	40222	genus	0	1e-05	0.22575	0	0.05644
Methylophaga pinxianii	2881052	species	0	0	0.22574	0	0.056435
Arenicellales	1617890	order	2e-05	2e-05	0.22438	1e-05	0.0561075
Arenicellaceae	1617891	family	2e-05	1e-05	0.22436	0	0.0560975
Arenicella	904708	genus	2e-05	1e-05	0.22436	0	0.0560975
Arenicella sp937918955	10089255	species	2e-05	0	0.22435	0	0.0560925
UBA5335	10015179	family	0.22406	0	0	0	0.056015
UBA5335	10015178	order	0.22406	0	0	0	0.056015
Neisseria subflava	28449	species	0.22281	0	0	0	0.0557025
Spirochaetota	203691	phylum	0.0002	0.00061	0.22148	0.00037	0.055665
Spirochaetia	203692	class	0.00013	0.00039	0.2213	0.00023	0.0555125
Oscillospirales	10000016	order	0.12137	0.00138	0.0013	0.09759	0.05541
Sphaerochaetaceae	2791015	family	2e-05	7e-05	0.22099	4e-05	0.05528
Sphaerochaetales	10000195	order	2e-05	7e-05	0.22099	4e-05	0.05528
Brevundimonas	41275	genus	0	1e-05	0.22106	1e-05	0.05527
Brevundimonas sp003248965	10049983	species	0	0	0.22105	0	0.0552625
RZYO01	10005321	genus	0	1e-05	0.22095	1e-05	0.0552425
RZYO01 sp023231265	10089139	species	0	0	0.22094	0	0.055235
Acutalibacteraceae	3082771	family	0.12016	0.00053	0.00048	0.09695	0.05453
Clostridium A	10077529	genus	0.11998	0	0	0.09653	0.0541275
Clostridium A leptum	10122667	species	0.11998	0	0	0.09653	0.0541275
Comamonas odontotermitis B	10128277	species	0	0.21575	0	0	0.0539375
Lautropia mirabilis	47671	species	0.21549	0	0	0	0.0538725
Rothia	508215	genus	0.08139	0	0	0.13367	0.053765
Diplorickettsiaceae	3120689	family	1e-05	1e-05	1e-05	0.21433	0.05359
Diplorickettsiales	3120413	order	1e-05	1e-05	1e-05	0.21433	0.05359
Aquirickettsiella	10031420	genus	0	1e-05	1e-05	0.21433	0.0535875
Aquirickettsiella gammari	10105642	species	0	0	0	0.21432	0.05358
Planctomycetaceae	126	family	1e-05	0.15683	2e-05	0.05448	0.052835
Planctomycetales	112	order	1e-05	0.15683	2e-05	0.05448	0.052835
Rubinisphaera brasiliensis	119	species	0	0.15681	0	0.05447	0.05282
Rubinisphaera	1649490	genus	0	0.15681	0	0.05447	0.05282
Sphingopyxis	165697	genus	0	0.21004	1e-05	1e-05	0.052515
Sphingopyxis sp001278035	10120371	species	0	0.21003	0	0	0.0525075
Porphyromonadaceae	171551	family	1e-05	2e-05	1e-05	0.20818	0.052055
Porphyromonas	836	genus	0	1e-05	1e-05	0.20817	0.0520475
Porphyromonas catoniae	41976	species	0	0	0	0.20817	0.0520425
Sphingobium	165695	genus	0.07403	1e-05	0.0485	0.08515	0.0519225
Modicisalibacter zincidurans	1178777	species	0	0	0.20492	0	0.05123
Modicisalibacter	574347	genus	0	0	0.20492	0	0.05123
JAAFJT01	10011105	genus	0	0.20413	1e-05	0	0.051035
JAAFJT01 sp013298955	10011106	species	0	0.20412	0	0	0.05103
Kocuria palustris	71999	species	0.00403	0	0.1983	0	0.0505825
Pasteurellaceae	712	family	0.19952	0.00012	0.0001	0.0001	0.04996
Haemophilus D	10004351	genus	0.19949	1e-05	1e-05	0	0.0498775
Neisseria oralis	1107316	species	0.19853	0	0	0	0.0496325
Campylobacterota	29547	phylum	0.19503	0.00076	0.00062	0.00046	0.0492175
Campylobacteria	10000082	class	0.19502	0.00074	0.0006	0.00045	0.0492025
Campylobacterales	213849	order	0.19501	0.00072	0.00059	0.00044	0.04919
Prevotella melaninogenica	28132	species	0.19549	0	0	0	0.0488725
Campylobacteraceae	72294	family	0.19481	0.00014	0.00011	8e-05	0.048785
Campylobacter A	10001202	genus	0.19478	3e-05	3e-05	2e-05	0.048715
Lactobacillus	1578	genus	0.19353	4e-05	3e-05	2e-05	0.048405
Neisseria sicca C	10075332	species	0.19354	0	0	0	0.048385
Lactobacillus crispatus	47770	species	0.1935	0	0	0	0.048375
Acidobacteriota	57723	phylum	0.04677	0.05333	0.02604	0.06622	0.04809
Prevotella buccae	10087398	species	0.19202	0	0	8e-05	0.048025
Bremerella	2714594	genus	0	0	0.08889	0.10155	0.04761
Hydrogenophaga	47420	genus	0	0.19014	1e-05	0	0.0475375
Hydrogenophaga laconesensis	1805971	species	0	0.19013	0	0	0.0475325
Microbacterium sp012847295	10020050	species	0	0	0	0.18767	0.0469175
UBA8987 sp003531345	10107652	species	0.06957	0	0.11214	0	0.0454275
UBA8987	10043606	family	0.06957	0	0.11214	0	0.0454275
UBA8987	10107651	genus	0.06957	0	0.11214	0	0.0454275
Cutibacterium granulosum	33011	species	0.18065	0	0	0	0.0451625
Polaribacter	52959	genus	0.00076	0.0001	0.17882	6e-05	0.044935
Polaribacter sp015767435	10142352	species	0	0	0.17876	0	0.04469
Marinobacter fuscus	2109942	species	0	0	0.17818	0.00018	0.04459
Marinisomatota	10000832	phylum	5e-05	0.00015	0.1756	0.0001	0.043975
AB16	10003959	order	0	1e-05	0.17548	1e-05	0.043875
AB16	10003958	class	0	1e-05	0.17548	1e-05	0.043875
46-47	10003960	family	0	1e-05	0.17548	1e-05	0.043875
M50B103 sp030596185	10139049	species	0	0	0.17547	0	0.0438675
M50B103	10003961	genus	0	0	0.17547	0	0.0438675
Desulfobulbia	3031451	class	0.06687	7e-05	6e-05	0.10757	0.0436425
Desulfobulbales	3024411	order	0.06687	7e-05	6e-05	0.10757	0.0436425
Desulfurivibrionaceae	3024422	family	0.06685	1e-05	1e-05	0.10754	0.0436025
Thiovibrio	2991701	genus	0.06685	1e-05	1e-05	0.10754	0.0436025
Thiovibrio sp013349295	10147131	species	0.06685	0	0	0.10754	0.0435975
Antarctobacter sp030733205	10008335	species	0	0.17273	0	0	0.0431825
Antarctobacter	74032	genus	0	0.17273	0	0	0.0431825
Endozoicomonas sp023716865	10060835	species	0	0	0.17197	0	0.0429925
Pseudomonas E sp963520215	10069064	species	0	0	0.00017	0.17179	0.04299
UBA11682 sp003455945	10072379	species	0	0.17063	0	0	0.0426575
UBA11682	10072378	genus	0	0.17063	0	0	0.0426575
HIMB11	10000616	genus	0	0.0061	0	0.16391	0.0425025
HIMB11 sp003486095	10000617	species	0	0.0061	0	0.16391	0.0425025
Methylobacterium fujisawaense	107400	species	0	0.16786	0	0	0.041965
Corynebacterium sp022346005	10060154	species	0	0	0	0.16474	0.041185
Phormidesmidaceae	10003800	family	1e-05	0.16432	2e-05	1e-05	0.04109
Phormidesmidales	3120436	order	1e-05	0.16432	2e-05	1e-05	0.04109
SIO4C1	10078966	genus	0	0.1643	0	0	0.041075
SIO4C1 sp039820425	10093806	species	0	0.1643	0	0	0.041075
Corynebacterium sp943912665	10068212	species	0	0	0	0.164	0.041
Ottowia massiliensis	2045302	species	0.16367	0	0	0	0.0409175
Noviherbaspirillum	1344552	genus	0	0	0.16096	0	0.04024
Noviherbaspirillum sp035627275	10049824	species	0	0	0.16096	0	0.04024
Nostocaceae	1162	family	0.02821	0.10083	0.01992	0.01097	0.0399825
Brachybacterium	43668	genus	0	4e-05	0.15876	0	0.0397
Dermabacteraceae	85020	family	0	4e-05	0.15876	0	0.0397
Brachybacterium conglomeratum	47846	species	0	0	0.15876	0	0.03969
Shewanella sp041468565	10118257	species	0.01045	0	0.14786	0	0.0395775
Corynebacterium frankenforstense A	10096926	species	0	0	0	0.15778	0.039445
Rubrobacterales	84996	order	0.15708	0	0	0	0.03927
Rubrobacteria	84995	class	0.15708	0	0	0	0.03927
Rubrobacteraceae	84997	family	0.15708	0	0	0	0.03927
Rhodococcus F	10002988	genus	0.02775	0.0324	0	0.09317	0.03833
J102	10018480	family	0	0	0.15192	0	0.03798
M2005 sp027036755	10091483	species	0	0	0.15192	0	0.03798
M2005	10019815	genus	0	0	0.15192	0	0.03798
J102	10018479	order	0	0	0.15192	0	0.03798
Paracoccus	249411	genus	0.05578	1e-05	1e-05	0.09395	0.0374375
Corynebacterium sp002363255	10040460	species	0.1487	0	0	0	0.037175
Fusobacteriia	203490	class	6e-05	0.00017	0.00013	0.14735	0.0369275
Fusobacteriales	203491	order	6e-05	0.00017	0.00013	0.14735	0.0369275
Fusobacteriota	32066	phylum	6e-05	0.00017	0.00013	0.14735	0.0369275
Leptotrichiaceae	1129771	family	2e-05	6e-05	5e-05	0.14728	0.0368525
Leptotrichia	32067	genus	0	2e-05	1e-05	0.14726	0.0368225
Leptotrichia wadei	157687	species	0	0	0	0.14725	0.0368125
Haliangiales	3031714	order	0	0.14659	1e-05	1e-05	0.0366525
Haliangiaceae	10002048	family	0	0.14659	1e-05	1e-05	0.0366525
NORP324	10006808	genus	0	0.14658	0	0	0.036645
NORP324 sp024222395	10087336	species	0	0.14657	0	0	0.0366425
Stutzerimonas	2901164	genus	0.14346	0	0	0	0.035865
Stutzerimonas balearica	74829	species	0.14346	0	0	0	0.035865
Azotimanducaceae	10000124	family	1e-05	0.00012	0.14325	2e-05	0.03585
GCA-002726655	10009321	genus	0	0	0.14321	0	0.0358025
GCA-002726655 sp021773555	10083709	species	0	0	0.14321	0	0.0358025
Brucella	234	genus	0	0	0.14194	0	0.035485
Brucella anthropi	529	species	0	0	0.14194	0	0.035485
Gemella sp963535095	10130632	species	0.14169	0	0	0	0.0354225
Proteiniphilum	294702	genus	0.14155	2e-05	1e-05	1e-05	0.0353975
Proteiniphilum sp012837345	10121896	species	0.14155	0	0	0	0.0353875
JAAYKL01	10000476	order	0.01101	1e-05	0.1275	1e-05	0.0346325
JAAYKL01	10000477	family	0.01101	1e-05	0.1275	1e-05	0.0346325
JAABTR01 sp011389755	10094218	species	0.01101	1e-05	0.1275	0	0.03463
JAABTR01	10094217	genus	0.01101	1e-05	0.1275	0	0.03463
Verrucomicrobiia	203494	class	0.00011	0.00032	0.00028	0.13761	0.03458
Bremerella volcania A	10124960	species	0	0	0.08889	0.04937	0.034565
M30B80 sp015693905	10041786	species	0	0	0	0.13807	0.0345175
M30B80	10041785	genus	0	0	0	0.13807	0.0345175
Macondimonas	10015180	genus	0.13804	0	0	0	0.03451
Macondimonas sp002862435	10030055	species	0.13804	0	0	0	0.03451
Capnocytophaga	1016	genus	0.1375	2e-05	1e-05	1e-05	0.034385
Rhodocyclaceae	75787	family	0.13696	4e-05	8e-05	3e-05	0.0342775
Pseudoalteromonas sp004208945	10036823	species	0.00026	0	0.13654	0	0.0342
Enterobacter bugandensis	881260	species	0.13509	0	0	0	0.0337725
JABCZS01	10040443	family	0.13463	0	0	0	0.0336575
JABCZS01	10040442	order	0.13463	0	0	0	0.0336575
JABCZS01	10040444	genus	0.13463	0	0	0	0.0336575
JABCZS01 sp013289085	10043106	species	0.13463	0	0	0	0.0336575
Enterobacter sp000493015	10095886	species	0.13461	0	0	0	0.0336525
Pauljensenia sp018382595	10054845	species	0	0	0	0.13423	0.0335575
Pseudothioglobus sp002711905	10081966	species	1e-05	0	0.13396	0	0.0334925
Streptosporangiaceae	2004	family	0.02401	4e-05	0.0702	0.03944	0.0334225
Streptosporangiales	85012	order	0.02401	4e-05	0.0702	0.03944	0.0334225
Spirillospora	58122	genus	0.024	1e-05	0.07017	0.03941	0.0333975
Spirillospora cremea	10136204	species	0.024	0	0.07016	0.03941	0.0333925
Enterobacter soli A	10122734	species	0.13248	0	0	0	0.03312
Chitinophagaceae	563835	family	0.13033	0.0007	0.00053	0.00063	0.0330475
Acetobacterales	3120395	order	0.03058	0.07064	0.03064	4e-05	0.032975
Acetobacteraceae	433	family	0.03058	0.07064	0.03064	4e-05	0.032975
Endozoicomonas elysicola	305900	species	0.13151	0	0	0	0.0328775
Mycobacterium gordonae	1778	species	3e-05	0.13114	0	0	0.0327925
Enterobacter roggenkampii	1812935	species	0.13039	0	0	0	0.0325975
Aquabacterium A	10011998	genus	0	0	0.12991	0	0.0324775
Aquabacterium A sp002198735	10141720	species	0	0	0.12991	0	0.0324775
JBGSBR01 sp041730495	10085772	species	0.12985	1e-05	0	0	0.032465
JBGSBR01	10085771	genus	0.12985	1e-05	0	0	0.032465
Enterobacter mori	539813	species	0.12906	0	0	0	0.032265
Actinomyces stomatis	3050227	species	0.12817	0	0	0	0.0320425
QFNR01	10040863	genus	0.12746	0	1e-05	0	0.0318675
QFNR01 sp003248485	10040864	species	0.12746	0	0	0	0.031865
Enterobacter huaxiensis	2494702	species	0.12703	0	0	0	0.0317575
Parvularculaceae	255474	family	0	1e-05	1e-05	0.12634	0.03159
CV81	10002301	genus	0	0	0	0.12634	0.031585
CV81 sp938003575	10060185	species	0	0	0	0.12633	0.0315825
Actinomyces oris	544580	species	0.12538	0	0	0	0.031345
Qipengyuania sp029937545	10132900	species	0	0	0	0.12439	0.0310975
Thermoproteota	28889	phylum	0.00411	0.11226	0.00607	0.00097	0.0308525
Terriglobia	204432	class	0.04648	0.0531	0.00011	0.02335	0.03076
Terriglobales	204433	order	0.04647	0.05305	6e-05	0.02332	0.030725
Acidobacteriaceae	204434	family	0.04645	0.05302	3e-05	0.0233	0.0307
Gemelliphila	3076174	genus	0.12215	1e-05	1e-05	1e-05	0.030545
Gemelliphila sp013415425	10098520	species	0.12215	0	0	0	0.0305375
Mycobacterium methanotrophicum	10034011	species	0	0	0.12211	0	0.0305275
Advenella	290425	genus	0.1208	0	0	0	0.0302
Advenella sp035304425	10029998	species	0.1208	0	0	0	0.0302
Acidovorax sp003231145	10092395	species	0.12077	0	0	0	0.0301925
Thermoleophilia	1497346	class	0.06693	0.00037	0.04764	0.00563	0.0301425
Arachnia	2801844	genus	0.12054	0	0	0	0.030135
Arachnia sp905372155	10096813	species	0.12054	0	0	0	0.030135
Solirubrobacterales	588673	order	0.06692	0.00034	0.04761	0.00561	0.03012
Neisseria sp943181435	10036360	species	0.1195	0	0	0	0.029875
Bathyarchaeia	10152900	class	3e-05	0.1117	0.00562	0.00064	0.0294975
Bathyarchaeales	10153060	order	2e-05	0.11167	0.0056	0.00063	0.02948
Bathycorpusculaceae	10153061	family	2e-05	0.11165	0.00558	0.00061	0.029465
SG8-32-3 sp016927895	10160669	species	0	0.11161	0.00555	0.00059	0.0294375
SG8-32-3	10159757	genus	0	0.11161	0.00555	0.00059	0.0294375
Coriobacteriia	84998	class	0.1151	0.00011	0.00015	8e-05	0.02886
Coriobacteriales	84999	order	0.11509	0.00011	0.00015	8e-05	0.0288575
Atopobiaceae	1643824	family	0.11502	2e-05	1e-05	1e-05	0.028765
Lancefieldella	2767353	genus	0.11502	1e-05	0	0	0.0287575
Lancefieldella sp963542025	10147211	species	0.11502	0	0	0	0.028755
Corynebacterium durum	61592	species	0.11389	0	0	0	0.0284725
Christensenellales	3082768	order	0.09749	0.01262	0.00089	0.00263	0.0284075
Mycobacterium marseillense	701042	species	0.11286	0	0	0	0.028215
KLAP162	10105447	genus	0	0.11192	0	0	0.02798
KLAP162 sp963169225	10105448	species	0	0.11192	0	0	0.02798
Solirubrobacteraceae	320599	family	0.06692	0.00031	0.04427	4e-05	0.027885
Corynebacterium sp946221105	10099922	species	0.11116	0	0	0	0.02779
Weeksellaceae	2762318	family	0.11022	0.00027	0.0002	0.00017	0.027715
Corynebacterium sp030826625	10147868	species	0.11037	0	0	0	0.0275925
Microcoleaceae	1892252	family	0.07998	4e-05	0.00061	0.02971	0.027585
JABCPE02	10021811	genus	0.11014	1e-05	1e-05	0	0.02754
Microcoleus	44471	genus	0.07997	2e-05	2e-05	0.0297	0.0274275
Microcoleus sp025454405	10005821	species	0.07996	0	1e-05	0.02969	0.027415
Saccharimonadia	10000154	class	0.06503	0.01423	0.01702	0.01317	0.0273625
Saccharimonadales	10000155	order	0.06503	0.01422	0.01701	0.01316	0.027355
Gemella morbillorum	29391	species	0.10817	0	0	0	0.0270425
Mycobacterium grossiae	10123585	species	0	0	0.10739	0	0.0268475
Aquabacterium	92793	genus	0.10684	0	0	0	0.02671
Psychrobacter	497	genus	0.10515	4e-05	4e-05	0.0016	0.0267075
Xanthobacteraceae	335928	family	0.10609	4e-05	5e-05	4e-05	0.026555
Arsukibacterium	336830	genus	0.10552	0	0.00044	0	0.02649
Gordonia terrae	2055	species	0	0	0.10588	0	0.02647
Gordonia	79255	genus	0	0	0.10588	0	0.02647
Lacisediminimonas sp028292545	10056685	species	0	0.07765	0	0.02817	0.026455
Lacisediminimonas	2705466	genus	0	0.07765	0	0.02817	0.026455
Arsukibacterium sp002364615	10016667	species	0.10552	0	2e-05	0	0.026385
Corynebacterium pseudogenitalium	38303	species	0.10451	0	0	0	0.0261275
Brevibacteriaceae	85019	family	0.10377	0	0	0	0.0259425
Brevibacterium	1696	genus	0.10377	0	0	0	0.0259425
Nevskiaceae	568386	family	0	0	1e-05	0.10295	0.02574
Flagellatimonas	2893022	genus	0	0	0	0.10295	0.0257375
Flagellatimonas sp936928855	10144924	species	0	0	0	0.10295	0.0257375
Corynebacterium tuberculostearicum	38304	species	0.10211	0	0	0	0.0255275
Corynebacterium sp915275065	10088090	species	0.10187	0	0	0	0.0254675
Tolypothrix B	10026916	genus	7e-05	0.10072	0	0	0.0251975
Tolypothrix B sp002368235	10108881	species	1e-05	0.10072	0	0	0.0251825
Corynebacterium coyleae	53374	species	0.10016	0	0	0	0.02504
Stenotrophomonas maltophilia	40324	species	0.1	0	0	0	0.025
Corynebacterium amycolatum A	10095567	species	0.0999	0	0	0	0.024975
Carnobacteriaceae	186828	family	0.09969	4e-05	4e-05	3e-05	0.02495
Dolosigranulum pigrum	29394	species	0.09968	0	0	0	0.02492
Dolosigranulum	29393	genus	0.09968	0	0	0	0.02492
SZUA-229	10001863	order	1e-05	2e-05	3e-05	0.09949	0.0248875
SZUA-229	10001864	family	1e-05	2e-05	3e-05	0.09949	0.0248875
SZUA-229	10013916	genus	0	1e-05	1e-05	0.09948	0.024875
SZUA-229 sp026195255	10120056	species	0	0	0	0.09947	0.0248675
Corynebacterium jeikeium D	10079969	species	0.09942	0	0	0	0.024855
Janibacter	53457	genus	0	0	0	0.09936	0.02484
Streptococcus sp003521145	10079087	species	0.09726	0	0.00115	0	0.0246025
Cytophagales	768507	order	0.00015	0.00045	0.00033	0.09739	0.02458
Lysobacter	68	genus	0.03581	1e-05	1e-05	0.06202	0.0244625
Lysobacter enzymogenes	69	species	0.03581	0	0	0.06201	0.024455
Sandaracinobacteroides	2883109	genus	0.09723	0	0	0	0.0243075
Sandaracinobacteroides sp020692215	10032001	species	0.09723	0	0	0	0.0243075
Borkfalkiaceae	10000101	family	0.09688	0.00014	0.00012	8e-05	0.024305
Rhodothermia	1853222	class	2e-05	7e-05	6e-05	0.09678	0.0242325
Balneolales	1853223	order	2e-05	6e-05	5e-05	0.09677	0.024225
Gallimonas	10002108	genus	0.09684	2e-05	2e-05	1e-05	0.0242225
Gallimonas sp947629345	10109050	species	0.09684	0	0	0	0.02421
HLUCCA01	10055895	genus	0	0	0	0.09674	0.024185
HLUCCA01	10015003	family	0	0	0	0.09674	0.024185
HLUCCA01 sp022565415	10106486	species	0	0	0	0.09674	0.024185
Pseudothioglobus sp963989885	10128155	species	0	4e-05	0.09601	0	0.0240125
Corynebacterium kefirresidentii	1979527	species	0.09601	0	0	0	0.0240025
Neisseria sicca B	10142378	species	0.09473	0	0	0	0.0236825
Armatimonadota	67819	phylum	0.01282	4e-05	4e-05	0.08144	0.023585
Fimbriimonadia	1663419	class	0.01281	1e-05	1e-05	0.08142	0.0235625
Fimbriimonadaceae	1663426	family	0.01281	1e-05	1e-05	0.08142	0.0235625
Fimbriimonadales	1663425	order	0.01281	1e-05	1e-05	0.08142	0.0235625
Paracoccus sp002732665	10129524	species	0	0	0	0.09395	0.0234875
Pseudothioglobus sp902606745	10040357	species	0	0	0.09339	0	0.0233475
F0422	10002190	genus	0.09336	1e-05	0	0	0.0233425
F0422 sp963515865	10104920	species	0.09335	0	0	0	0.0233375
Rubrobacter B sp020253895	10118653	species	0.09282	0	0	0	0.023205
Rubrobacter B	10089426	genus	0.09282	0	0	0	0.023205
Pseudothioglobus sp905612405	10080268	species	0	0	0.09076	0	0.02269
Pseudomonas E khazarica	10123475	species	0	0	0	0.09034	0.022585
Lawsonella sp018376445	10147535	species	0.08999	0	0	0	0.0224975
Pseudoxanthomonas A sp002863005	10064575	species	0	0	0	0.08986	0.022465
Pseudoxanthomonas A	10002764	genus	0	0	0	0.08986	0.022465
Psychrobacter sp012847335	10103437	species	0.08891	0	0	0	0.0222275
JADKAV01	10032265	genus	0	0.0887	0	0	0.022175
UMGS1840	10032655	order	0	1e-05	0.08859	0	0.02215
SIG452 sp015068645	10148827	species	0	0	0.08858	0	0.022145
UMGS1840	10032656	family	0	0	0.08858	0	0.022145
SIG452	10032657	genus	0	0	0.08858	0	0.022145
Dehalococcoidia	301297	class	0.08772	0.00019	0.00016	0.00012	0.0220475
SAR202	10001161	order	0.08752	1e-05	0	0	0.0218825
UBA2962 sp002311285	10066442	species	0.08752	0	0	0	0.02188
UBA2962	10020913	family	0.08752	0	0	0	0.02188
UBA2962	10020914	genus	0.08752	0	0	0	0.02188
Sphingobacteriaceae	84566	family	0.08685	0.00028	0.00021	0.00017	0.0218775
Sphingobacteriales	200666	order	0.08685	0.00028	0.00021	0.00017	0.0218775
Pseudothioglobus sp902512305	10124451	species	0	0	0.08735	0	0.0218375
Moraxella A	10018763	genus	0.08686	1e-05	1e-05	0	0.02172
Moraxella A osloensis	10045363	species	0.08686	0	0	0	0.021715
Vibrio ostreae	2841925	species	0.08656	0	0	0	0.02164
JAASSS01 sp021767745	10069320	species	0.08602	0	0	0	0.021505
JAASSS01	10069319	genus	0.08602	0	0	0	0.021505
Hydrogenophilus	70774	genus	0.08553	0	0	0	0.0213825
Hydrogenophilus thermoluteolus	297	species	0.08553	0	0	0	0.0213825
Tepidimonas aquatica	247482	species	0.08515	0	0	0	0.0212875
Sphingobium sp001556865	10147138	species	0	0	0	0.08514	0.021285
Rheinheimera	67575	genus	0	0	0.00099	0.08403	0.021255
Limisphaerales	134621	order	1e-05	4e-05	4e-05	0.08484	0.0212325
BJHT01	10053075	family	0	0	0	0.08482	0.021205
BJHT01 sp945861535	10053077	species	0	0	0	0.08482	0.021205
BJHT01	10053076	genus	0	0	0	0.08482	0.021205
Rheinheimera aquimaris	412437	species	0	0	3e-05	0.08403	0.021015
Nocardioidaceae	85015	family	1e-05	2e-05	2e-05	0.08361	0.020915
Nocardioides	1839	genus	0	1e-05	1e-05	0.0836	0.020905
Nocardioides kribbensis	305517	species	0	0	0	0.08359	0.0208975
Pigmentiphaga	152267	genus	0.08321	0	0	1e-05	0.020805
Pigmentiphaga sp002188465	10090166	species	0.08321	0	0	0	0.0208025
Pseudomonas E canadensis	10086242	species	0.08278	0	0.00014	0	0.02073
Alteromonas gracilis	1479524	species	0	0	4e-05	0.08247	0.0206275
Moryella	437755	genus	0.0824	0	1e-05	0	0.0206025
JAFDWR01	10040627	genus	0	0	0	0.0814	0.02035
JAFDWR01 sp038216655	10126651	species	0	0	0	0.0814	0.02035
Staphylococcus saprophyticus	29385	species	0.08139	0	0	0	0.0203475
Pseudothioglobus sp001628405	10122956	species	0	0	0.08136	0	0.02034
Acidimicrobiia	84992	class	0.05524	0.00019	0.00017	0.02526	0.020215
Staphylococcus cohnii	29382	species	0.08032	0	0	0	0.02008
Caulobacter	75	genus	0	1e-05	1e-05	0.07986	0.01997
Caulobacter sp002742645	10084245	species	0	0	0	0.07986	0.019965
Palsa-343	10003841	genus	0.00343	0.05299	0	0.02328	0.019925
Kytococcus schroeteri	138300	species	0.07924	0	0	0	0.01981
Kytococcus	57499	genus	0.07924	0	0	0	0.01981
UBA10799	10026694	genus	0	0.07848	0	0	0.01962
Tropicibacter	599653	genus	0	0	0	0.07692	0.01923
Tropicibacter alexandrii	2267683	species	0	0	0	0.07692	0.01923
Aquimarina	290174	genus	0.0766	6e-05	4e-05	4e-05	0.019185
Palsa-343 sp035545435	10065049	species	0.00043	0.05299	0	0.02328	0.019175
Aquimarina sp013365535	10111718	species	0.07658	0	0	0	0.019145
Staphylococcus argenteus	985002	species	0.07595	0	0	0	0.0189875
Oricola sp002706335	10063106	species	0	0	0	0.07581	0.0189525
Oricola	1594166	genus	0	0	0	0.07581	0.0189525
Escherichia	561	genus	0	0	0	0.07555	0.0188875
Pseudothioglobus sp905618925	10096957	species	0	0	0.07497	0	0.0187425
Lautropia sp938046755	10057708	species	0.07486	0	0	0	0.018715
Chlamydiia	204429	class	7e-05	0.00017	0.07417	0.00011	0.01863
Chlamydiales	51291	order	7e-05	0.00017	0.07417	0.00011	0.01863
Chlamydiota	204428	phylum	7e-05	0.00017	0.07417	0.00011	0.01863
2-12-FULL-49-11	10004875	family	0	1e-05	0.07404	1e-05	0.018515
VGMD01 sp937996705	10018301	species	0	0	0.07403	0	0.0185075
VGMD01	10018300	genus	0	0	0.07403	0	0.0185075
Bacillales	1385	order	0.07341	0.00013	0.0001	8e-05	0.01843
Pseudomonas E marginalis	10131333	species	0.07351	0	0	0	0.0183775
Bacillaceae G	10002514	family	0.07338	5e-05	3e-05	3e-05	0.0183725
Bacillus A	10002515	genus	0.07337	3e-05	2e-05	2e-05	0.01836
Bacillus A sp003400245	10041295	species	0.07336	0	0	0	0.01834
Capnocytophaga gingivalis	1017	species	0.07299	0	0	0	0.0182475
Comamonas acidovorans	10108054	species	0.07241	0	0	0	0.0181025
Flavobacterium	237	genus	0.07035	0.00058	0.00042	0.00035	0.017925
Agitococcus	186829	genus	0.07129	0	0	0	0.0178225
Agitococcus sp937920075	10067743	species	0.07129	0	0	0	0.0178225
GWB1-54-5	10044086	genus	0	1e-05	1e-05	0.07108	0.017775
Polaromonas	52972	genus	0.07059	2e-05	2e-05	1e-05	0.01766
Polaromonas sp903926695	10108056	species	0.07059	0	0	0	0.0176475
Gluconobacter A	10013080	genus	0	0.07059	0	0	0.0176475
Gluconobacter A japonicus A	10025659	species	0	0.07059	0	0	0.0176475
Curvibacter	281915	genus	0.07028	0	0	0	0.01757
Curvibacter lanceolatus	86182	species	0.07028	0	0	0	0.01757
Johnsonella	43994	genus	0.0702	0	0	0	0.01755
Johnsonella sp900766185	10094149	species	0.0702	0	0	0	0.01755
Flavobacterium proteolyticum	2911683	species	0.07018	0	0	0	0.017545
Prevotella scopos	589437	species	0	0.06883	0	8e-05	0.0172275
UBA8639	10003077	family	0	1e-05	1e-05	0.06867	0.0171725
JAGQKC01	10056799	genus	0	0	0	0.06866	0.017165
JAGQKC01 sp021604005	10138543	species	0	0	0	0.06866	0.017165
Pseudothioglobus singularis	10023643	species	0	0	0.06758	0	0.016895
Limnobacter sp000170915	10022381	species	0.06744	0	0	0	0.01686
Limnobacter	131079	genus	0.06744	0	0	0	0.01686
Veillonella sp934230905	10003762	species	0	0.03769	0.01656	0.0128	0.0167625
Epilinea	10152271	genus	0	0	0	0.06702	0.016755
Epilineaceae	10008127	family	0	0	0	0.06702	0.016755
Epilinea brevis	10152272	species	0	0	0	0.06702	0.016755
Epilineales	10008126	order	0	0	0	0.06702	0.016755
Caldimonas manganoxidans	196015	species	0.06692	0	0	0	0.01673
Conexibacter	191494	genus	0.06691	0	0	0	0.0167275
Conexibacter sp035637995	10054200	species	0.06691	0	0	0	0.0167275
Elainellales	3120416	order	0	1e-05	1e-05	0.06487	0.0162225
Elainellaceae	3120691	family	0	1e-05	1e-05	0.06487	0.0162225
FACHB-8	10001801	genus	0	0	0	0.06486	0.016215
FACHB-8 sp039819145	10013560	species	0	0	0	0.06486	0.016215
Capnocytophaga sputigena	1019	species	0.06451	0	0	0	0.0161275
Rubrobacter E calidifluminis	10129282	species	0.06426	0	0	0	0.016065
Rubrobacter E	10129281	genus	0.06426	0	0	0	0.016065
Dermacoccus	57495	genus	0.06397	0	0	0	0.0159925
Dermacoccus nishinomiyaensis	1274	species	0.06397	0	0	0	0.0159925
Pseudothioglobus singularis A	10114005	species	0	0	0.06373	0	0.0159325
Pelomonas puraquae	10038564	species	0	0	0	0.06357	0.0158925
Steroidobacterales	3060226	order	0.00021	0.00828	0.05302	0.00144	0.0157375
Steroidobacteraceae	2689614	family	0.00021	0.00828	0.05302	0.00144	0.0157375
JASHUC01 sp035523875	10064145	species	0.00021	0.00825	0.05298	0.00142	0.015715
JASHUC01	10005453	genus	0.00021	0.00825	0.05298	0.00142	0.015715
Bradyrhizobium	374	genus	0.06278	1e-05	1e-05	2e-05	0.015705
Microbacterium paulum	2707006	species	0.06263	0	0	0	0.0156575
Cyclobacteriaceae	563798	family	7e-05	0.00023	0.00017	0.06153	0.0155
Algoriphagus	246875	genus	1e-05	3e-05	2e-05	0.06141	0.0153675
Algoriphagus oliviformis	2811231	species	0	0	0	0.06139	0.0153475
Pseudothioglobus sp029936515	10004791	species	0	0	0.06125	0	0.0153125
Pseudenterobacter timonensis	1755099	species	0.06072	0	0	0	0.01518
Pseudenterobacter	2994443	genus	0.06072	0	0	0	0.01518
Paraburkholderia	1822464	genus	0.06024	1e-05	2e-05	1e-05	0.01507
Rhodococcus F qingshengii	10057747	species	0.02775	0.0324	0	0	0.0150375
Lacrimispora	2719231	genus	0	2e-05	1e-05	0.06007	0.015025
Mesorhizobium	68287	genus	0	1e-05	1e-05	0.06006	0.01502
Lacrimispora amygdalina A	10107161	species	0	0	0	0.06006	0.015015
Mesorhizobium sp018588885	10081820	species	0	0	0	0.05984	0.01496
Actinomyces massiliensis	461393	species	0.05967	0	0	0	0.0149175
Actinomyces johnsonii	544581	species	0.05952	0	0	0	0.01488
Alishewanella	111142	genus	0.05818	0	0.00033	0	0.0146275
JAHJQQ01	10032219	genus	0.0584	0	0	0	0.0146
JAHJQQ01	10032218	family	0.0584	0	0	0	0.0146
JAHJQQ01	10032217	order	0.0584	0	0	0	0.0146
JAHJQQ01 sp019911805	10118734	species	0.0584	0	0	0	0.0146
Alishewanella agri	553384	species	0.05818	0	6e-05	0	0.01456
Aquabacterium olei A	10093680	species	0.05816	0	0	0	0.01454
Pseudothioglobus autotrophicus A	10034205	species	0	0	0.05798	0	0.014495
CW01	10105441	genus	0.05796	0	0	0	0.01449
CW01 sp004028795	10107901	species	0.05796	0	0	0	0.01449
VBWC01 sp023266115	10083598	species	0	0	0.05789	0	0.0144725
VBWC01	10038474	family	0	0	0.05789	0	0.0144725
VBWC01	10038475	genus	0	0	0.05789	0	0.0144725
VBWC01	10038473	order	0	0	0.05789	0	0.0144725
UBA4665	10000156	family	0.05711	3e-05	3e-05	0.0005	0.0144175
Kosakonia sp030704225	10097363	species	0.05764	0	0	0	0.01441
JAJZWH01	10000774	genus	0.0571	0	0	0.00045	0.0143875
JAJZWH01 sp027345405	10007662	species	0.0571	0	0	0.00045	0.0143875
JJ008	10002380	genus	0.05696	3e-05	3e-05	2e-05	0.01426
Micromonosporaceae	28056	family	2e-05	2e-05	0.05637	2e-05	0.0141075
Actinoplanes	1865	genus	0	0	0.05635	0	0.0140875
Actinoplanes humidus	10020236	species	0	0	0.05635	0	0.0140875
Parvibaculum indicum	562969	species	0.05628	0	0	0	0.01407
Parvibaculum	256616	genus	0.05628	0	0	0	0.01407
Parvibaculales	3120434	order	0.05628	0	0	0	0.01407
Parvibaculaceae	2813035	family	0.05628	0	0	0	0.01407
Algiphilus sp023145115	10020409	species	0.05604	0	0	0	0.01401
Paracoccus rhizosphaerae	1133347	species	0.05578	0	0	0	0.013945
Phaeobacter	302485	genus	0.0557	0	0	0	0.013925
Phaeobacter italicus	481446	species	0.0557	0	0	0	0.013925
JAKFXL01 sp947085765	10008692	species	0.05521	0	0	0	0.0138025
Tenderiaceae	10006069	family	0.05521	0	0	0	0.0138025
Tenderiales	10006068	order	0.05521	0	0	0	0.0138025
JAKFXL01	10008691	genus	0.05521	0	0	0	0.0138025
Kocuria rhizophila	72000	species	0.00143	0	0.05289	0	0.01358
GWB1-54-5 sp035290085	10044087	species	0	0	0	0.05411	0.0135275
JJ008 sp016719015	10051071	species	0.05381	0	0	0	0.0134525
SZUA-36	10001276	family	0	1e-05	0.05361	0	0.013405
SZUA-36	10027007	genus	0	0	0.0536	0	0.0134
SZUA-36 sp041570235	10058882	species	0	0	0.0536	0	0.0134
Prolixibacteraceae	1471398	family	0.05315	0.00011	8e-05	9e-05	0.0133575
G019856515	10062275	genus	0.05312	0	0	0	0.01328
G019856515 sp025210775	10113845	species	0.05311	0	0	0	0.0132775
DSM-6294	10006612	family	0.05307	1e-05	1e-05	1e-05	0.013275
Thalassolituus sp002724925	10132032	species	0.05307	0	0	0	0.0132675
Thalassolituus	187492	genus	0.05307	0	0	0	0.0132675
Verrucomicrobiales	48461	order	3e-05	8e-05	7e-05	0.05264	0.013205
Pseudothioglobus sp902512035	10146303	species	0	0	0.05281	0	0.0132025
Verrucomicrobiaceae	203557	family	0	1e-05	1e-05	0.0526	0.013155
Prosthecobacter	48463	genus	0	1e-05	0	0.0526	0.0131525
Prosthecobacter sp945882215	10077206	species	0	0	0	0.05258	0.013145
Brevibacterium casei	33889	species	0.05246	0	0	0	0.013115
Mycobacterium mageritense	10017453	species	0.05234	0	0	0	0.013085
UBA5794	10001145	order	0.05217	2e-05	2e-05	1e-05	0.013055
Bremerella cremea A	10006974	species	0	0	0	0.05218	0.013045
UBA5794	10001581	family	0.05216	0	1e-05	0	0.0130425
JASJAX01 sp030066755	10064291	species	0.05216	0	0	0	0.01304
JASJAX01	10064290	genus	0.05216	0	0	0	0.01304
JAQBQQ01	10034334	genus	0	0	1e-05	0.05186	0.0129675
Leclercia	83654	genus	0.05158	0	0	0	0.012895
JAQBQQ01 sp028286915	10058288	species	0	0	0	0.0515	0.012875
Uliginosibacterium	392735	genus	0.05141	0	0	0	0.0128525
Pseudoxanthomonas sp017745195	10141019	species	0	0	0.05141	0	0.0128525
Pseudoxanthomonas	83618	genus	0	0	0.05141	0	0.0128525
Uliginosibacterium sp016718265	10039025	species	0.05141	0	0	0	0.0128525
Nanosyncoccaceae	10001292	family	0.00788	0.01406	0.01688	0.01258	0.01285
Brevibacterium ammoniilyticum	1046555	species	0.05131	0	0	0	0.0128275
Ralstonia sp000620465	10111115	species	0.0513	0	0	0	0.012825
UBA2834	10001399	genus	0.00786	0.01399	0.01682	0.01254	0.0128025
UBA2834 sp946406315	10036781	species	0.00786	0.01398	0.01682	0.01254	0.0128
Cobetia	204286	genus	0.05111	0	0	0	0.0127775
Cobetia sp013376735	10077054	species	0.05111	0	0	0	0.0127775
Pseudothioglobus sp000213395	10004266	species	0	0	0.0508	0	0.0127
Aulosira	212347	genus	0.02	1e-05	0.01981	0.0109	0.01268
Aulosira sp002154695	10051926	species	0.01974	0	0.01981	0.0109	0.0126125
Veillonella sp963543145	10018003	species	0	0.01681	0.02154	0.01198	0.0125825
Pseudomonas E bubulae	10125339	species	0.05002	0	9e-05	0	0.0125275
Pseudothioglobus sp028345955	10003230	species	0	0	0.04995	0	0.0124875
Vibrio anguillarum	55601	species	0.04993	0	0	0	0.0124825
Bifidobacteriaceae	31953	family	0.00105	3e-05	0.04849	0.00016	0.0124325
Galliscardovia callimiconis	10052845	species	0.00104	0	0.04846	0.00014	0.01241
Galliscardovia	2023242	genus	0.00104	0	0.04846	0.00014	0.01241
Aquabacterium sp004322345	10130191	species	0.04867	0	0	0	0.0121675
Coleofasciculaceae	1892251	family	0.04853	1e-05	1e-05	1e-05	0.01214
DATNPC01 sp036703375	10126251	species	0.04852	0	0	0	0.01213
DATNPC01	10062689	genus	0.04852	0	0	0	0.01213
Sphingobium abikonense	86193	species	0	0	0.04849	0	0.0121225
Pseudothioglobus sp028345055	10039049	species	0	0	0.04809	0	0.0120225
Sagittula salina	2820268	species	0.04783	0	0	0	0.0119575
Sagittula	58842	genus	0.04783	0	0	0	0.0119575
Microlunatus A	10034048	genus	0.04782	0	0	0	0.011955
Microlunatus A kandeliicorticis	10034049	species	0.04782	0	0	0	0.011955
Thermoplasmata	183967	class	4e-05	0.0001	7e-05	0.0474	0.0119025
Methanomassiliicoccales	1235850	order	1e-05	2e-05	2e-05	0.04736	0.0118525
Methanomethylophilaceae	2517203	family	1e-05	1e-05	1e-05	0.04736	0.0118475
Chordicoccus	3031933	genus	0.04736	1e-05	1e-05	0	0.011845
Chordicoccus sp900314565	10088581	species	0.04736	0	0	0	0.01184
VadinCA11 sp002498605	10154564	species	0	0	0	0.04735	0.0118375
VadinCA11	10153488	genus	0	0	0	0.04735	0.0118375
Rothia sp030524105	10067615	species	0.01585	0	0	0.03062	0.0116175
Marinobacter adhaerens	1033846	species	0.04576	0	0	0.00016	0.01148
Pseudothioglobus singularis B	10086329	species	0	0	0.04572	0	0.01143
Jezberella	2978001	genus	0	0	0.01675	0.02894	0.0114225
Jezberella montanilacus	323426	species	0	0	0.01675	0.02894	0.0114225
Sphingobacterium	28453	genus	0.04522	5e-05	4e-05	3e-05	0.011335
Granulicatella balaenopterae	137733	species	0.00021	0.04484	0	0	0.0112625
Janibacter sp030453295	10044996	species	0	0	0	0.04466	0.011165
Pseudothioglobus sp902512485	10104465	species	0	0	0.04464	0	0.01116
Palsa-465	10000652	genus	0	0.00029	0.04425	3e-05	0.0111425
Vibrio sinaloensis D	10126815	species	0.04457	0	0	0	0.0111425
Palsa-465 sp036392135	10091737	species	0	0.00028	0.04425	3e-05	0.01114
Halomonas	2745	genus	0.04437	0	1e-05	0	0.011095
Pseudomonas E asiatica	10109513	species	0.04437	0	0	0	0.0110925
Halomonas litopenaei	2109328	species	0.04437	0	0	0	0.0110925
AKYH767-A	10002509	order	0.04425	4e-05	4e-05	3e-05	0.01109
OLB10	10002510	family	0.04425	3e-05	3e-05	2e-05	0.0110825
JADKFV01 sp016714535	10147093	species	0.04424	0	0	0	0.01106
JADKFV01	10106914	genus	0.04424	0	0	0	0.01106
BACL12	10031815	family	0.04421	1e-05	1e-05	0	0.0110575
UBA7236 sp016718035	10107468	species	0.04421	0	0	0	0.0110525
UBA7236	10031816	genus	0.04421	0	0	0	0.0110525
Pseudomonas E shahriarae	10032473	species	0.04378	0	8e-05	0	0.010965
Veillonella sp900766125	10111285	species	0	0.04102	0	0.00279	0.0109525
Afipia birgiae	151414	species	0.04331	0	0	0	0.0108275
Afipia	1033	genus	0.04331	0	0	0	0.0108275
Veillonella sp963534045	10068523	species	0	0.03462	0.00444	0.00411	0.0107925
Dongia B	10096604	genus	0	0.04309	0	0	0.0107725
Dongia B sp008012315	10096605	species	0	0.04309	0	0	0.0107725
Dongiales	3120414	order	0	0.04309	0	0	0.0107725
Dongiaceae	3031144	family	0	0.04309	0	0	0.0107725
Sphingobacterium daejeonense	371142	species	0.04294	0	0	0	0.010735
Blastocatellia	1562566	class	3e-05	9e-05	8e-05	0.04204	0.01056
RBC074	10005904	family	0	1e-05	1e-05	0.04199	0.0105025
RBC074	10005903	order	0	1e-05	1e-05	0.04199	0.0105025
DALYLB01 sp033763135	10014840	species	0	0	0	0.04199	0.0104975
DALYLB01	10014839	genus	0	0	0	0.04199	0.0104975
Pseudothioglobus sp902511025	10132913	species	1e-05	0	0.04196	0	0.0104925
Pseudothioglobus sp905182815	10058063	species	0	0	0.04183	0	0.0104575
Pedobacter	84567	genus	0.04158	9e-05	7e-05	6e-05	0.01045
Pedobacter sp001412215	10151161	species	0.04155	0	0	0	0.0103875
Shewanella oncorhynchi	2726434	species	0.04148	0	0	0	0.01037
Halovulum	1844498	genus	0	0	0.04126	0	0.010315
Halovulum sediminis	10036079	species	0	0	0.04126	0	0.010315
UBA10799 sp946803585	10068022	species	0	0.0411	0	0	0.010275
Stappiaceae	2821832	family	0.0407	1e-05	1e-05	1e-05	0.0101825
Roseibium	150830	genus	0.04069	0	1e-05	0	0.010175
Roseibium sp017743865	10073812	species	0.04069	0	0	0	0.0101725
Vibrio alginolyticus	663	species	0.04061	0	0	0	0.0101525
Janthinobacterium	29580	genus	0.04012	0	1e-05	0	0.0100325
Leisingera sp040704725	10143708	species	0	0	0.0401	0	0.010025
Leisingera	191028	genus	0	0	0.0401	0	0.010025
Omnitrophota	10000348	phylum	9e-05	0.00022	0.00022	0.00014	0.0001675

## Sheet: Species
Taxon	Tax_ID	Rank	S1 relative abundance (%)	S2 relative abundance (%)	S3 relative abundance (%)	S4 relative abundance (%)	Mean relative abundance (%)
Levilactobacillus bambusae	2024736	species	7.56408	22.4921	33.0203	30.1916	23.317
GWC2-37-13 sp038064655	10147074	species	7.03681	17.7697	29.078	28.5992	20.6209
Cutibacterium acnes	1747	species	29.7992	19.1685	7.45226	11.042	16.8655
Enterobacter hormaechei C	10090531	species	11.5339	0	0	0	2.88347
UBA6776 sp002453155	10118793	species	1.14978	2.65295	1.4395	6.05745	2.82492
Qipengyuania sp003248395	10132413	species	0.12754	1.35089	3.3745	6.38584	2.80969
Lawsonella clevelandensis A	10091585	species	3.52968	1.06346	0.33286	0.56096	1.37174
Ralstonia mannitolilytica	105219	species	0.86463	2.38884	0.182	1.0267	1.11554
Caldimonas aquatica	376175	species	1.71973	1.22673	0.83648	0	0.945735
JADFZW01 sp015232015	10098839	species	0.26263	0.86162	1.17275	1.26751	0.891127
Enterobacter intestinihominis	3133180	species	3.38411	0	0	0	0.846027
CAG-465 sp036660635	10107307	species	0.58219	0	2.46664	0	0.762207
UBA60 sp002503395	10154255	species	0.09555	1.51225	0.27997	0.3089	0.549168
Algiphilus sp022763315	10064379	species	0.06511	0	0.93487	0.90212	0.475525
Enterobacter hormaechei	158836	species	1.81527	0	0	0	0.453817
GLO-3 sp003354135	10001060	species	0.06343	0.54219	0.20443	0.96464	0.443673
UBA11873 sp003540955	10073129	species	0.07097	0.80354	0.7642	0.12291	0.440405
Thioglobus A sp900180385	10014482	species	1e-05	1e-05	0.95556	0.769	0.431145
Corynebacterium accolens	38284	species	0.20321	0.43523	0.88571	0	0.381037
Endozoicomonas atrinae	1333660	species	0.4898	0.78994	0.18511	0	0.366213
JBGSRK01 sp041737595	10144119	species	0	1.45481	0	0	0.363702
Tepidimonas fonticaldi	1101373	species	0.31166	1.02259	0	0.03089	0.341285
Streptococcus mitis DM	10043442	species	0	1.32594	0.00052	0	0.331615
Enterobacter cloacae Q	10006641	species	1.32139	0	0	0	0.330348
Peptoniphilus A lacydonensis	10113352	species	0.32311	0.9879	0	0	0.327753
Cutibacterium namnetense	1574624	species	0.33523	0.78253	0	0.13422	0.312995
Pseudothioglobus sp002698045	10130079	species	1.1169	0	0.06442	0	0.29533
Pseudomonas E paraversuta	10081905	species	0.80004	0.31123	0.00064	0	0.277977
Staphylococcus hominis	1290	species	0.56752	0	0.50582	0	0.268335
Pseudothioglobus sp902509905	10127955	species	4e-05	3e-05	1.06977	4e-05	0.26747
UBA3913 sp002391425	10040624	species	0	1.06665	0	0	0.266663
Oleidesulfovibrio alaskensis	58180	species	0.33306	0.51421	0	0.17861	0.25647
Comamonas tsuruhatensis	10114964	species	0.32702	0.48432	0.18308	0	0.248605
Fokinia cryptica	10150407	species	0.21857	0	0.70462	0	0.230797
Corynebacterium sp900539985	10022384	species	0	0.89566	0	0	0.223915
Corynebacterium sp943914355	10109288	species	0	0.8681	0	0	0.217025
Proteus vulgaris	585	species	0	0.26632	0	0.57292	0.20981
Thiodiazotropha lotti	10048930	species	0	0	0.15255	0.66242	0.203742
Staphylococcus epidermidis	1282	species	0.17228	0.37079	0	0.25587	0.199735
Streptococcus thermophilus	1308	species	0.32121	0	0.00142	0.42929	0.18798
Aquibium pacificus	3153579	species	2e-05	0.16247	0.24504	0.32117	0.182175
Micrococcus lylae	1273	species	0.00501	0.68523	0	0	0.17256
Bdellovibrio bacteriovorus B	10098415	species	0.01591	0.00386	0.4622	0.193	0.168742
CALMZY01 sp937870865	10123376	species	0	0.60758	0	0	0.151895
Ga0077527 sp019751125	10109669	species	0.0591	0.29476	0.24729	0	0.150287
Damh-18 sp035760625	10093522	species	0	0	0.59618	0	0.149045
VMDJ01 sp008080925	10099393	species	0.12957	0	0.46509	0	0.148665
Shewanella decolorationis	256839	species	0.043	0.21545	0.30735	0	0.14145
Stenotrophomonas muris	2963283	species	0.31641	0.22066	0	0	0.134268
Cardiobacterium valvarum	194702	species	0	0	0.49828	0	0.12457
Sphingomonas sp002083475	10119492	species	0	0.34737	0	0.13968	0.121762
Acidovorax temperans	80878	species	0.07116	0.22391	0.18792	0	0.120747
Streptococcus sp916439305	10109527	species	0.47771	0	0.00141	0	0.11978
Staphylococcus haemolyticus	1283	species	0	0.35154	0	0.1213	0.11821
Leclercia A pneumoniae	10025331	species	0	0.47147	0	0	0.117868
Anaerococcus octavius	54007	species	0.30627	0	0	0.16158	0.116962
Pseudomonas E fragi	10141129	species	0.46583	0	0	0	0.116458
Klebsiella michiganensis	1134687	species	0.04869	0	0.12188	0.29402	0.116148
CADEEL01 sp016791425	10030479	species	0	0.45851	0	0	0.114627
Enterobacter quasihormaechei	2529382	species	0.45364	0	0	0	0.11341
Modestobacter italicus A	10131870	species	0	0.44877	0	0	0.112193
Vibrio sp018223135	10018195	species	0	0.21741	0	0.22542	0.110708
Suttonella A ornithocola	10030445	species	0	0	0.43505	0	0.108762
Cutibacterium modestum	2559073	species	0.07649	0.35719	0	0	0.10842
Methylotenera sp029549705	10094682	species	0	0.42527	0	0	0.106317
Synechococcus C sp004209775	10142024	species	0	0	0.42467	0	0.106167
Diaphorobacter A sp011305995	10052810	species	0.03533	0.15697	0	0.22758	0.10497
Thorsellia anophelis	336804	species	0	0	0.41473	0	0.103682
Enterobacter pasteurii	3029761	species	0.39817	0	0	0	0.0995425
Veillonella sp963524655	10026593	species	0.38685	0.01102	0	0	0.0994675
Streptococcus mitis DO	10094960	species	0.39563	0	0	0	0.0989075
Enterobacter sp023425455	10013506	species	0.37505	0	0	0	0.0937625
Kosakonia cowanii	208223	species	0.15892	0.2147	0	0	0.093405
Oceanotoga teriensis	515440	species	2e-05	0.3731	0	0	0.09328
Pseudoalteromonas gelatinilytica	1703256	species	8e-05	0.21818	0	0.15017	0.0921075
Pauljensenia sp000278725	10087255	species	0	0.36825	0	0	0.0920625
Corynebacterium marquesiae	2913503	species	0.20383	0	0	0.1596	0.0908575
Acinetobacter radioresistens	40216	species	0.36213	0	0	0	0.0905325
Streptococcus infantis	68892	species	0.35448	0	0.00104	0	0.08888
Lactococcus lactis	1358	species	0	0.35166	0	0	0.087915
Streptococcus sp013277555	10095605	species	0.34519	0	0	0	0.0862975
Saccharopolyspora C sp016526145	10072154	species	0.34425	0	0	0	0.0860625
Streptococcus sp001811505	10145747	species	0	0	0	0.34363	0.0859075
JBAZZV01 sp041658645	10102207	species	0.0015	0.11092	0.07047	0.15953	0.085605
Hylemonella sp019745555	10083858	species	0	0.33721	0	0	0.0843025
Caldimonas sp035559275	10120153	species	0	0.3338	0	0	0.08345
Micavibrio B aeruginosavorus A	10096097	species	0	0	0	0.32978	0.082445
Shimia B sp038533575	10146908	species	0	0	0.21203	0.11116	0.0807975
HyVt-477 sp023144895	10088976	species	0.01879	0.19649	7e-05	0.1054	0.0801875
UBA1383 sp002304945	10119215	species	0	0.31054	0	0	0.077635
Pelomonas sp003963005	10040100	species	0	0	0.30766	0	0.076915
Pseudoalteromonas lipolytica A	10083661	species	0.00053	0.22735	3e-05	0.07824	0.0765375
Seramator thermalis	2496270	species	0	0.30494	0	0	0.076235
Alteromonas macleodii	28108	species	0.1471	0	4e-05	0.15393	0.0752675
Streptococcus sanguinis F	10149701	species	0.29757	0	0	0	0.0743925
Meiothermus cerbereus	65552	species	0	0.29739	0	0	0.0743475
Fonticella tunisiensis	1096341	species	0	0.29615	0	0	0.0740375
Rickettsia felis	42862	species	0.29527	0	0	0	0.0738175
Streptococcus salivarius D	10033676	species	0.29382	0	0.00043	0	0.0735625
SbD1 sp039679945	10034498	species	0.02596	0.08373	0.10248	0.07751	0.07242
Enterobacter oligotrophicus	2478464	species	0.28371	0	0	0	0.0709275
Acidovorax sp036786185	10005193	species	0	0	0.27832	0	0.06958
HXMU1428-3 sp017640685	10045099	species	0	0.27581	0	0	0.0689525
Endozoicomonas sp900299555	10047382	species	0.05228	0.22256	0	7e-05	0.0687275
Enterobacter nematophilus	2994648	species	0.2707	0	0	0	0.067675
Enterobacter mori A	10049296	species	0.26654	0	0	0	0.066635
Ottowia sp016703145	10008449	species	0	0.2659	0	0	0.066475
Vreelandella sp002696125	10033781	species	0	0.26565	0	0	0.0664125
Enterobacter cancerogenus	69218	species	0.26474	0	0	0	0.066185
Sedimentibacter sp002331025	10126260	species	0	0.26218	0	0	0.065545
Enterobacter sp019718755	10043085	species	0.25849	0	0	0	0.0646225
Enterobacter sp019968765	10010430	species	0.25218	0	0	0	0.063045
Thiodubiliella sp029237605	10122170	species	0.24544	0.00085	1e-05	0.00073	0.0617575
Comamonas testosteroni D	10020861	species	0	0	0	0.24106	0.060265
UBA1268 sp937926325	10022675	species	0	0.24055	0	0	0.0601375
Acinetobacter brisouii A	10084759	species	0	0	0.23547	0	0.0588675
Ruegeria sp017872555	10037690	species	0	0.235	0	0	0.05875
Thiodiazotropha sp025655595	10105013	species	0	0	0.15836	0.07641	0.0586925
Pseudomonas E lactis	10102655	species	0	0.23466	0	0	0.058665
Thioglobus A sp022600395	10039913	species	0.23149	0	1e-05	0	0.057875
Chlorobium A sp002240205	10072353	species	0.23141	0	0	0	0.0578525
Natronospira elongata	3110268	species	0	0	0.23113	0	0.0577825
Allohahella sp002354735	10074894	species	0	0	0.21014	0.02028	0.057605
Roseilinea sp034434575	10047484	species	0	0.22948	0	0	0.05737
Methylophaga pinxianii	2881052	species	0	0	0.22574	0	0.056435
Arenicella sp937918955	10089255	species	2e-05	0	0.22435	0	0.0560925
Neisseria subflava	28449	species	0.22281	0	0	0	0.0557025
Brevundimonas sp003248965	10049983	species	0	0	0.22105	0	0.0552625
RZYO01 sp023231265	10089139	species	0	0	0.22094	0	0.055235
Clostridium A leptum	10122667	species	0.11998	0	0	0.09653	0.0541275
Comamonas odontotermitis B	10128277	species	0	0.21575	0	0	0.0539375
Lautropia mirabilis	47671	species	0.21549	0	0	0	0.0538725
Aquirickettsiella gammari	10105642	species	0	0	0	0.21432	0.05358
Rubinisphaera brasiliensis	119	species	0	0.15681	0	0.05447	0.05282
Sphingopyxis sp001278035	10120371	species	0	0.21003	0	0	0.0525075
Porphyromonas catoniae	41976	species	0	0	0	0.20817	0.0520425
Modicisalibacter zincidurans	1178777	species	0	0	0.20492	0	0.05123
JAAFJT01 sp013298955	10011106	species	0	0.20412	0	0	0.05103
Kocuria palustris	71999	species	0.00403	0	0.1983	0	0.0505825
Neisseria oralis	1107316	species	0.19853	0	0	0	0.0496325
Prevotella melaninogenica	28132	species	0.19549	0	0	0	0.0488725
Neisseria sicca C	10075332	species	0.19354	0	0	0	0.048385
Lactobacillus crispatus	47770	species	0.1935	0	0	0	0.048375
Prevotella buccae	10087398	species	0.19202	0	0	8e-05	0.048025
Hydrogenophaga laconesensis	1805971	species	0	0.19013	0	0	0.0475325
Microbacterium sp012847295	10020050	species	0	0	0	0.18767	0.0469175
UBA8987 sp003531345	10107652	species	0.06957	0	0.11214	0	0.0454275
Cutibacterium granulosum	33011	species	0.18065	0	0	0	0.0451625
Polaribacter sp015767435	10142352	species	0	0	0.17876	0	0.04469
Marinobacter fuscus	2109942	species	0	0	0.17818	0.00018	0.04459
M50B103 sp030596185	10139049	species	0	0	0.17547	0	0.0438675
Thiovibrio sp013349295	10147131	species	0.06685	0	0	0.10754	0.0435975
Antarctobacter sp030733205	10008335	species	0	0.17273	0	0	0.0431825
Endozoicomonas sp023716865	10060835	species	0	0	0.17197	0	0.0429925
Pseudomonas E sp963520215	10069064	species	0	0	0.00017	0.17179	0.04299
UBA11682 sp003455945	10072379	species	0	0.17063	0	0	0.0426575
HIMB11 sp003486095	10000617	species	0	0.0061	0	0.16391	0.0425025
Methylobacterium fujisawaense	107400	species	0	0.16786	0	0	0.041965
Corynebacterium sp022346005	10060154	species	0	0	0	0.16474	0.041185
SIO4C1 sp039820425	10093806	species	0	0.1643	0	0	0.041075
Corynebacterium sp943912665	10068212	species	0	0	0	0.164	0.041
Ottowia massiliensis	2045302	species	0.16367	0	0	0	0.0409175
Noviherbaspirillum sp035627275	10049824	species	0	0	0.16096	0	0.04024
Brachybacterium conglomeratum	47846	species	0	0	0.15876	0	0.03969
Shewanella sp041468565	10118257	species	0.01045	0	0.14786	0	0.0395775
Corynebacterium frankenforstense A	10096926	species	0	0	0	0.15778	0.039445
M2005 sp027036755	10091483	species	0	0	0.15192	0	0.03798
Corynebacterium sp002363255	10040460	species	0.1487	0	0	0	0.037175
Leptotrichia wadei	157687	species	0	0	0	0.14725	0.0368125
NORP324 sp024222395	10087336	species	0	0.14657	0	0	0.0366425
Stutzerimonas balearica	74829	species	0.14346	0	0	0	0.035865
GCA-002726655 sp021773555	10083709	species	0	0	0.14321	0	0.0358025
Brucella anthropi	529	species	0	0	0.14194	0	0.035485
Gemella sp963535095	10130632	species	0.14169	0	0	0	0.0354225
Proteiniphilum sp012837345	10121896	species	0.14155	0	0	0	0.0353875
JAABTR01 sp011389755	10094218	species	0.01101	1e-05	0.1275	0	0.03463
Bremerella volcania A	10124960	species	0	0	0.08889	0.04937	0.034565
M30B80 sp015693905	10041786	species	0	0	0	0.13807	0.0345175
Macondimonas sp002862435	10030055	species	0.13804	0	0	0	0.03451
Pseudoalteromonas sp004208945	10036823	species	0.00026	0	0.13654	0	0.0342
Enterobacter bugandensis	881260	species	0.13509	0	0	0	0.0337725
JABCZS01 sp013289085	10043106	species	0.13463	0	0	0	0.0336575
Enterobacter sp000493015	10095886	species	0.13461	0	0	0	0.0336525
Pauljensenia sp018382595	10054845	species	0	0	0	0.13423	0.0335575
Pseudothioglobus sp002711905	10081966	species	1e-05	0	0.13396	0	0.0334925
Spirillospora cremea	10136204	species	0.024	0	0.07016	0.03941	0.0333925
Enterobacter soli A	10122734	species	0.13248	0	0	0	0.03312
Endozoicomonas elysicola	305900	species	0.13151	0	0	0	0.0328775
Mycobacterium gordonae	1778	species	3e-05	0.13114	0	0	0.0327925
Enterobacter roggenkampii	1812935	species	0.13039	0	0	0	0.0325975
Aquabacterium A sp002198735	10141720	species	0	0	0.12991	0	0.0324775
JBGSBR01 sp041730495	10085772	species	0.12985	1e-05	0	0	0.032465
Enterobacter mori	539813	species	0.12906	0	0	0	0.032265
Actinomyces stomatis	3050227	species	0.12817	0	0	0	0.0320425
QFNR01 sp003248485	10040864	species	0.12746	0	0	0	0.031865
Enterobacter huaxiensis	2494702	species	0.12703	0	0	0	0.0317575
CV81 sp938003575	10060185	species	0	0	0	0.12633	0.0315825
Actinomyces oris	544580	species	0.12538	0	0	0	0.031345
Qipengyuania sp029937545	10132900	species	0	0	0	0.12439	0.0310975
Gemelliphila sp013415425	10098520	species	0.12215	0	0	0	0.0305375
Mycobacterium methanotrophicum	10034011	species	0	0	0.12211	0	0.0305275
Advenella sp035304425	10029998	species	0.1208	0	0	0	0.0302
Acidovorax sp003231145	10092395	species	0.12077	0	0	0	0.0301925
Arachnia sp905372155	10096813	species	0.12054	0	0	0	0.030135
Neisseria sp943181435	10036360	species	0.1195	0	0	0	0.029875
SG8-32-3 sp016927895	10160669	species	0	0.11161	0.00555	0.00059	0.0294375
Lancefieldella sp963542025	10147211	species	0.11502	0	0	0	0.028755
Corynebacterium durum	61592	species	0.11389	0	0	0	0.0284725
Mycobacterium marseillense	701042	species	0.11286	0	0	0	0.028215
KLAP162 sp963169225	10105448	species	0	0.11192	0	0	0.02798
Corynebacterium sp946221105	10099922	species	0.11116	0	0	0	0.02779
Corynebacterium sp030826625	10147868	species	0.11037	0	0	0	0.0275925
Microcoleus sp025454405	10005821	species	0.07996	0	1e-05	0.02969	0.027415
Gemella morbillorum	29391	species	0.10817	0	0	0	0.0270425
Mycobacterium grossiae	10123585	species	0	0	0.10739	0	0.0268475
Gordonia terrae	2055	species	0	0	0.10588	0	0.02647
Lacisediminimonas sp028292545	10056685	species	0	0.07765	0	0.02817	0.026455
Arsukibacterium sp002364615	10016667	species	0.10552	0	2e-05	0	0.026385
Corynebacterium pseudogenitalium	38303	species	0.10451	0	0	0	0.0261275
Flagellatimonas sp936928855	10144924	species	0	0	0	0.10295	0.0257375
Corynebacterium tuberculostearicum	38304	species	0.10211	0	0	0	0.0255275
Corynebacterium sp915275065	10088090	species	0.10187	0	0	0	0.0254675
Tolypothrix B sp002368235	10108881	species	1e-05	0.10072	0	0	0.0251825
Corynebacterium coyleae	53374	species	0.10016	0	0	0	0.02504
Stenotrophomonas maltophilia	40324	species	0.1	0	0	0	0.025
Corynebacterium amycolatum A	10095567	species	0.0999	0	0	0	0.024975
Dolosigranulum pigrum	29394	species	0.09968	0	0	0	0.02492
SZUA-229 sp026195255	10120056	species	0	0	0	0.09947	0.0248675
Corynebacterium jeikeium D	10079969	species	0.09942	0	0	0	0.024855
Streptococcus sp003521145	10079087	species	0.09726	0	0.00115	0	0.0246025
Lysobacter enzymogenes	69	species	0.03581	0	0	0.06201	0.024455
Sandaracinobacteroides sp020692215	10032001	species	0.09723	0	0	0	0.0243075
Gallimonas sp947629345	10109050	species	0.09684	0	0	0	0.02421
HLUCCA01 sp022565415	10106486	species	0	0	0	0.09674	0.024185
Pseudothioglobus sp963989885	10128155	species	0	4e-05	0.09601	0	0.0240125
Corynebacterium kefirresidentii	1979527	species	0.09601	0	0	0	0.0240025
Neisseria sicca B	10142378	species	0.09473	0	0	0	0.0236825
Paracoccus sp002732665	10129524	species	0	0	0	0.09395	0.0234875
Pseudothioglobus sp902606745	10040357	species	0	0	0.09339	0	0.0233475
F0422 sp963515865	10104920	species	0.09335	0	0	0	0.0233375
Rubrobacter B sp020253895	10118653	species	0.09282	0	0	0	0.023205
Pseudothioglobus sp905612405	10080268	species	0	0	0.09076	0	0.02269
Pseudomonas E khazarica	10123475	species	0	0	0	0.09034	0.022585
Lawsonella sp018376445	10147535	species	0.08999	0	0	0	0.0224975
Pseudoxanthomonas A sp002863005	10064575	species	0	0	0	0.08986	0.022465
Psychrobacter sp012847335	10103437	species	0.08891	0	0	0	0.0222275
SIG452 sp015068645	10148827	species	0	0	0.08858	0	0.022145
UBA2962 sp002311285	10066442	species	0.08752	0	0	0	0.02188
Pseudothioglobus sp902512305	10124451	species	0	0	0.08735	0	0.0218375
Moraxella A osloensis	10045363	species	0.08686	0	0	0	0.021715
Vibrio ostreae	2841925	species	0.08656	0	0	0	0.02164
JAASSS01 sp021767745	10069320	species	0.08602	0	0	0	0.021505
Hydrogenophilus thermoluteolus	297	species	0.08553	0	0	0	0.0213825
Tepidimonas aquatica	247482	species	0.08515	0	0	0	0.0212875
Sphingobium sp001556865	10147138	species	0	0	0	0.08514	0.021285
BJHT01 sp945861535	10053077	species	0	0	0	0.08482	0.021205
Rheinheimera aquimaris	412437	species	0	0	3e-05	0.08403	0.021015
Nocardioides kribbensis	305517	species	0	0	0	0.08359	0.0208975
Pigmentiphaga sp002188465	10090166	species	0.08321	0	0	0	0.0208025
Pseudomonas E canadensis	10086242	species	0.08278	0	0.00014	0	0.02073
Alteromonas gracilis	1479524	species	0	0	4e-05	0.08247	0.0206275
JAFDWR01 sp038216655	10126651	species	0	0	0	0.0814	0.02035
Staphylococcus saprophyticus	29385	species	0.08139	0	0	0	0.0203475
Pseudothioglobus sp001628405	10122956	species	0	0	0.08136	0	0.02034
Staphylococcus cohnii	29382	species	0.08032	0	0	0	0.02008
Caulobacter sp002742645	10084245	species	0	0	0	0.07986	0.019965
Kytococcus schroeteri	138300	species	0.07924	0	0	0	0.01981
Tropicibacter alexandrii	2267683	species	0	0	0	0.07692	0.01923
Palsa-343 sp035545435	10065049	species	0.00043	0.05299	0	0.02328	0.019175
Aquimarina sp013365535	10111718	species	0.07658	0	0	0	0.019145
Staphylococcus argenteus	985002	species	0.07595	0	0	0	0.0189875
Oricola sp002706335	10063106	species	0	0	0	0.07581	0.0189525
Pseudothioglobus sp905618925	10096957	species	0	0	0.07497	0	0.0187425
Lautropia sp938046755	10057708	species	0.07486	0	0	0	0.018715
VGMD01 sp937996705	10018301	species	0	0	0.07403	0	0.0185075
Pseudomonas E marginalis	10131333	species	0.07351	0	0	0	0.0183775
Bacillus A sp003400245	10041295	species	0.07336	0	0	0	0.01834
Capnocytophaga gingivalis	1017	species	0.07299	0	0	0	0.0182475
Comamonas acidovorans	10108054	species	0.07241	0	0	0	0.0181025
Agitococcus sp937920075	10067743	species	0.07129	0	0	0	0.0178225
Polaromonas sp903926695	10108056	species	0.07059	0	0	0	0.0176475
Gluconobacter A japonicus A	10025659	species	0	0.07059	0	0	0.0176475
Curvibacter lanceolatus	86182	species	0.07028	0	0	0	0.01757
Johnsonella sp900766185	10094149	species	0.0702	0	0	0	0.01755
Flavobacterium proteolyticum	2911683	species	0.07018	0	0	0	0.017545
Prevotella scopos	589437	species	0	0.06883	0	8e-05	0.0172275
JAGQKC01 sp021604005	10138543	species	0	0	0	0.06866	0.017165
Pseudothioglobus singularis	10023643	species	0	0	0.06758	0	0.016895
Limnobacter sp000170915	10022381	species	0.06744	0	0	0	0.01686
Veillonella sp934230905	10003762	species	0	0.03769	0.01656	0.0128	0.0167625
Epilinea brevis	10152272	species	0	0	0	0.06702	0.016755
Caldimonas manganoxidans	196015	species	0.06692	0	0	0	0.01673
Conexibacter sp035637995	10054200	species	0.06691	0	0	0	0.0167275
FACHB-8 sp039819145	10013560	species	0	0	0	0.06486	0.016215
Capnocytophaga sputigena	1019	species	0.06451	0	0	0	0.0161275
Rubrobacter E calidifluminis	10129282	species	0.06426	0	0	0	0.016065
Dermacoccus nishinomiyaensis	1274	species	0.06397	0	0	0	0.0159925
Pseudothioglobus singularis A	10114005	species	0	0	0.06373	0	0.0159325
Pelomonas puraquae	10038564	species	0	0	0	0.06357	0.0158925
JASHUC01 sp035523875	10064145	species	0.00021	0.00825	0.05298	0.00142	0.015715
Microbacterium paulum	2707006	species	0.06263	0	0	0	0.0156575
Algoriphagus oliviformis	2811231	species	0	0	0	0.06139	0.0153475
Pseudothioglobus sp029936515	10004791	species	0	0	0.06125	0	0.0153125
Pseudenterobacter timonensis	1755099	species	0.06072	0	0	0	0.01518
Rhodococcus F qingshengii	10057747	species	0.02775	0.0324	0	0	0.0150375
Lacrimispora amygdalina A	10107161	species	0	0	0	0.06006	0.015015
Mesorhizobium sp018588885	10081820	species	0	0	0	0.05984	0.01496
Actinomyces massiliensis	461393	species	0.05967	0	0	0	0.0149175
Actinomyces johnsonii	544581	species	0.05952	0	0	0	0.01488
JAHJQQ01 sp019911805	10118734	species	0.0584	0	0	0	0.0146
Alishewanella agri	553384	species	0.05818	0	6e-05	0	0.01456
Aquabacterium olei A	10093680	species	0.05816	0	0	0	0.01454
Pseudothioglobus autotrophicus A	10034205	species	0	0	0.05798	0	0.014495
CW01 sp004028795	10107901	species	0.05796	0	0	0	0.01449
VBWC01 sp023266115	10083598	species	0	0	0.05789	0	0.0144725
Kosakonia sp030704225	10097363	species	0.05764	0	0	0	0.01441
JAJZWH01 sp027345405	10007662	species	0.0571	0	0	0.00045	0.0143875
Actinoplanes humidus	10020236	species	0	0	0.05635	0	0.0140875
Parvibaculum indicum	562969	species	0.05628	0	0	0	0.01407
Algiphilus sp023145115	10020409	species	0.05604	0	0	0	0.01401
Paracoccus rhizosphaerae	1133347	species	0.05578	0	0	0	0.013945
Phaeobacter italicus	481446	species	0.0557	0	0	0	0.013925
JAKFXL01 sp947085765	10008692	species	0.05521	0	0	0	0.0138025
Kocuria rhizophila	72000	species	0.00143	0	0.05289	0	0.01358
GWB1-54-5 sp035290085	10044087	species	0	0	0	0.05411	0.0135275
JJ008 sp016719015	10051071	species	0.05381	0	0	0	0.0134525
SZUA-36 sp041570235	10058882	species	0	0	0.0536	0	0.0134
G019856515 sp025210775	10113845	species	0.05311	0	0	0	0.0132775
Thalassolituus sp002724925	10132032	species	0.05307	0	0	0	0.0132675
Pseudothioglobus sp902512035	10146303	species	0	0	0.05281	0	0.0132025
Prosthecobacter sp945882215	10077206	species	0	0	0	0.05258	0.013145
Brevibacterium casei	33889	species	0.05246	0	0	0	0.013115
Mycobacterium mageritense	10017453	species	0.05234	0	0	0	0.013085
Bremerella cremea A	10006974	species	0	0	0	0.05218	0.013045
JASJAX01 sp030066755	10064291	species	0.05216	0	0	0	0.01304
JAQBQQ01 sp028286915	10058288	species	0	0	0	0.0515	0.012875
Pseudoxanthomonas sp017745195	10141019	species	0	0	0.05141	0	0.0128525
Uliginosibacterium sp016718265	10039025	species	0.05141	0	0	0	0.0128525
Brevibacterium ammoniilyticum	1046555	species	0.05131	0	0	0	0.0128275
Ralstonia sp000620465	10111115	species	0.0513	0	0	0	0.012825
UBA2834 sp946406315	10036781	species	0.00786	0.01398	0.01682	0.01254	0.0128
Cobetia sp013376735	10077054	species	0.05111	0	0	0	0.0127775
Pseudothioglobus sp000213395	10004266	species	0	0	0.0508	0	0.0127
Aulosira sp002154695	10051926	species	0.01974	0	0.01981	0.0109	0.0126125
Veillonella sp963543145	10018003	species	0	0.01681	0.02154	0.01198	0.0125825
Pseudomonas E bubulae	10125339	species	0.05002	0	9e-05	0	0.0125275
Pseudothioglobus sp028345955	10003230	species	0	0	0.04995	0	0.0124875
Vibrio anguillarum	55601	species	0.04993	0	0	0	0.0124825
Galliscardovia callimiconis	10052845	species	0.00104	0	0.04846	0.00014	0.01241
Aquabacterium sp004322345	10130191	species	0.04867	0	0	0	0.0121675
DATNPC01 sp036703375	10126251	species	0.04852	0	0	0	0.01213
Sphingobium abikonense	86193	species	0	0	0.04849	0	0.0121225
Pseudothioglobus sp028345055	10039049	species	0	0	0.04809	0	0.0120225
Sagittula salina	2820268	species	0.04783	0	0	0	0.0119575
Microlunatus A kandeliicorticis	10034049	species	0.04782	0	0	0	0.011955
Chordicoccus sp900314565	10088581	species	0.04736	0	0	0	0.01184
VadinCA11 sp002498605	10154564	species	0	0	0	0.04735	0.0118375
Rothia sp030524105	10067615	species	0.01585	0	0	0.03062	0.0116175
Marinobacter adhaerens	1033846	species	0.04576	0	0	0.00016	0.01148
Pseudothioglobus singularis B	10086329	species	0	0	0.04572	0	0.01143
Jezberella montanilacus	323426	species	0	0	0.01675	0.02894	0.0114225
Granulicatella balaenopterae	137733	species	0.00021	0.04484	0	0	0.0112625
Janibacter sp030453295	10044996	species	0	0	0	0.04466	0.011165
Pseudothioglobus sp902512485	10104465	species	0	0	0.04464	0	0.01116
Vibrio sinaloensis D	10126815	species	0.04457	0	0	0	0.0111425
Palsa-465 sp036392135	10091737	species	0	0.00028	0.04425	3e-05	0.01114
Pseudomonas E asiatica	10109513	species	0.04437	0	0	0	0.0110925
Halomonas litopenaei	2109328	species	0.04437	0	0	0	0.0110925
JADKFV01 sp016714535	10147093	species	0.04424	0	0	0	0.01106
UBA7236 sp016718035	10107468	species	0.04421	0	0	0	0.0110525
Pseudomonas E shahriarae	10032473	species	0.04378	0	8e-05	0	0.010965
Veillonella sp900766125	10111285	species	0	0.04102	0	0.00279	0.0109525
Afipia birgiae	151414	species	0.04331	0	0	0	0.0108275
Veillonella sp963534045	10068523	species	0	0.03462	0.00444	0.00411	0.0107925
Dongia B sp008012315	10096605	species	0	0.04309	0	0	0.0107725
Sphingobacterium daejeonense	371142	species	0.04294	0	0	0	0.010735
DALYLB01 sp033763135	10014840	species	0	0	0	0.04199	0.0104975
Pseudothioglobus sp902511025	10132913	species	1e-05	0	0.04196	0	0.0104925
Pseudothioglobus sp905182815	10058063	species	0	0	0.04183	0	0.0104575
Pedobacter sp001412215	10151161	species	0.04155	0	0	0	0.0103875
Shewanella oncorhynchi	2726434	species	0.04148	0	0	0	0.01037
Halovulum sediminis	10036079	species	0	0	0.04126	0	0.010315
UBA10799 sp946803585	10068022	species	0	0.0411	0	0	0.010275
Roseibium sp017743865	10073812	species	0.04069	0	0	0	0.0101725
Vibrio alginolyticus	663	species	0.04061	0	0	0	0.0101525
Leisingera sp040704725	10143708	species	0	0	0.0401	0	0.010025

## Sheet: Genus
Taxon	Tax_ID	Rank	S1 relative abundance (%)	S2 relative abundance (%)	S3 relative abundance (%)	S4 relative abundance (%)	Mean relative abundance (%)
Levilactobacillus	2767886	genus	7.56408	22.4921	33.0203	30.1916	23.317
GWC2-37-13	10010284	genus	7.03681	17.7697	29.078	28.5992	20.6209
Cutibacterium	1912216	genus	30.3916	20.3082	7.45226	11.1762	17.3321
Enterobacter	547	genus	21.6691	0	0	0	5.41727
Qipengyuania	1855416	genus	0.12755	1.35089	3.3745	6.51023	2.84079
UBA6776	10118792	genus	1.14978	2.65295	1.4395	6.05745	2.82492
Lawsonella	1847725	genus	3.61967	1.06346	0.33286	0.56096	1.39424
Corynebacterium	1716	genus	1.65061	2.19902	0.90246	0.64614	1.34956
Streptococcus	1301	genus	2.58301	1.32622	0.54072	0.77305	1.30575
Ralstonia	48736	genus	0.91594	2.38884	0.182	1.0267	1.12837
Caldimonas	196013	genus	1.78665	1.56053	0.83648	0	1.04591
Pseudothioglobus	10003229	genus	1.11705	8e-05	2.74983	6e-05	0.966755
JADFZW01	10008177	genus	0.26263	0.86162	1.17275	1.26751	0.891127
CAG-465	10010210	genus	0.58221	6e-05	2.46668	4e-05	0.762247
Staphylococcus	1279	genus	0.97747	0.72237	0.50585	0.3772	0.645722
Pseudomonas E	10000295	genus	1.60025	0.54596	0.12822	0.26217	0.63415
UBA60	10154254	genus	0.09555	1.51225	0.27997	0.3089	0.549168
Endozoicomonas	305899	genus	0.6736	1.01251	0.35709	7e-05	0.510818
Algiphilus	1266053	genus	0.12115	0	0.93487	0.90212	0.489535
Thioglobus A	10011153	genus	0.23151	3e-05	0.95567	0.769	0.489053
GLO-3	10001059	genus	0.06343	0.54219	0.20443	0.96464	0.443673
UBA11873	10005934	genus	0.07097	0.80354	0.7642	0.12291	0.440405
Comamonas	283	genus	0.43863	0.7001	0.18308	0.24107	0.39072
JBGSRK01	10144118	genus	0	1.45481	0	0	0.363702
Tepidimonas	114248	genus	0.39681	1.02259	0	0.03089	0.362573
Peptoniphilus A	10004085	genus	0.32312	0.98792	1e-05	1e-05	0.327765
Veillonella	29465	genus	0.38686	0.45354	0.28174	0.15649	0.319657
UBA3913	10040623	genus	0	1.06665	0	0	0.266663
Thiodiazotropha	10003461	genus	0	1e-05	0.31092	0.73883	0.26244
Oleidesulfovibrio	2909705	genus	0.33306	0.51421	0	0.17861	0.25647
Fokinia	10040184	genus	0.21857	0	0.70462	0	0.230797
Acidovorax	12916	genus	0.19193	0.22392	0.46624	0	0.220523
Pseudoalteromonas	53246	genus	0.04281	0.44556	0.14268	0.22843	0.21487
Proteus	210425	genus	0	0.26633	1e-05	0.57293	0.209817
Neisseria	482	genus	0.82912	1e-05	0.00012	1e-05	0.207315
Shewanella	22	genus	0.09494	0.21548	0.45524	2e-05	0.19142
Micrococcus	1269	genus	0.07922	0.68523	0	0	0.191112
Aquibium	2911176	genus	2e-05	0.16247	0.24504	0.32117	0.182175
Bdellovibrio	958	genus	0.01591	0.00387	0.46221	0.193	0.168747
Vibrio	662	genus	0.22169	0.21746	6e-05	0.22547	0.16617
Stenotrophomonas	40323	genus	0.41642	0.22066	1e-05	1e-05	0.159275
Prevotella	838	genus	0.3887	0.06906	0.00018	0.15263	0.152642
CALMZY01	10123375	genus	0	0.60758	0	0	0.151895
Ga0077527	10004320	genus	0.0591	0.29476	0.24729	0	0.150287
Acinetobacter	469	genus	0.36228	0.00019	0.23554	0.00045	0.149615
Damh-18	10010845	genus	0	0	0.59618	0	0.149045
VMDJ01	10099392	genus	0.12957	0	0.46509	0	0.148665
Mycobacterium	1763	genus	0.20118	0.13118	0.22952	4e-05	0.14048
Granulicatella	117563	genus	0.00677	0.50464	1e-05	1e-05	0.127858
Pauljensenia	2740557	genus	0	0.36825	1e-05	0.13423	0.125622
Cardiobacterium	2717	genus	0	0	0.49832	0	0.12458
Sphingomonas	13687	genus	1e-05	0.34739	3e-05	0.13969	0.12178
Leclercia A	10025330	genus	0	0.47147	0	0	0.117868
Anaerococcus	165779	genus	0.30629	4e-05	3e-05	0.16159	0.116987
Klebsiella	570	genus	0.04875	0	0.12188	0.29402	0.116163
CADEEL01	10024773	genus	0	0.45851	0	0	0.114627
Modestobacter	88138	genus	0	0.44877	0	0	0.112193
Suttonella A	10030444	genus	0	0	0.43505	0	0.108762
Kosakonia	1330547	genus	0.21656	0.2147	0	0	0.107815
Ottowia	219181	genus	0.16367	0.2659	0	1e-05	0.107395
Methylotenera	359407	genus	1e-05	0.42529	2e-05	1e-05	0.106332
Synechococcus C	10006516	genus	0	0	0.42467	0	0.106167
Diaphorobacter A	10039905	genus	0.03533	0.15698	0	0.22758	0.104972
Thorsellia	336803	genus	0	0	0.41473	0	0.103682
Alteromonas	226	genus	0.1471	1e-05	0.00274	0.2364	0.0965625
Oceanotoga	1255275	genus	2e-05	0.3731	0	0	0.09328
Actinomyces	1654	genus	0.37274	1e-05	1e-05	0	0.09319
Pelomonas	10004728	genus	0	0	0.30767	0.06358	0.0928125
Lactococcus	1357	genus	0	0.35167	1e-05	1e-05	0.0879225
Saccharopolyspora C	10003115	genus	0.34425	0	0	0	0.0860625
Streptomyces	1883	genus	0.10826	0.23494	9e-05	0.00089	0.086045
JBAZZV01	10102206	genus	0.0015	0.11092	0.07047	0.15953	0.085605
Hylemonella	232523	genus	0	0.33722	0	0	0.084305
Micavibrio B	10020333	genus	0	0	0	0.32978	0.082445
Marinobacter	2742	genus	0.05725	3e-05	0.17892	0.09118	0.081845
Methanothrix	2222	genus	0	0.3265	0	0	0.081625
Shimia B	10007912	genus	0	0	0.21203	0.11116	0.0807975
HyVt-477	10042698	genus	0.01879	0.19649	7e-05	0.1054	0.0801875
Kocuria	57493	genus	0.06113	0	0.25119	0	0.07808
UBA1383	10085952	genus	0	0.31054	0	0	0.077635
Seramator	2919400	genus	0	0.30494	0	0	0.076235
Meiothermus	65551	genus	0	0.29739	0	0	0.0743475
Fonticella	1434004	genus	0	0.29615	0	0	0.0740375
Rickettsia	780	genus	0.29528	1e-05	1e-05	1e-05	0.0738275
Lautropia	47670	genus	0.29036	0	0	0	0.07259
SbD1	10012941	genus	0.02596	0.08373	0.10248	0.07751	0.07242
Methylobacterium	407	genus	0.12099	0.16787	1e-05	0	0.0722175
Thiodubiliella	10009371	genus	0.28089	0.00087	0.00012	0.00075	0.0706575
HXMU1428-3	10031113	genus	0	0.27581	0	0	0.0689525
Nitrospira D	10001229	genus	0.0128	0.25663	1e-05	0	0.06736
Vreelandella	3137766	genus	0	0.26566	1e-05	0	0.0664175
Sedimentibacter	190972	genus	1e-05	0.26221	3e-05	2e-05	0.0655675
Microbacterium	33882	genus	0.06264	3e-05	2e-05	0.19137	0.063515
Gemella	1378	genus	0.24988	3e-05	2e-05	1e-05	0.062485
UBA1268	10009188	genus	0	0.24055	0	0	0.0601375
Ruegeria	97050	genus	0	0.235	0	0	0.05875
Chlorobium A	10005081	genus	0.23141	0	0	0	0.0578525
Natronospira	2024969	genus	0	0	0.23113	0	0.0577825
Allohahella	1855402	genus	0	0	0.21014	0.02028	0.057605
Roseilinea	10017908	genus	0	0.22948	0	0	0.05737
Methylophaga	40222	genus	0	1e-05	0.22575	0	0.05644
Arenicella	904708	genus	2e-05	1e-05	0.22436	0	0.0560975
Brevundimonas	41275	genus	0	1e-05	0.22106	1e-05	0.05527
RZYO01	10005321	genus	0	1e-05	0.22095	1e-05	0.0552425
Clostridium A	10077529	genus	0.11998	0	0	0.09653	0.0541275
Rothia	508215	genus	0.08139	0	0	0.13367	0.053765
Aquirickettsiella	10031420	genus	0	1e-05	1e-05	0.21433	0.0535875
Rubinisphaera	1649490	genus	0	0.15681	0	0.05447	0.05282
Sphingopyxis	165697	genus	0	0.21004	1e-05	1e-05	0.052515
Porphyromonas	836	genus	0	1e-05	1e-05	0.20817	0.0520475
Sphingobium	165695	genus	0.07403	1e-05	0.0485	0.08515	0.0519225
Modicisalibacter	574347	genus	0	0	0.20492	0	0.05123
JAAFJT01	10011105	genus	0	0.20413	1e-05	0	0.051035
Haemophilus D	10004351	genus	0.19949	1e-05	1e-05	0	0.0498775
Campylobacter A	10001202	genus	0.19478	3e-05	3e-05	2e-05	0.048715
Lactobacillus	1578	genus	0.19353	4e-05	3e-05	2e-05	0.048405
Bremerella	2714594	genus	0	0	0.08889	0.10155	0.04761
Hydrogenophaga	47420	genus	0	0.19014	1e-05	0	0.0475375
UBA8987	10107651	genus	0.06957	0	0.11214	0	0.0454275
Polaribacter	52959	genus	0.00076	0.0001	0.17882	6e-05	0.044935
M50B103	10003961	genus	0	0	0.17547	0	0.0438675
Thiovibrio	2991701	genus	0.06685	1e-05	1e-05	0.10754	0.0436025
Antarctobacter	74032	genus	0	0.17273	0	0	0.0431825
UBA11682	10072378	genus	0	0.17063	0	0	0.0426575
HIMB11	10000616	genus	0	0.0061	0	0.16391	0.0425025
SIO4C1	10078966	genus	0	0.1643	0	0	0.041075
Noviherbaspirillum	1344552	genus	0	0	0.16096	0	0.04024
Brachybacterium	43668	genus	0	4e-05	0.15876	0	0.0397
Rhodococcus F	10002988	genus	0.02775	0.0324	0	0.09317	0.03833
M2005	10019815	genus	0	0	0.15192	0	0.03798
Paracoccus	249411	genus	0.05578	1e-05	1e-05	0.09395	0.0374375
Leptotrichia	32067	genus	0	2e-05	1e-05	0.14726	0.0368225
NORP324	10006808	genus	0	0.14658	0	0	0.036645
Stutzerimonas	2901164	genus	0.14346	0	0	0	0.035865
GCA-002726655	10009321	genus	0	0	0.14321	0	0.0358025
Brucella	234	genus	0	0	0.14194	0	0.035485
Proteiniphilum	294702	genus	0.14155	2e-05	1e-05	1e-05	0.0353975
JAABTR01	10094217	genus	0.01101	1e-05	0.1275	0	0.03463
M30B80	10041785	genus	0	0	0	0.13807	0.0345175
Macondimonas	10015180	genus	0.13804	0	0	0	0.03451
Capnocytophaga	1016	genus	0.1375	2e-05	1e-05	1e-05	0.034385
JABCZS01	10040444	genus	0.13463	0	0	0	0.0336575
Spirillospora	58122	genus	0.024	1e-05	0.07017	0.03941	0.0333975
Aquabacterium A	10011998	genus	0	0	0.12991	0	0.0324775
JBGSBR01	10085771	genus	0.12985	1e-05	0	0	0.032465
QFNR01	10040863	genus	0.12746	0	1e-05	0	0.0318675
CV81	10002301	genus	0	0	0	0.12634	0.031585
Gemelliphila	3076174	genus	0.12215	1e-05	1e-05	1e-05	0.030545
Advenella	290425	genus	0.1208	0	0	0	0.0302
Arachnia	2801844	genus	0.12054	0	0	0	0.030135
SG8-32-3	10159757	genus	0	0.11161	0.00555	0.00059	0.0294375
Lancefieldella	2767353	genus	0.11502	1e-05	0	0	0.0287575
KLAP162	10105447	genus	0	0.11192	0	0	0.02798
JABCPE02	10021811	genus	0.11014	1e-05	1e-05	0	0.02754
Microcoleus	44471	genus	0.07997	2e-05	2e-05	0.0297	0.0274275
Aquabacterium	92793	genus	0.10684	0	0	0	0.02671
Psychrobacter	497	genus	0.10515	4e-05	4e-05	0.0016	0.0267075
Arsukibacterium	336830	genus	0.10552	0	0.00044	0	0.02649
Gordonia	79255	genus	0	0	0.10588	0	0.02647
Lacisediminimonas	2705466	genus	0	0.07765	0	0.02817	0.026455
Brevibacterium	1696	genus	0.10377	0	0	0	0.0259425
Flagellatimonas	2893022	genus	0	0	0	0.10295	0.0257375
Tolypothrix B	10026916	genus	7e-05	0.10072	0	0	0.0251975
Dolosigranulum	29393	genus	0.09968	0	0	0	0.02492
SZUA-229	10013916	genus	0	1e-05	1e-05	0.09948	0.024875
Janibacter	53457	genus	0	0	0	0.09936	0.02484
Lysobacter	68	genus	0.03581	1e-05	1e-05	0.06202	0.0244625
Sandaracinobacteroides	2883109	genus	0.09723	0	0	0	0.0243075
Gallimonas	10002108	genus	0.09684	2e-05	2e-05	1e-05	0.0242225
HLUCCA01	10055895	genus	0	0	0	0.09674	0.024185
F0422	10002190	genus	0.09336	1e-05	0	0	0.0233425
Rubrobacter B	10089426	genus	0.09282	0	0	0	0.023205
Pseudoxanthomonas A	10002764	genus	0	0	0	0.08986	0.022465
JADKAV01	10032265	genus	0	0.0887	0	0	0.022175
SIG452	10032657	genus	0	0	0.08858	0	0.022145
UBA2962	10020914	genus	0.08752	0	0	0	0.02188
Moraxella A	10018763	genus	0.08686	1e-05	1e-05	0	0.02172
JAASSS01	10069319	genus	0.08602	0	0	0	0.021505
Hydrogenophilus	70774	genus	0.08553	0	0	0	0.0213825
Rheinheimera	67575	genus	0	0	0.00099	0.08403	0.021255
BJHT01	10053076	genus	0	0	0	0.08482	0.021205
Nocardioides	1839	genus	0	1e-05	1e-05	0.0836	0.020905
Pigmentiphaga	152267	genus	0.08321	0	0	1e-05	0.020805
Moryella	437755	genus	0.0824	0	1e-05	0	0.0206025
JAFDWR01	10040627	genus	0	0	0	0.0814	0.02035
Caulobacter	75	genus	0	1e-05	1e-05	0.07986	0.01997
Palsa-343	10003841	genus	0.00343	0.05299	0	0.02328	0.019925
Kytococcus	57499	genus	0.07924	0	0	0	0.01981
UBA10799	10026694	genus	0	0.07848	0	0	0.01962
Tropicibacter	599653	genus	0	0	0	0.07692	0.01923
Aquimarina	290174	genus	0.0766	6e-05	4e-05	4e-05	0.019185
Oricola	1594166	genus	0	0	0	0.07581	0.0189525
Escherichia	561	genus	0	0	0	0.07555	0.0188875
VGMD01	10018300	genus	0	0	0.07403	0	0.0185075
Bacillus A	10002515	genus	0.07337	3e-05	2e-05	2e-05	0.01836
Flavobacterium	237	genus	0.07035	0.00058	0.00042	0.00035	0.017925
Agitococcus	186829	genus	0.07129	0	0	0	0.0178225
GWB1-54-5	10044086	genus	0	1e-05	1e-05	0.07108	0.017775
Polaromonas	52972	genus	0.07059	2e-05	2e-05	1e-05	0.01766
Gluconobacter A	10013080	genus	0	0.07059	0	0	0.0176475
Curvibacter	281915	genus	0.07028	0	0	0	0.01757
Johnsonella	43994	genus	0.0702	0	0	0	0.01755
JAGQKC01	10056799	genus	0	0	0	0.06866	0.017165
Limnobacter	131079	genus	0.06744	0	0	0	0.01686
Epilinea	10152271	genus	0	0	0	0.06702	0.016755
Conexibacter	191494	genus	0.06691	0	0	0	0.0167275
FACHB-8	10001801	genus	0	0	0	0.06486	0.016215
Rubrobacter E	10129281	genus	0.06426	0	0	0	0.016065
Dermacoccus	57495	genus	0.06397	0	0	0	0.0159925
JASHUC01	10005453	genus	0.00021	0.00825	0.05298	0.00142	0.015715
Bradyrhizobium	374	genus	0.06278	1e-05	1e-05	2e-05	0.015705
Algoriphagus	246875	genus	1e-05	3e-05	2e-05	0.06141	0.0153675
Pseudenterobacter	2994443	genus	0.06072	0	0	0	0.01518
Paraburkholderia	1822464	genus	0.06024	1e-05	2e-05	1e-05	0.01507
Lacrimispora	2719231	genus	0	2e-05	1e-05	0.06007	0.015025
Mesorhizobium	68287	genus	0	1e-05	1e-05	0.06006	0.01502
Alishewanella	111142	genus	0.05818	0	0.00033	0	0.0146275
JAHJQQ01	10032219	genus	0.0584	0	0	0	0.0146
CW01	10105441	genus	0.05796	0	0	0	0.01449
VBWC01	10038475	genus	0	0	0.05789	0	0.0144725
JAJZWH01	10000774	genus	0.0571	0	0	0.00045	0.0143875
JJ008	10002380	genus	0.05696	3e-05	3e-05	2e-05	0.01426
Actinoplanes	1865	genus	0	0	0.05635	0	0.0140875
Parvibaculum	256616	genus	0.05628	0	0	0	0.01407
Phaeobacter	302485	genus	0.0557	0	0	0	0.013925
JAKFXL01	10008691	genus	0.05521	0	0	0	0.0138025
SZUA-36	10027007	genus	0	0	0.0536	0	0.0134
G019856515	10062275	genus	0.05312	0	0	0	0.01328
Thalassolituus	187492	genus	0.05307	0	0	0	0.0132675
Prosthecobacter	48463	genus	0	1e-05	0	0.0526	0.0131525
JASJAX01	10064290	genus	0.05216	0	0	0	0.01304
JAQBQQ01	10034334	genus	0	0	1e-05	0.05186	0.0129675
Leclercia	83654	genus	0.05158	0	0	0	0.012895
Uliginosibacterium	392735	genus	0.05141	0	0	0	0.0128525
Pseudoxanthomonas	83618	genus	0	0	0.05141	0	0.0128525
UBA2834	10001399	genus	0.00786	0.01399	0.01682	0.01254	0.0128025
Cobetia	204286	genus	0.05111	0	0	0	0.0127775
Aulosira	212347	genus	0.02	1e-05	0.01981	0.0109	0.01268
Galliscardovia	2023242	genus	0.00104	0	0.04846	0.00014	0.01241
DATNPC01	10062689	genus	0.04852	0	0	0	0.01213
Sagittula	58842	genus	0.04783	0	0	0	0.0119575
Microlunatus A	10034048	genus	0.04782	0	0	0	0.011955
Chordicoccus	3031933	genus	0.04736	1e-05	1e-05	0	0.011845
VadinCA11	10153488	genus	0	0	0	0.04735	0.0118375
Jezberella	2978001	genus	0	0	0.01675	0.02894	0.0114225
Sphingobacterium	28453	genus	0.04522	5e-05	4e-05	3e-05	0.011335
Palsa-465	10000652	genus	0	0.00029	0.04425	3e-05	0.0111425
Halomonas	2745	genus	0.04437	0	1e-05	0	0.011095
JADKFV01	10106914	genus	0.04424	0	0	0	0.01106
UBA7236	10031816	genus	0.04421	0	0	0	0.0110525
Afipia	1033	genus	0.04331	0	0	0	0.0108275
Dongia B	10096604	genus	0	0.04309	0	0	0.0107725
DALYLB01	10014839	genus	0	0	0	0.04199	0.0104975
Pedobacter	84567	genus	0.04158	9e-05	7e-05	6e-05	0.01045
Halovulum	1844498	genus	0	0	0.04126	0	0.010315
Roseibium	150830	genus	0.04069	0	1e-05	0	0.010175
Janthinobacterium	29580	genus	0.04012	0	1e-05	0	0.0100325
Leisingera	191028	genus	0	0	0.0401	0	0.010025

## Sheet: Family
Taxon	Tax_ID	Rank	S1 relative abundance (%)	S2 relative abundance (%)	S3 relative abundance (%)	S4 relative abundance (%)	Mean relative abundance (%)
Lactobacillaceae	33958	family	7.75766	22.4923	33.0204	30.1917	23.3655
GWC2-37-13	10004439	family	7.16668	17.7698	29.078	28.5992	20.6534
Propionibacteriaceae	31957	family	30.5599	20.3082	7.45228	11.1763	17.3742
Enterobacteriaceae	543	family	22.0502	0.95265	0.53739	0.94258	6.12072
Burkholderiaceae	119060	family	4.87896	6.93198	2.30241	1.64719	3.94014
Sphingomonadaceae	41297	family	0.29885	1.90841	3.42313	6.73514	3.09138
Mycobacteriaceae	1762	family	5.52905	3.42607	1.57074	1.30031	2.95654
UBA1609	10011156	family	1.14979	2.65297	1.43951	6.05746	2.82493
Pseudothioglobaceae	10003228	family	1.62951	0.00101	3.70633	0.76983	1.52667
Streptococcaceae	1300	family	2.58302	1.6779	0.54075	0.77307	1.39369
Bacteriovoracaceae	263369	family	0.26266	0.86173	1.17284	1.26758	0.891202
CAG-465	10001992	family	0.58222	7e-05	2.46669	4e-05	0.762255
Pseudomonadaceae	135621	family	1.74371	0.54599	0.12824	0.26218	0.67003
Staphylococcaceae	90964	family	0.97748	0.72239	0.50587	0.37721	0.645737
Poseidoniaceae	10152965	family	0.09556	1.51229	0.28	0.30892	0.549192
Endozoicomonadaceae	2066474	family	0.6736	1.01251	0.3571	7e-05	0.51082
Algiphilaceae	1266054	family	0.12115	0	0.93487	0.90212	0.489535
Peptoniphilaceae	1570339	family	0.62945	0.98805	0.00013	0.16166	0.444823
GLO-3	10001058	family	0.06343	0.54219	0.20443	0.96464	0.443673
Ga0077536	10005933	family	0.07097	0.80354	0.7642	0.12291	0.440405
Sedimenticolaceae	3067276	family	0.12958	3e-05	0.77604	0.73884	0.411122
Alteromonadaceae	72275	family	0.35368	0.44575	0.17762	0.54986	0.381727
UBA1875	10007928	family	0	1.45481	0	0	0.363702
Rhodobacteraceae	10000506	family	0.15938	0.41401	0.29616	0.58414	0.363422
Veillonellaceae	31977	family	0.48022	0.45355	0.28174	0.1565	0.343002
Microbacteriaceae	85023	family	0.06266	1.06673	7e-05	0.1914	0.330215
Micrococcaceae	1268	family	0.22175	0.68526	0.25122	0.13369	0.32298
Actinomycetaceae	2049	family	0.37275	0.67882	3e-05	0.13425	0.296463
Rhizobiaceae	82115	family	7e-05	0.1626	0.41768	0.45714	0.259373
Desulfovibrionaceae	194924	family	0.34401	0.51426	4e-05	0.17863	0.259235
Neisseriaceae	481	family	0.95658	4e-05	0.00016	3e-05	0.239203
Cardiobacteriaceae	868	family	0	0	0.93343	0	0.233357
Midichloriaceae	10004393	family	0.21857	2e-05	0.70464	2e-05	0.230813
Xanthomonadaceae	10000022	family	0.49217	0.22107	0.05147	0.1519	0.229153
Moraxellaceae	468	family	0.6256	0.00038	0.23562	0.00208	0.21592
Shewanellaceae	267890	family	0.09494	0.21548	0.45524	2e-05	0.19142
Vibrionaceae	641	family	0.25628	0.2175	0.0001	0.2255	0.174845
Bdellovibrionaceae	10002389	family	0.01592	0.0039	0.46223	0.19302	0.168767
Bacteroidaceae	815	family	0.38879	0.06935	0.00039	0.15295	0.15287
JAGNIJ01	10018744	family	0	0.60758	0	0	0.151895
SG8-41	10001341	family	0.0591	0.29477	0.2473	0	0.150292
UBA918	10004940	family	1e-05	3e-05	0.59619	1e-05	0.14906
Halomonadaceae	28256	family	0.09548	0.26567	0.20495	1e-05	0.141528
Oleiphilaceae	191033	family	0.05725	4e-05	0.38906	0.11146	0.139453
Aerococcaceae	186827	family	0.00678	0.50467	3e-05	3e-05	0.127878
Flavobacteriaceae	49546	family	0.28561	0.00195	0.18018	0.00118	0.11723
TH1-2	10003839	family	0	0.45851	1e-05	0	0.11463
Geodermatophilaceae	85030	family	0	0.44878	0	0	0.112195
Dysgonomonadaceae	2005520	family	0.14157	0.30499	4e-05	5e-05	0.111662
Methylophilaceae	32011	family	3e-05	0.42535	0.00012	5e-05	0.106387
Cyanobiaceae	10000771	family	0.00011	0.00022	0.42486	0.00013	0.10633
Pirellulaceae	2691357	family	0.03581	0.17067	0.08893	0.10157	0.099245
Pseudonocardiaceae	2070	family	0.37985	2e-05	2e-05	1e-05	0.094975
Petrotogaceae	1643949	family	3e-05	0.37312	2e-05	2e-05	0.0932975
Gemellaceae	539738	family	0.37202	3e-05	2e-05	2e-05	0.0930225
Micavibrionaceae	10000318	family	3e-05	4e-05	4e-05	0.36093	0.09026
Streptomycetaceae	2062	family	0.10827	0.23495	0.00012	0.0009	0.08606
XYB2-FULL-48-7	10017740	family	0.0015	0.11093	0.07047	0.15953	0.0856075
Methanotrichaceae	143067	family	0	0.3265	1e-05	1e-05	0.08163
Thiotrichaceae	135617	family	0.0188	0.19652	0.00011	0.10542	0.0802125
UBA10799	10010640	family	0	0.30569	0	0	0.0764225
Caulobacteraceae	76892	family	1e-05	4e-05	0.22109	0.07988	0.075255
Thermaceae	188786	family	0	0.2974	0	0	0.07435
Caloramatoraceae	10021604	family	1e-05	0.29617	2e-05	1e-05	0.0740525
Rickettsiaceae	775	family	0.2953	6e-05	7e-05	5e-05	0.07387
Syntrophobacteraceae	213465	family	0.02596	0.08373	0.10248	0.07751	0.07242
Beijerinckiaceae	45404	family	0.12101	0.16791	6e-05	3e-05	0.0722525
HXMU1428-3	10031112	family	0	0.27581	0	0	0.0689525
Lachnospiraceae	186803	family	0.20435	0.00137	0.00121	0.06636	0.0683225
Nitrospiraceae	189779	family	0.01281	0.25665	2e-05	1e-05	0.0673725
Sedimentibacteraceae	3120736	family	1e-05	0.26222	3e-05	2e-05	0.06557
Dermatophilaceae	85018	family	0.14322	1e-05	1e-05	0.09937	0.0606525
UBA1268	10002161	family	0	0.24055	1e-05	0	0.06014
Saprospiraceae	89374	family	0.03356	0.20442	0.00022	0.00035	0.0596375
Chlorobiaceae	191412	family	0.23141	2e-05	2e-05	1e-05	0.057865
Natronospiraceae	3151664	family	0	0	0.23113	0	0.0577825
Brachytrichaceae	10000565	family	0	0.22948	0	0	0.05737
Peribacteraceae	10003564	family	2e-05	7e-05	6e-05	0.22712	0.0568175
Methylophagaceae	3120721	family	1e-05	2e-05	0.22577	1e-05	0.0564525
Arenicellaceae	1617891	family	2e-05	1e-05	0.22436	0	0.0560975
UBA5335	10015179	family	0.22406	0	0	0	0.056015
Sphaerochaetaceae	2791015	family	2e-05	7e-05	0.22099	4e-05	0.05528
Acutalibacteraceae	3082771	family	0.12016	0.00053	0.00048	0.09695	0.05453
Diplorickettsiaceae	3120689	family	1e-05	1e-05	1e-05	0.21433	0.05359
Planctomycetaceae	126	family	1e-05	0.15683	2e-05	0.05448	0.052835
Porphyromonadaceae	171551	family	1e-05	2e-05	1e-05	0.20818	0.052055
Pasteurellaceae	712	family	0.19952	0.00012	0.0001	0.0001	0.04996
Campylobacteraceae	72294	family	0.19481	0.00014	0.00011	8e-05	0.048785
UBA8987	10043606	family	0.06957	0	0.11214	0	0.0454275
46-47	10003960	family	0	1e-05	0.17548	1e-05	0.043875
Desulfurivibrionaceae	3024422	family	0.06685	1e-05	1e-05	0.10754	0.0436025
Phormidesmidaceae	10003800	family	1e-05	0.16432	2e-05	1e-05	0.04109
Nostocaceae	1162	family	0.02821	0.10083	0.01992	0.01097	0.0399825
Dermabacteraceae	85020	family	0	4e-05	0.15876	0	0.0397
Rubrobacteraceae	84997	family	0.15708	0	0	0	0.03927
J102	10018480	family	0	0	0.15192	0	0.03798
Leptotrichiaceae	1129771	family	2e-05	6e-05	5e-05	0.14728	0.0368525
Haliangiaceae	10002048	family	0	0.14659	1e-05	1e-05	0.0366525
Azotimanducaceae	10000124	family	1e-05	0.00012	0.14325	2e-05	0.03585
JAAYKL01	10000477	family	0.01101	1e-05	0.1275	1e-05	0.0346325
Rhodocyclaceae	75787	family	0.13696	4e-05	8e-05	3e-05	0.0342775
JABCZS01	10040443	family	0.13463	0	0	0	0.0336575
Streptosporangiaceae	2004	family	0.02401	4e-05	0.0702	0.03944	0.0334225
Chitinophagaceae	563835	family	0.13033	0.0007	0.00053	0.00063	0.0330475
Acetobacteraceae	433	family	0.03058	0.07064	0.03064	4e-05	0.032975
Parvularculaceae	255474	family	0	1e-05	1e-05	0.12634	0.03159
Acidobacteriaceae	204434	family	0.04645	0.05302	3e-05	0.0233	0.0307
Bathycorpusculaceae	10153061	family	2e-05	0.11165	0.00558	0.00061	0.029465
Atopobiaceae	1643824	family	0.11502	2e-05	1e-05	1e-05	0.028765
Solirubrobacteraceae	320599	family	0.06692	0.00031	0.04427	4e-05	0.027885
Weeksellaceae	2762318	family	0.11022	0.00027	0.0002	0.00017	0.027715
Microcoleaceae	1892252	family	0.07998	4e-05	0.00061	0.02971	0.027585
Xanthobacteraceae	335928	family	0.10609	4e-05	5e-05	4e-05	0.026555
Brevibacteriaceae	85019	family	0.10377	0	0	0	0.0259425
Nevskiaceae	568386	family	0	0	1e-05	0.10295	0.02574
Carnobacteriaceae	186828	family	0.09969	4e-05	4e-05	3e-05	0.02495
SZUA-229	10001864	family	1e-05	2e-05	3e-05	0.09949	0.0248875
Borkfalkiaceae	10000101	family	0.09688	0.00014	0.00012	8e-05	0.024305
HLUCCA01	10015003	family	0	0	0	0.09674	0.024185
Fimbriimonadaceae	1663426	family	0.01281	1e-05	1e-05	0.08142	0.0235625
UMGS1840	10032656	family	0	0	0.08858	0	0.022145
UBA2962	10020913	family	0.08752	0	0	0	0.02188
Sphingobacteriaceae	84566	family	0.08685	0.00028	0.00021	0.00017	0.0218775
BJHT01	10053075	family	0	0	0	0.08482	0.021205
Nocardioidaceae	85015	family	1e-05	2e-05	2e-05	0.08361	0.020915
2-12-FULL-49-11	10004875	family	0	1e-05	0.07404	1e-05	0.018515
Bacillaceae G	10002514	family	0.07338	5e-05	3e-05	3e-05	0.0183725
UBA8639	10003077	family	0	1e-05	1e-05	0.06867	0.0171725
Epilineaceae	10008127	family	0	0	0	0.06702	0.016755
Elainellaceae	3120691	family	0	1e-05	1e-05	0.06487	0.0162225
Steroidobacteraceae	2689614	family	0.00021	0.00828	0.05302	0.00144	0.0157375
Cyclobacteriaceae	563798	family	7e-05	0.00023	0.00017	0.06153	0.0155
JAHJQQ01	10032218	family	0.0584	0	0	0	0.0146
VBWC01	10038474	family	0	0	0.05789	0	0.0144725
UBA4665	10000156	family	0.05711	3e-05	3e-05	0.0005	0.0144175
Micromonosporaceae	28056	family	2e-05	2e-05	0.05637	2e-05	0.0141075
Parvibaculaceae	2813035	family	0.05628	0	0	0	0.01407
Tenderiaceae	10006069	family	0.05521	0	0	0	0.0138025
SZUA-36	10001276	family	0	1e-05	0.05361	0	0.013405
Prolixibacteraceae	1471398	family	0.05315	0.00011	8e-05	9e-05	0.0133575
DSM-6294	10006612	family	0.05307	1e-05	1e-05	1e-05	0.013275
Verrucomicrobiaceae	203557	family	0	1e-05	1e-05	0.0526	0.013155
UBA5794	10001581	family	0.05216	0	1e-05	0	0.0130425
Nanosyncoccaceae	10001292	family	0.00788	0.01406	0.01688	0.01258	0.01285
Bifidobacteriaceae	31953	family	0.00105	3e-05	0.04849	0.00016	0.0124325
Coleofasciculaceae	1892251	family	0.04853	1e-05	1e-05	1e-05	0.01214
Methanomethylophilaceae	2517203	family	1e-05	1e-05	1e-05	0.04736	0.0118475
OLB10	10002510	family	0.04425	3e-05	3e-05	2e-05	0.0110825
BACL12	10031815	family	0.04421	1e-05	1e-05	0	0.0110575
Dongiaceae	3031144	family	0	0.04309	0	0	0.0107725
RBC074	10005904	family	0	1e-05	1e-05	0.04199	0.0105025
Stappiaceae	2821832	family	0.0407	1e-05	1e-05	1e-05	0.0101825

## Sheet: Order
Taxon	Tax_ID	Rank	S1 relative abundance (%)	S2 relative abundance (%)	S3 relative abundance (%)	S4 relative abundance (%)	Mean relative abundance (%)
Lactobacillales	186826	order	10.4472	24.675	33.5613	30.9649	24.9121
UBA1406	10002559	order	7.16668	17.7698	29.078	28.5992	20.6534
Propionibacteriales	85009	order	30.56	20.3083	7.4523	11.2599	17.3951
Enterobacterales	91347	order	22.9547	1.83161	1.17056	1.71812	6.91875
Burkholderiales	80840	order	6.03169	7.65235	2.55033	1.64739	4.47044
Mycobacteriales	85007	order	5.90893	3.8749	1.62716	1.30036	3.17784
Sphingomonadales	204457	order	0.29885	1.90843	3.42315	6.73515	3.09139
Bdellovibrionales	213481	order	1.16572	2.6569	1.90177	6.25065	2.99376
Pseudomonadales	72274	order	3.24881	1.82496	1.45859	0.39641	1.73219
PS1	10003227	order	1.62951	0.00101	3.70633	0.76983	1.52667
Actinomycetales	2037	order	0.90521	2.43092	0.45862	0.55889	1.08841
Bacteriovoracales	2024979	order	0.26266	0.86173	1.17284	1.26758	0.891202
TANB77	10000241	order	0.58253	0.00105	2.46748	0.00064	0.762925
Staphylococcales	10000300	order	1.34951	0.72243	0.5059	0.37724	0.73877
Poseidoniales	10152964	order	0.09558	1.51233	0.28003	0.30895	0.549222
Nevskiales	1775403	order	0.12115	1e-05	0.93489	1.00508	0.515282
Tissierellales	1737405	order	0.6295	1.25038	0.00025	0.16176	0.510472
Rhodospirillales	204441	order	0.06344	0.54222	0.20448	0.96467	0.443702
Ga0077536	10005932	order	0.07097	0.80354	0.7642	0.12291	0.440405
Rhizobiales	10000060	order	0.26789	0.60643	0.41789	0.45727	0.43737
Chromatiales	135613	order	0.12958	4e-05	0.80647	0.73885	0.418735
UBA1875	10007927	order	0	1.45481	1e-05	0	0.363705
Rhodobacterales	204455	order	0.15938	0.41401	0.29616	0.58414	0.363422
Rickettsiales	766	order	0.58352	0.00029	0.81704	0.0002	0.350262
Veillonellales	1843489	order	0.48023	0.45358	0.28176	0.15652	0.343023
Bacteroidales	171549	order	0.58412	0.37603	0.00187	0.3627	0.33118
Desulfovibrionales	213115	order	0.34402	0.51428	6e-05	0.17864	0.25925
Xanthomonadales	10000021	order	0.49219	0.22112	0.10514	0.15192	0.242592
Cardiobacteriales	135615	order	0.00047	1e-05	0.93344	1e-05	0.233483
Caulobacterales	204458	order	0.00108	0.4586	0.22115	0.20625	0.22177
Pirellulales	2691354	order	0.03583	0.41126	0.08896	0.12009	0.164035
CAIQIC01	10018743	order	0	0.60758	0	0	0.151895
UBA9973	10000127	order	0.00015	0.00047	0.59653	0.00028	0.149358
Flavobacteriales	200644	order	0.39602	0.00279	0.18082	0.0017	0.145333
PCC-6307	10000770	order	0.00011	0.00022	0.42486	0.00013	0.10633
Chitinophagales	1853229	order	0.20814	0.20521	0.00083	0.00105	0.103807
Petrotogales	1643947	order	3e-05	0.37312	3e-05	2e-05	0.0933
Micavibrionales	10000317	order	4e-05	6e-05	6e-05	0.36094	0.090275
Cyanobacteriales	10000609	order	0.18255	0.10099	0.02067	0.04075	0.08624
Streptomycetales	10000504	order	0.10827	0.23495	0.00012	0.0009	0.08606
O2-12-FULL-45-9	10000729	order	0.0015	0.11093	0.07047	0.15953	0.0856075
Nitrospirales	189778	order	0.01281	0.25665	3e-05	0.06868	0.0845425
Methanotrichales	2905377	order	0	0.3265	1e-05	1e-05	0.08163
Thiotrichales	72273	order	0.0188	0.19652	0.00011	0.10542	0.0802125
S36-B12	10000676	order	1e-05	0.30571	2e-05	1e-05	0.0764375
Deinococcales	118964	order	1e-05	0.29741	2e-05	1e-05	0.0743625
Clostridiales	10001009	order	0.00013	0.29654	0.00033	0.00024	0.07431
Syntrophobacterales	213462	order	0.02597	0.08373	0.10248	0.07751	0.0724225
Lachnospirales	3085636	order	0.20441	0.00158	0.00138	0.06649	0.068465
Chlorobiales	191411	order	0.23141	2e-05	2e-05	1e-05	0.057865
Natronospirales	3151663	order	0	0	0.23113	0	0.0577825
J036	10000564	order	0	0.22948	0	0	0.05737
Peribacterales	10003563	order	2e-05	7e-05	6e-05	0.22712	0.0568175
Nitrosococcales	3120431	order	1e-05	3e-05	0.22577	1e-05	0.056455
Arenicellales	1617890	order	2e-05	2e-05	0.22438	1e-05	0.0561075
UBA5335	10015178	order	0.22406	0	0	0	0.056015
Oscillospirales	10000016	order	0.12137	0.00138	0.0013	0.09759	0.05541
Sphaerochaetales	10000195	order	2e-05	7e-05	0.22099	4e-05	0.05528
Diplorickettsiales	3120413	order	1e-05	1e-05	1e-05	0.21433	0.05359
Planctomycetales	112	order	1e-05	0.15683	2e-05	0.05448	0.052835
Campylobacterales	213849	order	0.19501	0.00072	0.00059	0.00044	0.04919
AB16	10003959	order	0	1e-05	0.17548	1e-05	0.043875
Desulfobulbales	3024411	order	0.06687	7e-05	6e-05	0.10757	0.0436425
Phormidesmidales	3120436	order	1e-05	0.16432	2e-05	1e-05	0.04109
Rubrobacterales	84996	order	0.15708	0	0	0	0.03927
J102	10018479	order	0	0	0.15192	0	0.03798
Fusobacteriales	203491	order	6e-05	0.00017	0.00013	0.14735	0.0369275
Haliangiales	3031714	order	0	0.14659	1e-05	1e-05	0.0366525
JAAYKL01	10000476	order	0.01101	1e-05	0.1275	1e-05	0.0346325
JABCZS01	10040442	order	0.13463	0	0	0	0.0336575
Streptosporangiales	85012	order	0.02401	4e-05	0.0702	0.03944	0.0334225
Acetobacterales	3120395	order	0.03058	0.07064	0.03064	4e-05	0.032975
Terriglobales	204433	order	0.04647	0.05305	6e-05	0.02332	0.030725
Solirubrobacterales	588673	order	0.06692	0.00034	0.04761	0.00561	0.03012
Bathyarchaeales	10153060	order	2e-05	0.11167	0.0056	0.00063	0.02948
Coriobacteriales	84999	order	0.11509	0.00011	0.00015	8e-05	0.0288575
Christensenellales	3082768	order	0.09749	0.01262	0.00089	0.00263	0.0284075
Saccharimonadales	10000155	order	0.06503	0.01422	0.01701	0.01316	0.027355
SZUA-229	10001863	order	1e-05	2e-05	3e-05	0.09949	0.0248875
Cytophagales	768507	order	0.00015	0.00045	0.00033	0.09739	0.02458
Balneolales	1853223	order	2e-05	6e-05	5e-05	0.09677	0.024225
Fimbriimonadales	1663425	order	0.01281	1e-05	1e-05	0.08142	0.0235625
UMGS1840	10032655	order	0	1e-05	0.08859	0	0.02215
SAR202	10001161	order	0.08752	1e-05	0	0	0.0218825
Sphingobacteriales	200666	order	0.08685	0.00028	0.00021	0.00017	0.0218775
Limisphaerales	134621	order	1e-05	4e-05	4e-05	0.08484	0.0212325
Chlamydiales	51291	order	7e-05	0.00017	0.07417	0.00011	0.01863
Bacillales	1385	order	0.07341	0.00013	0.0001	8e-05	0.01843
Epilineales	10008126	order	0	0	0	0.06702	0.016755
Elainellales	3120416	order	0	1e-05	1e-05	0.06487	0.0162225
Steroidobacterales	3060226	order	0.00021	0.00828	0.05302	0.00144	0.0157375
JAHJQQ01	10032217	order	0.0584	0	0	0	0.0146
VBWC01	10038473	order	0	0	0.05789	0	0.0144725
Parvibaculales	3120434	order	0.05628	0	0	0	0.01407
Tenderiales	10006068	order	0.05521	0	0	0	0.0138025
Verrucomicrobiales	48461	order	3e-05	8e-05	7e-05	0.05264	0.013205
UBA5794	10001145	order	0.05217	2e-05	2e-05	1e-05	0.013055
Methanomassiliicoccales	1235850	order	1e-05	2e-05	2e-05	0.04736	0.0118525
AKYH767-A	10002509	order	0.04425	4e-05	4e-05	3e-05	0.01109
Dongiales	3120414	order	0	0.04309	0	0	0.0107725
RBC074	10005903	order	0	1e-05	1e-05	0.04199	0.0105025

## Sheet: Class
Taxon	Tax_ID	Rank	S1 relative abundance (%)	S2 relative abundance (%)	S3 relative abundance (%)	S4 relative abundance (%)	Mean relative abundance (%)
Bacilli	91061	class	11.9069	25.4012	34.0807	31.3462	25.6838
Actinomycetes	1760	class	37.5064	27.1548	9.60846	13.1595	21.8573
Microgenomatia	10000270	class	7.16678	17.7702	29.0783	28.5994	20.6537
Gammaproteobacteria	1236	class	35.2082	12.5407	13.2574	6.98962	16.999
Alphaproteobacteria	28211	class	1.52989	4.04543	5.41245	9.30984	5.0744
Bdellovibrionia	3031418	class	1.16572	2.65691	1.90177	6.25065	2.99376
Clostridia	186801	class	1.63565	1.56423	2.56078	0.32974	1.5226
Bacteriovoracia	3031419	class	0.26266	0.86173	1.17284	1.26758	0.891202
Bacteroidia	200643	class	1.31969	0.58528	0.18446	0.46334	0.638193
Poseidoniia	10152963	class	0.09558	1.51234	0.28004	0.30895	0.549227
CPR2	10007926	class	0	1.45481	1e-05	0	0.363705
Negativicutes	909932	class	0.48027	0.45369	0.28185	0.15658	0.343097
Desulfovibrionia	3031449	class	0.34402	0.51429	6e-05	0.17865	0.259255
Cyanobacteriia	10000608	class	0.18269	0.26559	0.44559	0.10579	0.249915
Planctomycetia	203683	class	0.03584	0.56811	0.089	0.17458	0.216883
Kiritimatiellia	1921781	class	1e-05	0.60763	0.01436	3e-05	0.155507
Minisyncoccia	3120113	class	0.00035	0.00105	0.59697	0.00064	0.149753
Anaerolineae	292625	class	0.0002	0.22969	0.1521	0.06718	0.112293
Thermotogae	188708	class	4e-05	0.37317	5e-05	4e-05	0.093325
WOR-1	10000728	class	0.0015	0.11094	0.07048	0.15953	0.0856125
Nitrospiria	203693	class	0.01281	0.25666	3e-05	0.06869	0.0845475
Methanosarcinia	3118671	class	5e-05	0.32663	0.0001	8e-05	0.081715
Polyangia	3031711	class	0.01102	0.14664	0.12755	0.01467	0.07497
Deinococci	188787	class	1e-05	0.29741	2e-05	1e-05	0.0743625
Syntrophobacteria	3024408	class	0.02597	0.08374	0.10249	0.07752	0.07243
Chlorobiia	191410	class	0.23141	2e-05	2e-05	1e-05	0.057865
Gracilibacteria	10001877	class	6e-05	0.00016	0.00013	0.22717	0.05688
Spirochaetia	203692	class	0.00013	0.00039	0.2213	0.00023	0.0555125
Campylobacteria	10000082	class	0.19502	0.00074	0.0006	0.00045	0.0492025
AB16	10003958	class	0	1e-05	0.17548	1e-05	0.043875
Desulfobulbia	3031451	class	0.06687	7e-05	6e-05	0.10757	0.0436425
Rubrobacteria	84995	class	0.15708	0	0	0	0.03927
Fusobacteriia	203490	class	6e-05	0.00017	0.00013	0.14735	0.0369275
Verrucomicrobiia	203494	class	0.00011	0.00032	0.00028	0.13761	0.03458
Terriglobia	204432	class	0.04648	0.0531	0.00011	0.02335	0.03076
Thermoleophilia	1497346	class	0.06693	0.00037	0.04764	0.00563	0.0301425
Bathyarchaeia	10152900	class	3e-05	0.1117	0.00562	0.00064	0.0294975
Coriobacteriia	84998	class	0.1151	0.00011	0.00015	8e-05	0.02886
Saccharimonadia	10000154	class	0.06503	0.01423	0.01702	0.01317	0.0273625
Rhodothermia	1853222	class	2e-05	7e-05	6e-05	0.09678	0.0242325
Fimbriimonadia	1663419	class	0.01281	1e-05	1e-05	0.08142	0.0235625
Dehalococcoidia	301297	class	0.08772	0.00019	0.00016	0.00012	0.0220475
Acidimicrobiia	84992	class	0.05524	0.00019	0.00017	0.02526	0.020215
Chlamydiia	204429	class	7e-05	0.00017	0.07417	0.00011	0.01863
Thermoplasmata	183967	class	4e-05	0.0001	7e-05	0.0474	0.0119025
Blastocatellia	1562566	class	3e-05	9e-05	8e-05	0.04204	0.01056

## Sheet: Phylum
Taxon	Tax_ID	Rank	S1 relative abundance (%)	S2 relative abundance (%)	S3 relative abundance (%)	S4 relative abundance (%)	Mean relative abundance (%)
Bacillota	1239	phylum	14.023	27.4252	36.9308	31.8366	27.5539
Pseudomonadota	1224	phylum	36.7381	16.5862	18.6698	16.2995	22.0734
Actinomycetota	201174	phylum	37.9008	27.1556	9.6565	13.1905	21.9759
Patescibacteriota	10000034	phylum	7.23247	19.2411	29.693	28.8464	21.2532
Bdellovibrionota	3018035	phylum	1.42839	3.51866	3.07463	7.51824	3.88498
Bacteroidota	976	phylum	1.31969	0.58528	0.18446	0.46334	0.638193
Thermoplasmatota	2283796	phylum	0.09564	1.5125	0.28016	0.35639	0.561172
Desulfobacterota I	10001954	phylum	0.34402	0.51429	6e-05	0.17865	0.259255
Cyanobacteriota	1117	phylum	0.18287	0.2661	0.44599	0.10611	0.250267
Planctomycetota	203682	phylum	0.03591	0.56829	0.08917	0.17471	0.21702
Verrucomicrobiota	74201	phylum	0.00014	0.60802	0.0147	0.13768	0.190135
Chloroflexota	200795	phylum	0.088	0.22996	0.15233	0.06736	0.134412
Desulfobacterota	10000275	phylum	0.09296	0.08418	0.10285	0.18533	0.11633
Thermotogota	200918	phylum	4e-05	0.37317	5e-05	4e-05	0.093325
Nitrospirota	40117	phylum	0.01285	0.27851	0.00012	0.06876	0.09006
Margulisbacteria	10000727	phylum	0.00151	0.11096	0.07051	0.15955	0.0856325
Bacteroidota A	10000199	phylum	0.23157	0.00049	0.00038	0.09705	0.0823725
Halobacteriota	3100166	phylum	9e-05	0.32677	0.00021	0.00016	0.0818075
Myxococcota	2818505	phylum	0.01104	0.1467	0.1276	0.0147	0.07501
Deinococcota	1297	phylum	1e-05	0.29741	2e-05	1e-05	0.0743625
Spirochaetota	203691	phylum	0.0002	0.00061	0.22148	0.00037	0.055665
Campylobacterota	29547	phylum	0.19503	0.00076	0.00062	0.00046	0.0492175
Acidobacteriota	57723	phylum	0.04677	0.05333	0.02604	0.06622	0.04809
Marinisomatota	10000832	phylum	5e-05	0.00015	0.1756	0.0001	0.043975
Fusobacteriota	32066	phylum	6e-05	0.00017	0.00013	0.14735	0.0369275
Thermoproteota	28889	phylum	0.00411	0.11226	0.00607	0.00097	0.0308525
Armatimonadota	67819	phylum	0.01282	4e-05	4e-05	0.08144	0.023585
Chlamydiota	204428	phylum	7e-05	0.00017	0.07417	0.00011	0.01863
Omnitrophota	10000348	phylum	9e-05	0.00022	0.00022	0.00014	0.0001675
