# Supplementary material for: Bacterial Community Composition and Functional Potential of the Kleptoplastic Sea Slug Elysia papillosa
Source: Biomolecules. 2026 Jun 20;16(6):918. doi: 10.3390/biom16060918 (PMC13296961; doi:10.3390/biom16060918)
Supplement: Supplementary file 1 [file biomolecules-16-00918-s001.zip › Supplementary_Table_S2_SqueezeMeta.xlsx]

## Sheet: All_ORFs
ORF_ID	Contig	Gene_Name	Taxonomy	KEGG_KO	KEGG_Description	KEGG_Pathway	COG_ID	COG_Description	COG_Category	PFAM	TPM_S1	TPM_S2	TPM_S3	TPM_S4	Avg_TPM	Reads_S1	Reads_S2	Reads_S3	Reads_S4
epap_sqm_90404_536-1030	epap_sqm_90404		k_Bacteria;p_Pseudomonadota;c_Gammaproteobacteria				ENOG410XSZT	R-directed D polymerase from mobile element jockey-like	Function unknown	PF00078 [Reverse transcriptase (RNA-dependent DNA polymerase)]	91.021	103.471	107.889	95.846	99.5568	1037	774	1032	1391
epap_sqm_62645_209-1174	epap_sqm_62645		k_Bacteria							PF00075 [RNase H]	60.764	58.843	53.624	57.305	57.634	1351	859	1001	1623
epap_sqm_741885_423-2972	epap_sqm_741885		k_Bacteria;p_Campylobacterota;c_Epsilonproteobacteria;o_Campylobacterales							PF00078 [Reverse transcriptase (RNA-dependent DNA polymerase)]	36.684	37.991	38.497	40.381	38.3882	2153	1464	1897	3019
epap_sqm_124081_404-1666	epap_sqm_124081		k_Bacteria;p_Campylobacterota;c_Epsilonproteobacteria;o_Campylobacterales				ENOG410Y65V*	Retrotransposon protein	Function unknown	PF00078 [Reverse transcriptase (RNA-dependent DNA polymerase)]	33.162	36.466	31.058	36.673	34.3398	964	696	758	1358
epap_sqm_145304_678-3011	epap_sqm_145304		k_Bacteria;p_Pseudomonadota;c_Gammaproteobacteria;o_Chromatiales				ENOG410Y65V*	Retrotransposon protein	Function unknown	PF00078 [Reverse transcriptase (RNA-dependent DNA polymerase)]	31.832	36.375	32.26	31.316	32.9457	1710	1283	1455	2143
epap_sqm_199557_353-1192	epap_sqm_199557	K07497	k_Bacteria	K07497*	putative transposase	Not Included in Pathway or Brite; Unclassified: genetic information processing; Replication and repair	COG2801*	Transposase and inactivated derivatives	DNA replication, recombination and repair	PF00665 [Integrase core domain];PF13276 [HTH-like domain];PF13683 [Integrase core domain]	0.31	0	88.281	0	22.1477	6	0	1433	0
epap_sqm_199557_51-356	epap_sqm_199557	K07483	k_Bacteria	K07483*	transposase	Not Included in Pathway or Brite; Unclassified: genetic information processing; Replication and repair	COG2963*	Transposase and inactivated derivatives	DNA replication, recombination and repair	PF01527 [Transposase]	0.426	0	85.403	0	21.4572	3	0	505	0
epap_sqm_172539_2792-6010	epap_sqm_172539		k_Bacteria;p_Thermodesulfobacteriota;c_Desulfobulbia;o_Desulfobulbales;f_Desulfobulbaceae							PF00078 [Reverse transcriptase (RNA-dependent DNA polymerase)]	20.03	16.877	17.137	14.972	17.254	1484	821	1066	1413
epap_sqm_334289_294-692	epap_sqm_334289		k_Bacteria;p_Pseudomonadota;c_Gammaproteobacteria				COG2826*	Transposase and inactivated derivatives, IS30 family	DNA replication, recombination and repair		30.925	3.483	22.567	0	14.2438	284	21	174	0
epap_sqm_80054_1-207	epap_sqm_80054		k_Bacteria;p_Pseudomonadota;c_Gammaproteobacteria				ENOG410YN88		Function unknown		11.544	7.992	12.5	11.699	10.9337	55	25	50	71
epap_sqm_121025_980-1663	epap_sqm_121025		k_Bacteria							PF00078 [Reverse transcriptase (RNA-dependent DNA polymerase)]	11.497	11.222	8.171	9.375	10.0663	181	116	108	188
epap_sqm_48771_2-223	epap_sqm_48771		k_Bacteria;p_Pseudomonadota;c_Gammaproteobacteria				ENOG410Y65V	Retrotransposon protein	Function unknown		8.416	8.346	11.888	10.447	9.77425	43	28	51	68
epap_sqm_160974_1400-1513	epap_sqm_160974	K07497	k_Bacteria;p_Pseudomonadota;c_Gammaproteobacteria	K07497*	putative transposase	Not Included in Pathway or Brite; Unclassified: genetic information processing; Replication and repair	COG2801*	Transposase and inactivated derivatives	DNA replication, recombination and repair		3.811	8.127	23.605	0	8.88575	10	14	52	0
epap_sqm_241730_24285-24398	epap_sqm_241730	RP-L36, MRPL36, rpmJ	k_Bacteria;p_Pseudomonadota;c_Gammaproteobacteria	K02919*	large subunit ribosomal protein L36	Genetic Information Processing; Translation; Ribosome | Brite Hierarchies; Protein families: genetic information processing; Ribosome	COG0257*	Ribosomal protein L36	Translation, ribosomal structure and biogenesis	PF00444 [Ribosomal protein L36]	13.72	2.902	17.704	0	8.5815	36	5	39	0
epap_sqm_111863_1205-1519	epap_sqm_111863		k_Bacteria;p_Pseudomonadota;c_Gammaproteobacteria;o_Cardiobacteriales;f_Cardiobacteriaceae							PF05135 [Phage gp6-like head-tail connector protein]	0	0	33.021	0	8.25525	0	0	201	0
epap_sqm_15454_3-209	epap_sqm_15454		k_Bacteria				ENOG410XSZT*	R-directed D polymerase from mobile element jockey-like	Function unknown		7.136	6.394	7.5	10.875	7.97625	34	20	30	66
epap_sqm_519120_2380-2766	epap_sqm_519120	ssb	k_Bacteria;p_Pseudomonadota;c_Gammaproteobacteria;o_Cardiobacteriales;f_Cardiobacteriaceae	K03111*	single-strand DNA-binding protein	Genetic Information Processing; Replication and repair; DNA replication | Genetic Information Processing; Replication and repair; Mismatch repair | Genetic Information Processing; Replication and repair; Homologous recombination | Brite Hierarchies; Protein families: genetic information processing; DNA replication proteins | Brite Hierarchies; Protein families: genetic information processing; DNA…	COG0629*	Single-stranded DNA-binding protein	DNA replication, recombination and repair	PF00436 [Single-strand binding protein family]	0	0	31.691	0	7.92275	0	0	237	0
epap_sqm_197283_7650-8402	epap_sqm_197283		k_Bacteria;p_Pseudomonadota				COG2826*	Transposase and inactivated derivatives, IS30 family	DNA replication, recombination and repair		16.964	4.042	10.24	0	7.8115	294	46	149	0
epap_sqm_6961_2-2713	epap_sqm_6961		k_Bacteria;p_Pseudomonadota;c_Gammaproteobacteria;o_Chromatiales				COG2801*	Transposase and inactivated derivatives	DNA replication, recombination and repair	PF00078 [Reverse transcriptase (RNA-dependent DNA polymerase)];PF17917 [];PF17919 [];PF17921 []	7.674	8.345	5.953	9.017	7.74725	479	342	312	717
epap_sqm_438193_3-281	epap_sqm_438193		k_Bacteria;p_Pseudomonadota;c_Gammaproteobacteria;o_Chromatiales;f_Sedimenticolaceae;g_Thiolapillus				ENOG410Y65V	Retrotransposon protein	Function unknown		8.565	6.641	8.161	7.213	7.645	55	28	44	59
epap_sqm_89418_212-580	epap_sqm_89418		k_Bacteria;p_Pseudomonadota;c_Gammaproteobacteria;o_Cardiobacteriales;f_Cardiobacteriaceae							PF16459 [Phage tail assembly chaperone, TAC]	0	0	30.292	0	7.573	0	0	216	0
epap_sqm_8761_2-490	epap_sqm_8761		k_Bacteria;n_PVC group;p_Planctomycetota;c_Candidatus Brocadiia;o_Candidatus Brocadiales				ENOG4111I3X*		Function unknown		9.152	6.766	6.244	7.603	7.44125	103	50	59	109
epap_sqm_64565_11346-12299	epap_sqm_64565	K07497	k_Bacteria;p_Pseudomonadota;c_Alphaproteobacteria	K07497*	putative transposase	Not Included in Pathway or Brite; Unclassified: genetic information processing; Replication and repair	COG2801*	Transposase and inactivated derivatives	DNA replication, recombination and repair		0.273	0	28.37	0	7.16075	6	0	523	0
epap_sqm_759743_2-496	epap_sqm_759743		k_Bacteria;p_Pseudomonadota;c_Gammaproteobacteria				ENOG410ZJW8	Reverse transcriptase (R-dependent D polymerase)	Function unknown	PF00078 [Reverse transcriptase (RNA-dependent DNA polymerase)]	6.846	6.684	7.841	6.684	7.01375	78	50	75	97
epap_sqm_242376_2-127	epap_sqm_242376	eutM	k_Bacteria;p_Pseudomonadota;c_Gammaproteobacteria;o_Thiotrichales;f_Piscirickettsiaceae	K04027*	ethanolamine utilization protein EutM	Not Included in Pathway or Brite; Unclassified: metabolism; Amino acid metabolism	COG4577*	Carbon dioxide concentrating mechanism/carboxysome shell protein	Energy production and conversion|Secondary metabolites biosynthesis, transport and catabolism		12.069	1.576	12.321	0	6.4915	35	3	30	0
epap_sqm_111863_2775-3323	epap_sqm_111863		k_Bacteria;p_Pseudomonadota							PF04586 [Caudovirus prohead serine protease ]	0	0	25.167	0	6.29175	0	0	267	0
epap_sqm_344002_5326-5493	epap_sqm_344002	rubB, alkT	k_Bacteria;p_Pseudomonadota;c_Gammaproteobacteria	K05297*	rubredoxin---NAD+ reductase [EC:1.18.1.1]	Metabolism; Lipid metabolism; Fatty acid degradation	COG1773*	Rubredoxin	Energy production and conversion	PF00301 [Rubredoxin]	10.862	2.363	11.705	0	6.2325	42	6	38	0
epap_sqm_64565_436-786	epap_sqm_64565		k_Bacteria				ENOG410XSP1*	Pfam:DUF88	Function unknown		0	0	24.474	0	6.1185	0	0	166	0
epap_sqm_111863_866-1204	epap_sqm_111863		k_Bacteria;p_Pseudomonadota				COG5614*	Bacteriophage head-tail adaptor	General function prediction only	PF05521 [Phage head-tail joining protein ]	0	0	23.966	0	5.9915	0	0	157	0
epap_sqm_307244_17297-17479	epap_sqm_307244		k_Bacteria;p_Pseudomonadota;c_Gammaproteobacteria							PF04995 [Heme exporter protein D (CcmD)]	9.734	2.531	11.594	0	5.96475	41	7	41	0
epap_sqm_75300_1361-1885	epap_sqm_75300		k_Bacteria;p_Pseudomonadota;c_Gammaproteobacteria				ENOG4111466		Function unknown		6.124	6.554	6.013	5.067	5.9395	74	52	61	78
epap_sqm_111863_3313-4536	epap_sqm_111863		k_Bacteria;p_Pseudomonadota;c_Gammaproteobacteria;o_Cardiobacteriales;f_Cardiobacteriaceae;g_Suttonella				COG4695*	Phage-related protein	Function unknown	PF04860 [Phage portal protein]	0	0	23.126	0	5.7815	0	0	547	0
epap_sqm_160974_1510-2028	epap_sqm_160974	K07497	k_Bacteria;p_Pseudomonadota;c_Gammaproteobacteria	K07497*	putative transposase	Not Included in Pathway or Brite; Unclassified: genetic information processing; Replication and repair	COG2801*	Transposase and inactivated derivatives	DNA replication, recombination and repair		3.935	5.1	14.059	0	5.7735	47	40	141	0
epap_sqm_587660_2-379	epap_sqm_587660		k_Bacteria;p_Pseudomonadota;c_Gammaproteobacteria				ENOG410XSZT*	R-directed D polymerase from mobile element jockey-like	Function unknown		6.667	5.427	5.202	5.775	5.76775	58	31	38	64
epap_sqm_64565_10748-11200	epap_sqm_64565		k_Bacteria;p_Pseudomonadota;c_Gammaproteobacteria;o_Cardiobacteriales;f_Cardiobacteriaceae							PF04314 [Copper chaperone PCu(A)C]	0	0	22.961	0	5.74025	0	0	201	0
epap_sqm_374809_1-219	epap_sqm_374809		k_Bacteria;p_Pseudomonadota;c_Gammaproteobacteria;o_Chromatiales				ENOG410ZTY3*		Function unknown		6.547	4.23	4.49	7.631	5.7245	33	14	19	49
epap_sqm_677878_225-488	epap_sqm_677878		k_Bacteria;p_Campylobacterota;c_Epsilonproteobacteria;o_Campylobacterales							PF00078 [Reverse transcriptase (RNA-dependent DNA polymerase)]	6.583	6.266	3.528	6.331	5.677	40	25	18	49
epap_sqm_241730_30204-30389	epap_sqm_241730	RP-L29, rpmC	k_Bacteria;p_Pseudomonadota;c_Gammaproteobacteria	K02904*	large subunit ribosomal protein L29	Genetic Information Processing; Translation; Ribosome | Brite Hierarchies; Protein families: genetic information processing; Ribosome	ENOG410XUY5	50s ribosomal protein l29	Translation, ribosomal structure and biogenesis	PF00831 [Ribosomal L29 protein]	9.577	4.625	8.347	0	5.63725	41	13	30	0
epap_sqm_49763_9542-9760	epap_sqm_49763	K08998	k_Bacteria;n_FCB group;n_Bacteroidota/Chlorobiota group;p_Bacteroidota	K08998*	uncharacterized protein	Not Included in Pathway or Brite; Poorly characterized; Function unknown	COG0759*	Uncharacterized conserved protein	Function unknown	PF01809 [Haemolytic domain]	6.15	4.23	12.051	0	5.60775	31	14	51	0
epap_sqm_651267_3-614	epap_sqm_651267		k_Bacteria;p_Campylobacterota;c_Epsilonproteobacteria;o_Campylobacterales				ENOG410Y65V	Retrotransposon protein	Function unknown	PF00078 [Reverse transcriptase (RNA-dependent DNA polymerase)]	4.402	5.623	6.426	5.573	5.506	62	52	76	100
epap_sqm_473618_6066-6401	epap_sqm_473618	vsr	k_Bacteria;p_Pseudomonadota;c_Betaproteobacteria;o_Burkholderiales	K07458*	DNA mismatch endonuclease, patch repair protein [EC:3.1.-.-]	Brite Hierarchies; Protein families: genetic information processing; DNA repair and recombination proteins	COG3727*	DNA G:T-mismatch repair endonuclease	DNA replication, recombination and repair	PF03852 [DNA mismatch endonuclease Vsr]	0	0	22.024	0	5.506	0	0	143	0
epap_sqm_241730_26178-26354	epap_sqm_241730	RP-L30, MRPL30, rpmD	k_Bacteria;p_Pseudomonadota;c_Gammaproteobacteria	K02907*	large subunit ribosomal protein L30	Genetic Information Processing; Translation; Ribosome | Brite Hierarchies; Protein families: genetic information processing; Ribosome	COG1841*	Ribosomal protein L30/L7E	Translation, ribosomal structure and biogenesis	PF00327 [Ribosomal protein L30p/L7e]	9.819	2.617	9.356	0	5.448	40	7	32	0
epap_sqm_525599_4058-4264	epap_sqm_525599	praC, xylH	k_Bacteria	K01821*	4-oxalocrotonate tautomerase [EC:5.3.2.6]	Metabolism; Xenobiotics biodegradation and metabolism; Benzoate degradation | Metabolism; Xenobiotics biodegradation and metabolism; Xylene degradation | Metabolism; Xenobiotics biodegradation and metabolism; Dioxin degradation	COG1942*	Uncharacterized protein, 4-oxalocrotonate tautomerase homolog	General function prediction only	PF01361 [Tautomerase enzyme]	10.705	0.959	10	0	5.416	51	3	40	0
epap_sqm_241730_29938-30204	epap_sqm_241730	RP-S17, MRPS17, rpsQ	k_Bacteria;p_Pseudomonadota;c_Gammaproteobacteria	K02961*	small subunit ribosomal protein S17	Genetic Information Processing; Translation; Ribosome | Brite Hierarchies; Protein families: genetic information processing; Ribosome	COG0186*	Ribosomal protein S17	Translation, ribosomal structure and biogenesis	PF00366 [Ribosomal protein S17]	9.601	3.965	7.753	0	5.32975	59	16	40	0
epap_sqm_255469_165-407	epap_sqm_255469		k_Bacteria;p_Pseudomonadota;c_Gammaproteobacteria;o_Thiotrichales				ENOG411221T*	carboxysome peptide B	Function unknown	PF03319 [Ethanolamine utilisation protein EutN/carboxysome]	11.443	0.817	8.944	0	5.301	64	3	42	0
epap_sqm_344002_6576-6812	epap_sqm_344002	grxC, GLRX, GLRX2	k_Bacteria;p_Pseudomonadota;c_Gammaproteobacteria	K03676*	glutaredoxin 3	Brite Hierarchies; Protein families: genetic information processing; Chaperones and folding catalysts	COG0695*	Glutaredoxin and related proteins	Posttranslational modification, protein turnover, chaperones	PF00462 [Glutaredoxin]	8.8	2.513	9.826	0	5.28475	48	9	45	0
epap_sqm_160974_1248-1403	epap_sqm_160974	K07497	k_Bacteria;p_Pseudomonadota	K07497*	putative transposase	Not Included in Pathway or Brite; Unclassified: genetic information processing; Replication and repair	ENOG410Y2QX		Replication, recombination and repair		2.228	2.969	15.591	0	5.197	8	7	47	0
epap_sqm_160974_170-304	epap_sqm_160974		k_Bacteria;p_Pseudomonadota;c_Alphaproteobacteria;o_Rhodobacterales				ENOG410ZUBJ		Function unknown		12.23	0.49	8.05	0	5.1925	38	1	21	0
epap_sqm_242376_161-358	epap_sqm_242376	eutM	k_Bacteria;p_Pseudomonadota;c_Gammaproteobacteria	K04027*	ethanolamine utilization protein EutM	Not Included in Pathway or Brite; Unclassified: metabolism; Amino acid metabolism	COG4577*	Carbon dioxide concentrating mechanism/carboxysome shell protein	Energy production and conversion|Secondary metabolites biosynthesis, transport and catabolism	PF00936 [BMC domain]	9.875	2.005	8.886	0	5.1915	45	6	34	0
epap_sqm_241730_31885-32154	epap_sqm_241730	RP-S19, rpsS	k_Bacteria;p_Pseudomonadota;c_Gammaproteobacteria	K02965*	small subunit ribosomal protein S19	Genetic Information Processing; Translation; Ribosome | Brite Hierarchies; Protein families: genetic information processing; Ribosome	COG0185*	Ribosomal protein S19	Translation, ribosomal structure and biogenesis	PF00203 [Ribosomal protein S19]	6.919	2.941	10.733	0	5.14825	43	12	56	0
epap_sqm_36510_1261-1506	epap_sqm_36510		k_Bacteria;p_Pseudomonadota;c_Gammaproteobacteria				COG4327*	Predicted membrane protein	Function unknown	PF13937 [Domain of unknown function (DUF4212)]	6.358	4.035	10.097	0	5.1225	36	15	48	0
epap_sqm_635932_9967-10203	epap_sqm_635932	ATPF0C, atpE	k_Bacteria;p_Pseudomonadota;c_Gammaproteobacteria	K02110*	F-type H+-transporting ATPase subunit c	Metabolism; Energy metabolism; Oxidative phosphorylation | Metabolism; Energy metabolism; Photosynthesis | Brite Hierarchies; Protein families: metabolism; Photosynthesis proteins	COG0636*	F0F1-type ATP synthase, subunit c/Archaeal/vacuolar-type H+-ATPase, subunit K	Energy production and conversion		6.416	4.188	9.826	0	5.1075	35	15	45	0
epap_sqm_255469_2-127	epap_sqm_255469	eutM	k_Bacteria;p_Pseudomonadota;c_Gammaproteobacteria;o_Thiotrichales;f_Piscirickettsiaceae	K04027*	ethanolamine utilization protein EutM	Not Included in Pathway or Brite; Unclassified: metabolism; Amino acid metabolism	COG4577*	Carbon dioxide concentrating mechanism/carboxysome shell protein	Energy production and conversion|Secondary metabolites biosynthesis, transport and catabolism		12.069	1.576	6.571	0	5.054	35	3	16	0
epap_sqm_37585_5418-5624	epap_sqm_37585	RP-L32, MRPL32, rpmF	k_Bacteria;p_Pseudomonadota;c_Gammaproteobacteria	K02911*	large subunit ribosomal protein L32	Genetic Information Processing; Translation; Ribosome | Brite Hierarchies; Protein families: genetic information processing; Ribosome | Brite Hierarchies; Protein families: genetic information processing; Mitochondrial biogenesis	COG0333*	Ribosomal protein L32	Translation, ribosomal structure and biogenesis	PF01783 [Ribosomal L32p protein family]	10.285	1.598	8.25	0	5.03325	49	5	33	0
epap_sqm_328434_1-381	epap_sqm_328434		k_Bacteria;p_Pseudomonadota;c_Gammaproteobacteria;o_Chromatiales				COG4826*	Serine protease inhibitor	Posttranslational modification, protein turnover, chaperones		5.246	4.516	5.705	4.655	5.0305	46	26	42	52
epap_sqm_259825_39549-39845	epap_sqm_259825	yhbY	k_Bacteria;p_Pseudomonadota;c_Gammaproteobacteria	K07574*	RNA-binding protein	Brite Hierarchies; Protein families: genetic information processing; Ribosome biogenesis	COG1534*	Predicted RNA-binding protein containing KH domain, possibly ribosomal protein	Translation, ribosomal structure and biogenesis	PF01985 [CRS1 / YhbY (CRM) domain]	8.777	2.451	8.886	0	5.0285	60	11	51	0
epap_sqm_91832_3457-3711	epap_sqm_91832	RP-S18, MRPS18, rpsR	k_Bacteria;p_Pseudomonadota;c_Gammaproteobacteria	K02963*	small subunit ribosomal protein S18	Genetic Information Processing; Translation; Ribosome | Brite Hierarchies; Protein families: genetic information processing; Ribosome	COG0238*	Ribosomal protein S18	Translation, ribosomal structure and biogenesis	PF01084 [Ribosomal protein S18]	6.815	2.076	10.756	0.268	4.97875	40	8	53	2
epap_sqm_741823_1-1326	epap_sqm_741823		k_Bacteria;p_Pseudomonadota;c_Betaproteobacteria;o_Neisseriales				COG2931*	RTX toxins and related Ca2+-binding proteins	Secondary metabolites biosynthesis, transport and catabolism	PF00353 [Haemolysin-type calcium-binding repeat (2 copies)];PF06594 [Haemolysin-type calcium binding protein related domain]	0	0	19.864	0	4.966	0	0	509	0
epap_sqm_160974_403-672	epap_sqm_160974		k_Bacteria;p_Pseudomonadota;c_Alphaproteobacteria;o_Rhodobacterales				COG2801*	Transposase and inactivated derivatives	DNA replication, recombination and repair	PF13276 [HTH-like domain]	7.08	0	12.65	0	4.9325	44	0	66	0
epap_sqm_241730_28334-28624	epap_sqm_241730	RP-S14, MRPS14, rpsN	k_Bacteria;p_Pseudomonadota;c_Gammaproteobacteria	K02954*	small subunit ribosomal protein S14	Genetic Information Processing; Translation; Ribosome | Brite Hierarchies; Protein families: genetic information processing; Ribosome	COG0199*	Ribosomal protein S14	Translation, ribosomal structure and biogenesis	PF00253 [Ribosomal protein S14p/S29e]	7.764	1.819	10.136	0	4.92975	52	8	57	0
epap_sqm_90670_1976-2146	epap_sqm_90670		k_Bacteria;p_Pseudomonadota;c_Gammaproteobacteria;o_Chromatiales;f_Sedimenticolaceae				ENOG410ZRA4		Function unknown		3.303	6.579	4.237	5.585	4.926	13	17	14	28
epap_sqm_144075_29362-30270	epap_sqm_144075	ftsY	k_Bacteria;p_Pseudomonadota;c_Gammaproteobacteria	K03110*	fused signal recognition particle receptor	Genetic Information Processing; Folding, sorting and degradation; Protein export | Environmental Information Processing; Membrane transport; Bacterial secretion system | Cellular Processes; Cellular community - prokaryotes; Quorum sensing | Brite Hierarchies; Protein families: signaling and cellular processes; Secretion system	COG0552*	Signal recognition particle GTPase		PF00448 [SRP54-type protein, GTPase domain];PF02881 [SRP54-type protein, helical bundle domain]	5.975	4.004	9.621	0.075	4.91875	125	55	169	2
epap_sqm_204418_36672-36962	epap_sqm_204418	cspA	k_Bacteria;p_Pseudomonadota;c_Gammaproteobacteria	K03704*	cold shock protein (beta-ribbon, CspA family)	Brite Hierarchies; Protein families: genetic information processing; Transcription factors				PF00313 ['Cold-shock' DNA-binding domain]	8.809	1.592	9.247	0	4.912	59	7	52	0
epap_sqm_86676_12082-12285	epap_sqm_86676		k_Bacteria				ENOG410XRDH*		Function unknown		8.945	1.298	9.386	0	4.90725	42	4	37	0
epap_sqm_233601_15361-15543	epap_sqm_233601		k_Bacteria;p_Pseudomonadota;c_Gammaproteobacteria				ENOG410XW0E*		Function unknown		9.497	2.17	7.918	0	4.89625	40	6	28	0
epap_sqm_111863_8027-8452	epap_sqm_111863		k_Bacteria;p_Pseudomonadota				ENOG4111U4Z*	Structural protein	Function unknown		0.102	0	19.436	0	4.8845	1	0	160	0
epap_sqm_228736_9763-10089	epap_sqm_228736	trxA	k_Bacteria;p_Pseudomonadota	K03671*	thioredoxin 1	Organismal Systems; Immune system; NOD-like receptor signaling pathway | Human Diseases; Cardiovascular diseases; Fluid shear stress and atherosclerosis | Brite Hierarchies; Protein families: genetic information processing; Chaperones and folding catalysts	COG0526*	Thiol-disulfide isomerase and thioredoxins	Energy production and conversion|Posttranslational modification, protein turnover, chaperones	PF00085 [Thioredoxin]	8.769	2.024	8.704	0	4.87425	66	10	55	0
epap_sqm_241730_30389-30799	epap_sqm_241730	RP-L16, MRPL16, rplP	k_Bacteria;p_Pseudomonadota;c_Gammaproteobacteria	K02878*	large subunit ribosomal protein L16	Genetic Information Processing; Translation; Ribosome | Brite Hierarchies; Protein families: genetic information processing; Ribosome	COG0197*	Ribosomal protein L16/L10E	Translation, ribosomal structure and biogenesis	PF00252 [Ribosomal protein L16p/L10e]	8.774	2.898	7.806	0	4.8695	83	18	62	0
epap_sqm_630525_3-344	epap_sqm_630525		k_Bacteria				COG4826*	Serine protease inhibitor	Posttranslational modification, protein turnover, chaperones		5.717	3.289	4.085	6.383	4.8685	45	17	27	64
epap_sqm_88548_81284-81517	epap_sqm_88548	fer	k_Bacteria;p_Pseudomonadota;c_Gammaproteobacteria	K05337*	ferredoxin	Not Included in Pathway or Brite; Unclassified: metabolism; Energy metabolism	COG1145*	Ferredoxin	Energy production and conversion		7.984	0.848	10.394	0	4.8065	43	3	47	0
epap_sqm_307244_16867-17304	epap_sqm_307244	ccmE	k_Bacteria;p_Pseudomonadota;c_Gammaproteobacteria	K02197*	cytochrome c-type biogenesis protein CcmE	Not Included in Pathway or Brite; Unclassified: signaling and cellular processes; Structural proteins	COG2332*	Cytochrome c-type biogenesis protein CcmE	Posttranslational modification, protein turnover, chaperones	PF03100 [CcmE]	7.836	2.115	9.216	0	4.79175	79	14	78	0
epap_sqm_646623_2-559	epap_sqm_646623		k_Bacteria							PF00078 [Reverse transcriptase (RNA-dependent DNA polymerase)]	3.815	4.506	5.657	5.134	4.778	49	38	61	84
epap_sqm_228736_25942-26271	epap_sqm_228736	soxX	k_Bacteria;p_Pseudomonadota;c_Gammaproteobacteria	K17223*	L-cysteine S-thiosulfotransferase [EC:2.8.5.2]	Metabolism; Energy metabolism; Sulfur metabolism	ENOG4112402*	Sulfur oxidation	Energy production and conversion		6.978	2.206	9.879	0	4.76575	53	11	63	0
epap_sqm_91832_3704-4066	epap_sqm_91832	RP-S6, MRPS6, rpsF	k_Bacteria;p_Pseudomonadota;c_Gammaproteobacteria	K02990*	small subunit ribosomal protein S6	Genetic Information Processing; Translation; Ribosome | Brite Hierarchies; Protein families: genetic information processing; Ribosome | Brite Hierarchies; Protein families: genetic information processing; Mitochondrial biogenesis	COG0360*	Ribosomal protein S6	Translation, ribosomal structure and biogenesis	PF01250 [Ribosomal protein S6]	7.421	2.37	9.124	0	4.72875	62	13	64	0
epap_sqm_533037_591-872	epap_sqm_533037		k_Bacteria				COG5606*	Uncharacterized conserved small protein	Function unknown	PF13744 [Helix-turn-helix domain]	0	0	18.901	0	4.72525	0	0	103	0
epap_sqm_299671_14-1204	epap_sqm_299671	tuf, TUFM	k_Bacteria;p_Pseudomonadota;c_Gammaproteobacteria	K02358*	elongation factor Tu	Brite Hierarchies; Protein families: genetic information processing; Translation factors | Brite Hierarchies; Protein families: genetic information processing; Mitochondrial biogenesis | Brite Hierarchies; Protein families: signaling and cellular processes; Exosome	COG0050*	GTPases - translation elongation factors	Translation, ribosomal structure and biogenesis	PF00009 [Elongation factor Tu GTP binding domain];PF03143 [Elongation factor Tu C-terminal domain];PF03144 [Elongation factor Tu domain 2]	7.405	2.389	9.081	0	4.71875	203	43	209	0
epap_sqm_241730_31519-31857	epap_sqm_241730	RP-L22, MRPL22, rplV	k_Bacteria;p_Pseudomonadota;c_Gammaproteobacteria	K02890*	large subunit ribosomal protein L22	Genetic Information Processing; Translation; Ribosome | Brite Hierarchies; Protein families: genetic information processing; Ribosome	COG0091*	Ribosomal protein L22	Translation, ribosomal structure and biogenesis	PF00237 [Ribosomal protein L22p/L17e]	7.049	2.342	9.464	0	4.71375	55	12	62	0
epap_sqm_241730_33028-33315	epap_sqm_241730	RP-L23, MRPL23, rplW	k_Bacteria;p_Pseudomonadota;c_Gammaproteobacteria	K02892*	large subunit ribosomal protein L23	Genetic Information Processing; Translation; Ribosome | Brite Hierarchies; Protein families: genetic information processing; Ribosome	COG0089*	Ribosomal protein L23	Translation, ribosomal structure and biogenesis	PF00276 [Ribosomal protein L23]	9.655	2.068	6.828	0.237	4.697	64	9	38	2
epap_sqm_583201_2137-2397	epap_sqm_583201	groES, HSPE1	k_Bacteria;p_Campylobacterota;c_Epsilonproteobacteria;o_Campylobacterales	K04078*	chaperonin GroES	Brite Hierarchies; Protein families: genetic information processing; Chaperones and folding catalysts | Brite Hierarchies; Protein families: genetic information processing; Mitochondrial biogenesis	COG0234*	Co-chaperonin GroES (HSP10)	Posttranslational modification, protein turnover, chaperones	PF00166 [Chaperonin 10 Kd subunit]	5.826	3.042	9.914	0	4.6955	35	12	50	0
epap_sqm_255469_3955-4284	epap_sqm_255469	rbcS	k_Bacteria;p_Pseudomonadota;c_Gammaproteobacteria;o_Thiotrichales;f_Piscirickettsiaceae	K01602*	ribulose-bisphosphate carboxylase small chain [EC:4.1.1.39]	Metabolism; Carbohydrate metabolism; Glyoxylate and dicarboxylate metabolism | Metabolism; Energy metabolism; Carbon fixation in photosynthetic organisms	COG4451*	Ribulose bisphosphate carboxylase small subunit	Energy production and conversion	PF00101 [Ribulose bisphosphate carboxylase, small chain]	10.533	1.604	6.586	0	4.68075	80	8	42	0
epap_sqm_222818_18291-18542	epap_sqm_222818	mazE, chpAI	k_Bacteria	K07172*	antitoxin MazE	Brite Hierarchies; Protein families: signaling and cellular processes; Prokaryotic defense system	ENOG410ZZJV*		Function unknown		6.552	2.101	10.062	0	4.67875	38	8	49	0
epap_sqm_349248_312-650	epap_sqm_349248		k_Bacteria;p_Pseudomonadota;c_Gammaproteobacteria				ENOG410ZPQW	Reverse transcriptase (R-dependent D polymerase)	Function unknown	PF00078 [Reverse transcriptase (RNA-dependent DNA polymerase)]	5.767	4.294	4.427	4.226	4.6785	45	22	29	42
epap_sqm_160974_2348-3328	epap_sqm_160974		k_Bacteria;p_Pseudomonadota;c_Gammaproteobacteria;o_Moraxellales;f_Moraxellaceae				ENOG410XP5C*	Transposase	Replication, recombination and repair	PF13683 [Integrase core domain]	7.529	4.587	6.594	0	4.6775	170	68	125	0
epap_sqm_192798_39299-39679	epap_sqm_192798	gcvH, GCSH	k_Bacteria;p_Pseudomonadota;c_Gammaproteobacteria	K02437*	glycine cleavage system H protein	Metabolism; Carbohydrate metabolism; Glyoxylate and dicarboxylate metabolism | Metabolism; Amino acid metabolism; Glycine, serine and threonine metabolism	COG0509*	Glycine cleavage system H protein (lipoate-binding)	Amino acid transport and metabolism	PF01597 [Glycine cleavage H-protein]	10.035	1.737	6.927	0	4.67475	88	10	51	0
epap_sqm_651900_9377-9772	epap_sqm_651900	hisI	k_Bacteria;p_Pseudomonadota	K01496*	phosphoribosyl-AMP cyclohydrolase [EC:3.5.4.19]	Metabolism; Amino acid metabolism; Histidine metabolism	COG0139*	Phosphoribosyl-AMP cyclohydrolase	Amino acid transport and metabolism	PF01502 [Phosphoribosyl-AMP cyclohydrolase]	7.79	2.005	8.886	0	4.67025	71	12	68	0
epap_sqm_651900_10313-10636	epap_sqm_651900	tatB	k_Bacteria;p_Pseudomonadota;c_Gammaproteobacteria	K03117*	sec-independent protein translocase protein TatB	Genetic Information Processing; Folding, sorting and degradation; Protein export | Environmental Information Processing; Membrane transport; Bacterial secretion system | Brite Hierarchies; Protein families: signaling and cellular processes; Secretion system	COG1826*	Sec-independent protein secretion pathway components			6.034	3.064	9.423	0	4.63025	45	15	59	0
epap_sqm_228736_10488-10694	epap_sqm_228736	cspA	k_Bacteria;p_Pseudomonadota	K03704*	cold shock protein (beta-ribbon, CspA family)	Brite Hierarchies; Protein families: genetic information processing; Transcription factors	COG1278*	Cold shock proteins	Transcription	PF00313 ['Cold-shock' DNA-binding domain]	9.865	1.279	7.25	0	4.5985	47	4	29	0
epap_sqm_635932_10233-10703	epap_sqm_635932	ATPF0B, atpF	k_Bacteria;p_Pseudomonadota;c_Gammaproteobacteria	K02109*	F-type H+-transporting ATPase subunit b	Metabolism; Energy metabolism; Oxidative phosphorylation | Metabolism; Energy metabolism; Photosynthesis | Brite Hierarchies; Protein families: metabolism; Photosynthesis proteins	COG0711*	F0F1-type ATP synthase, subunit b	Energy production and conversion	PF00430 [ATP synthase B/B' CF(0)]	7.103	1.686	9.559	0	4.587	77	12	87	0
epap_sqm_689355_366-905	epap_sqm_689355		k_Bacteria;n_FCB group;n_Bacteroidota/Chlorobiota group;p_Bacteroidota;c_Bacteroidia;o_Bacteroidales							PF13392 [HNH endonuclease]	0	0	18.304	0	4.576	0	0	191	0
epap_sqm_458709_26412-26603	epap_sqm_458709		k_Bacteria;p_Pseudomonadota				COG2104*	Sulfur transfer protein involved in thiamine biosynthesis	Coenzyme metabolism	PF02597 [ThiS family]	10.636	1.723	5.93	0	4.57225	47	5	22	0
epap_sqm_204418_31549-31755	epap_sqm_204418	grxC, GLRX, GLRX2	k_Bacteria;p_Pseudomonadota;c_Gammaproteobacteria	K03676*	glutaredoxin 3	Brite Hierarchies; Protein families: genetic information processing; Chaperones and folding catalysts	COG0695*	Glutaredoxin and related proteins	Posttranslational modification, protein turnover, chaperones		7.976	1.279	9	0	4.56375	38	4	36	0
epap_sqm_51482_5697-6080	epap_sqm_51482	ybgC	k_Bacteria	K07107*	acyl-CoA thioester hydrolase [EC:3.1.2.-]	Not Included in Pathway or Brite; Unclassified: metabolism; Enzymes with EC numbers	ENOG4111QVX*	Thioesterase superfamily	Function unknown		6.336	2.068	9.838	0	4.5605	56	12	73	0
epap_sqm_481349_6139-6660	epap_sqm_481349		k_Bacteria;n_Terrabacteria group;p_Bacillota;c_Negativicutes;o_Selenomonadales							PF07463 [NUMOD4 motif];PF13392 [HNH endonuclease]	0	0	18.241	0	4.56025	0	0	184	0
epap_sqm_228736_1174-1491	epap_sqm_228736	rpoZ	k_Bacteria;p_Pseudomonadota;c_Gammaproteobacteria	K03060*	DNA-directed RNA polymerase subunit omega [EC:2.7.7.6]	Genetic Information Processing; Transcription; RNA polymerase | Brite Hierarchies; Protein families: genetic information processing; Transcription machinery | Brite Hierarchies; Protein families: genetic information processing; DNA repair and recombination proteins	COG1758*	DNA-directed RNA polymerase, subunit K/omega	Transcription	PF01192 [RNA polymerase Rpb6 ]	7.378	0.416	10.415	0	4.55225	54	2	64	0
epap_sqm_533037_268-594	epap_sqm_533037		k_Bacteria;p_Pseudomonadota				COG4679*	Phage-related protein	Function unknown	PF05973 [Phage derived protein Gp49-like (DUF891)]	0	0	18.199	0	4.54975	0	0	115	0
epap_sqm_300344_2-397	epap_sqm_300344		k_Bacteria;p_Pseudomonadota;c_Betaproteobacteria;o_Neisseriales				COG2931*	RTX toxins and related Ca2+-binding proteins	Secondary metabolites biosynthesis, transport and catabolism		0	0	18.164	0	4.541	0	0	139	0
epap_sqm_204418_36123-36617	epap_sqm_204418		k_Bacteria;p_Pseudomonadota;c_Gammaproteobacteria				COG0526*	Thiol-disulfide isomerase and thioredoxins	Energy production and conversion|Posttranslational modification, protein turnover, chaperones		7.549	1.872	8.573	0	4.4985	86	14	82	0
epap_sqm_651900_9774-10088	epap_sqm_651900	hisE	k_Bacteria;p_Pseudomonadota;c_Gammaproteobacteria	K01523*	phosphoribosyl-ATP pyrophosphohydrolase [EC:3.6.1.31]	Metabolism; Amino acid metabolism; Histidine metabolism	COG0140*	Phosphoribosyl-ATP pyrophosphohydrolase	Amino acid transport and metabolism	PF01503 [Phosphoribosyl-ATP pyrophosphohydrolase]	6.896	1.681	9.364	0	4.48525	50	8	57	0
epap_sqm_533037_1034-1459	epap_sqm_533037		k_Bacteria;p_Pseudomonadota				ENOG4111U4Z*	Structural protein	Function unknown		0	0	17.857	0	4.46425	0	0	147	0
epap_sqm_192798_11782-12060	epap_sqm_192798	gatC, GATC	k_Bacteria;p_Pseudomonadota;c_Gammaproteobacteria	K02435*	aspartyl-tRNA(Asn)/glutamyl-tRNA(Gln) amidotransferase subunit C [EC:6.3.5.6 6.3.5.7]	Genetic Information Processing; Translation; Aminoacyl-tRNA biosynthesis | Brite Hierarchies; Protein families: genetic information processing; Mitochondrial biogenesis				PF02686 [Glu-tRNAGln amidotransferase C subunit]	8.098	2.135	7.605	0	4.4595	52	9	41	0
epap_sqm_481349_3242-3520	epap_sqm_481349		k_Bacteria;p_Pseudomonadota;c_Gammaproteobacteria;o_Pseudomonadales							PF15943 [Putative antitoxin of bacterial toxin-antitoxin system, YdaS/YdaT]	0	0	17.806	0	4.4515	0	0	96	0
epap_sqm_144075_33548-33745	epap_sqm_144075	K07482	k_Bacteria;p_Pseudomonadota;c_Gammaproteobacteria	K07482*	transposase, IS30 family	Not Included in Pathway or Brite; Unclassified: genetic information processing; Replication and repair	COG2826*	Transposase and inactivated derivatives, IS30 family	DNA replication, recombination and repair		9.875	2.674	5.227	0	4.444	45	8	20	0
epap_sqm_241730_23838-24191	epap_sqm_241730	RP-S13, rpsM	k_Bacteria;p_Pseudomonadota;c_Gammaproteobacteria	K02952*	small subunit ribosomal protein S13	Genetic Information Processing; Translation; Ribosome | Brite Hierarchies; Protein families: genetic information processing; Ribosome	COG0099*	Ribosomal protein S13	Translation, ribosomal structure and biogenesis	PF00416 [Ribosomal protein S13/S18]	6.873	2.804	8.04	0	4.42925	56	15	55	0
epap_sqm_533037_23390-24271	epap_sqm_533037		k_Bacteria;p_Pseudomonadota				ENOG410ZNCF*		Function unknown		0	0	17.66	0	4.415	0	0	301	0
epap_sqm_310663_1-246	epap_sqm_310663	SGPL1, DPL1	k_Bacteria	K01634*	sphinganine-1-phosphate aldolase [EC:4.1.2.27]	Metabolism; Lipid metabolism; Sphingolipid metabolism | Environmental Information Processing; Signal transduction; Sphingolipid signaling pathway	ENOG410ZPQW	Reverse transcriptase (R-dependent D polymerase)	Function unknown	PF00078 [Reverse transcriptase (RNA-dependent DNA polymerase)]	5.652	4.035	4.207	3.744	4.4095	32	15	20	27
epap_sqm_70600_2932-3180	epap_sqm_70600	xseB	k_Bacteria;p_Pseudomonadota;c_Gammaproteobacteria	K03602*	exodeoxyribonuclease VII small subunit [EC:3.1.11.6]	Genetic Information Processing; Replication and repair; Mismatch repair | Brite Hierarchies; Protein families: genetic information processing; DNA repair and recombination proteins	COG1722*	Exonuclease VII small subunit	DNA replication, recombination and repair	PF02609 [Exonuclease VII small subunit]	5.758	1.063	10.807	0	4.407	33	4	52	0
epap_sqm_36510_8426-9184	epap_sqm_36510		k_Bacteria;p_Pseudomonadota				COG2908*	Uncharacterized protein conserved in bacteria	Function unknown	PF00149 [Calcineurin-like phosphoesterase]	7.384	1.395	8.795	0	4.3935	129	16	129	0
epap_sqm_501432_2-331	epap_sqm_501432		k_Bacteria							PF00078 [Reverse transcriptase (RNA-dependent DNA polymerase)]	6.32	5.214	2.979	2.997	4.3775	48	26	19	29
epap_sqm_533037_5116-6459	epap_sqm_533037	xtmB	k_Bacteria;p_Pseudomonadota;c_Betaproteobacteria;o_Neisseriales;f_Neisseriaceae;g_Snodgrassella	K06909*	phage terminase large subunit	Not Included in Pathway or Brite; Unclassified: genetic information processing; Replication and repair	COG1783*	Phage terminase large subunit	General function prediction only	PF04466 [Phage terminase large subunit]	0.097	0	17.211	0.152	4.365	3	0	447	6
epap_sqm_241730_29218-29529	epap_sqm_241730	RP-L24, MRPL24, rplX	k_Bacteria;p_Pseudomonadota;c_Gammaproteobacteria	K02895*	large subunit ribosomal protein L24	Genetic Information Processing; Translation; Ribosome | Brite Hierarchies; Protein families: genetic information processing; Ribosome	COG0198*	Ribosomal protein L24	Translation, ribosomal structure and biogenesis	PF17136 [Ribosomal proteins 50S L24/mitochondrial 39S L24]	7.659	3.181	6.469	0	4.32725	55	15	39	0
epap_sqm_373398_385-831	epap_sqm_373398		k_Bacteria;p_Campylobacterota;c_Epsilonproteobacteria;o_Campylobacterales							PF00078 [Reverse transcriptase (RNA-dependent DNA polymerase)]	3.888	3.257	5.094	5.036	4.31875	40	22	44	66
epap_sqm_533037_21020-21445	epap_sqm_533037		k_Bacteria;p_Pseudomonadota;c_Gammaproteobacteria;o_Enterobacterales				COG3617*	Prophage antirepressor	Transcription		0	0	17.25	0	4.3125	0	0	142	0
epap_sqm_473618_3298-4047	epap_sqm_473618		k_Bacteria;p_Pseudomonadota							PF00717 [Peptidase S24-like]	0	0	17.25	0	4.3125	0	0	250	0
epap_sqm_241730_12721-13167	epap_sqm_241730	K09117	k_Bacteria;p_Pseudomonadota;c_Gammaproteobacteria	K09117*	uncharacterized protein	Not Included in Pathway or Brite; Poorly characterized; Function unknown	COG1610*	Uncharacterized conserved protein	Function unknown	PF09424 [Yqey-like protein]	9.914	1.036	6.252	0	4.3005	102	7	54	0
epap_sqm_259825_54923-55288	epap_sqm_259825	secE	k_Bacteria;p_Pseudomonadota;c_Gammaproteobacteria	K03073*	preprotein translocase subunit SecE	Genetic Information Processing; Folding, sorting and degradation; Protein export | Environmental Information Processing; Membrane transport; Bacterial secretion system | Cellular Processes; Cellular community - prokaryotes; Quorum sensing | Brite Hierarchies; Protein families: signaling and cellular processes; Secretion system				PF00584 [SecE/Sec61-gamma subunits of protein translocation complex]	6.885	3.074	7.211	0	4.2925	58	17	51	0
epap_sqm_651900_10097-10303	epap_sqm_651900	tatA	k_Bacteria;p_Pseudomonadota;c_Gammaproteobacteria	K03116*	sec-independent protein translocase protein TatA	Genetic Information Processing; Folding, sorting and degradation; Protein export | Environmental Information Processing; Membrane transport; Bacterial secretion system | Brite Hierarchies; Protein families: signaling and cellular processes; Secretion system	COG1826*	Sec-independent protein secretion pathway components		PF02416 [mttA/Hcf106 family]	5.037	2.877	9.25	0	4.291	24	9	37	0
epap_sqm_726152_1-168	epap_sqm_726152		k_Bacteria;p_Pseudomonadota;c_Gammaproteobacteria				ENOG410YDDF		Function unknown		4.138	3.939	3.696	5.279	4.263	16	10	12	26
epap_sqm_233601_2080-2379	epap_sqm_233601	pspE	k_Bacteria;p_Pseudomonadota;c_Gammaproteobacteria	K03972*	phage shock protein E	Not Included in Pathway or Brite; Unclassified: genetic information processing; Others	COG0607	Rhodanese-related sulfurtransferase	Inorganic ion transport and metabolism		7.241	2.206	7.59	0	4.25925	50	10	44	0
epap_sqm_228736_32170-32556	epap_sqm_228736	RP-S16, MRPS16, rpsP	k_Bacteria;p_Pseudomonadota;c_Gammaproteobacteria	K02959*	small subunit ribosomal protein S16	Genetic Information Processing; Translation; Ribosome | Brite Hierarchies; Protein families: genetic information processing; Ribosome | Brite Hierarchies; Protein families: genetic information processing; Mitochondrial biogenesis	COG0228*	Ribosomal protein S16	Translation, ribosomal structure and biogenesis	PF00886 [Ribosomal protein S16]	7.41	0.513	9.093	0	4.254	66	3	68	0
epap_sqm_331182_10821-11183	epap_sqm_331182		k_Bacteria;p_Pseudomonadota;c_Gammaproteobacteria				COG0695*	Glutaredoxin and related proteins	Posttranslational modification, protein turnover, chaperones		8.019	0.729	8.268	0	4.254	67	4	58	0
epap_sqm_101364_233-694	epap_sqm_101364	comEB	k_Bacteria	K01493*	dCMP deaminase [EC:3.5.4.12]	Metabolism; Nucleotide metabolism; Pyrimidine metabolism | Brite Hierarchies; Protein families: signaling and cellular processes; Secretion system	ENOG410ZNKW*	Reverse transcriptase (R-dependent D polymerase)	Function unknown	PF00078 [Reverse transcriptase (RNA-dependent DNA polymerase)]	5.266	4.727	3.696	3.322	4.25275	56	33	33	45
epap_sqm_774016_3-317	epap_sqm_774016		k_Bacteria;p_Pseudomonadota;c_Gammaproteobacteria;o_Chromatiales				ENOG410XSZT	R-directed D polymerase from mobile element jockey-like	Function unknown		3.586	4.412	3.45	5.522	4.2425	26	21	21	51
epap_sqm_51482_21643-21924	epap_sqm_51482	suyA	k_Bacteria;p_Pseudomonadota;c_Gammaproteobacteria	K16845*	(2R)-sulfolactate sulfo-lyase subunit alpha [EC:4.4.1.24]	Metabolism; Amino acid metabolism; Cysteine and methionine metabolism	COG2721*	Altronate dehydratase	Carbohydrate transport and metabolism		8.32	2.347	6.056	0.242	4.24125	54	10	33	2
epap_sqm_241730_12383-12715	epap_sqm_241730	erpA	k_Bacteria;p_Pseudomonadota;c_Gammaproteobacteria	K15724*	iron-sulfur cluster insertion protein	Not Included in Pathway or Brite; Poorly characterized; General function prediction only	COG0316*	Uncharacterized conserved protein	Function unknown	PF01521 [Iron-sulphur cluster biosynthesis]	9.916	1.391	5.594	0	4.22525	76	7	36	0
epap_sqm_30820_12562-13473	epap_sqm_30820	purC	k_Bacteria;p_Pseudomonadota;c_Gammaproteobacteria	K01923*	phosphoribosylaminoimidazole-succinocarboxamide synthase [EC:6.3.2.6]	Metabolism; Nucleotide metabolism; Purine metabolism	COG0152*	Phosphoribosylaminoimidazolesuccinocarboxamide (SAICAR) synthase	Nucleotide transport and metabolism	PF01259 [SAICAR synthetase]	6.527	2.032	8.341	0	4.225	137	28	147	0
epap_sqm_635932_7807-8619	epap_sqm_635932		k_Bacteria;p_Pseudomonadota;c_Gammaproteobacteria				COG0253*	Diaminopimelate epimerase	Amino acid transport and metabolism	PF01678 [Diaminopimelate epimerase]	6.894	1.953	8.02	0	4.21675	129	24	126	0
epap_sqm_651900_25466-25795	epap_sqm_651900	fkpA	k_Bacteria;p_Pseudomonadota	K03772	FKBP-type peptidyl-prolyl cis-trans isomerase FkpA [EC:5.2.1.8]	Brite Hierarchies; Protein families: genetic information processing; Chaperones and folding catalysts	COG0545*	FKBP-type peptidyl-prolyl cis-trans isomerases 1	Posttranslational modification, protein turnover, chaperones	PF00254 [FKBP-type peptidyl-prolyl cis-trans isomerase]	10.401	0	6.429	0	4.2075	79	0	41	0
epap_sqm_228736_23053-23775	epap_sqm_228736	dapB	k_Bacteria;p_Pseudomonadota;c_Gammaproteobacteria;n_Gammaproteobacteria incertae sedis;g_Candidatus Thioglobus	K00215*	4-hydroxy-tetrahydrodipicolinate reductase [EC:1.17.1.8]	Metabolism; Amino acid metabolism; Lysine biosynthesis | Metabolism; Biosynthesis of other secondary metabolites; Monobactam biosynthesis	COG0289*	Dihydrodipicolinate reductase	Amino acid transport and metabolism	PF01113 [Dihydrodipicolinate reductase, N-terminus];PF05173 [Dihydrodipicolinate reductase, C-terminus]	7.091	1.281	8.446	0	4.2045	118	14	118	0
epap_sqm_192798_24166-24420	epap_sqm_192798	fimZ	k_Bacteria;n_FCB group;n_Bacteroidota/Chlorobiota group;p_Bacteroidota	K07688*	two-component system, NarL family, response regulator, fimbrial Z protein, FimZ	Environmental Information Processing; Signal transduction; Two-component system | Brite Hierarchies; Protein families: signaling and cellular processes; Two-component system	COG2197	Response regulator containing a CheY-like receiver domain and an HTH DNA-binding domain	Transcription|Signal transduction mechanisms	PF00196 [Bacterial regulatory proteins, luxR family]	7.497	2.595	6.697	0	4.19725	44	10	33	0
epap_sqm_259825_25080-25532	epap_sqm_259825	MOCS2B, moaE	k_Bacteria;p_Pseudomonadota;c_Gammaproteobacteria	K03635*	molybdopterin synthase catalytic subunit [EC:2.8.1.12]	Metabolism; Metabolism of cofactors and vitamins; Folate biosynthesis | Genetic Information Processing; Folding, sorting and degradation; Sulfur relay system	COG0314*	Molybdopterin converting factor, large subunit	Coenzyme metabolism	PF02391 [MoaE protein]	5.467	3.068	8.225	0	4.19	57	21	72	0
epap_sqm_533037_19944-20786	epap_sqm_533037		k_Bacteria;p_Pseudomonadota;c_Gammaproteobacteria;o_Pseudomonadales;f_Pseudomonadaceae;g_Pseudomonas				COG3617*	Prophage antirepressor	Transcription	PF02498 [BRO family, N-terminal domain]	0	0	16.759	0	4.18975	0	0	273	0
epap_sqm_88548_70224-70580	epap_sqm_88548	nuoA	k_Bacteria;p_Pseudomonadota;c_Gammaproteobacteria	K00330*	NADH-quinone oxidoreductase subunit A [EC:7.1.1.2]	Metabolism; Energy metabolism; Oxidative phosphorylation	COG0838*	NADH:ubiquinone oxidoreductase subunit 3 (chain A)	Energy production and conversion	PF00507 [NADH-ubiquinone/plastoquinone oxidoreductase, chain 3]	7.667	1.112	7.973	0	4.188	63	6	55	0
epap_sqm_233601_3837-4175	epap_sqm_233601	yajC	k_Bacteria;p_Pseudomonadota;c_Gammaproteobacteria	K03210*	preprotein translocase subunit YajC	Genetic Information Processing; Folding, sorting and degradation; Protein export | Environmental Information Processing; Membrane transport; Bacterial secretion system | Cellular Processes; Cellular community - prokaryotes; Quorum sensing | Brite Hierarchies; Protein families: signaling and cellular processes; Secretion system	COG1862*	Preprotein translocase subunit YajC		PF02699 [Preprotein translocase subunit]	7.946	0.976	7.785	0	4.17675	62	5	51	0
epap_sqm_481349_772-1623	epap_sqm_481349		k_Bacteria;p_Pseudomonadota;c_Gammaproteobacteria				ENOG41126TF*		Function unknown		0	0	16.703	0	4.17575	0	0	275	0
epap_sqm_233601_9605-9832	epap_sqm_233601	acpP	k_Bacteria;p_Pseudomonadota;c_Gammaproteobacteria	K02078*	acyl carrier protein	Metabolism; Lipid metabolism; Fatty acid biosynthesis | Metabolism; Biosynthesis of other secondary metabolites; Biosynthesis of secondary metabolites - unclassified	COG0236*	Acyl carrier protein	Secondary metabolites biosynthesis, transport and catabolism|Lipid metabolism	PF00550 [Phosphopantetheine attachment site]	7.241	1.741	7.717	0	4.17475	38	6	34	0
epap_sqm_204418_174-557	epap_sqm_204418		k_Bacteria;p_Pseudomonadota;c_Gammaproteobacteria				ENOG410ZKWQ*		Function unknown		7.581	1.551	7.547	0	4.16975	67	9	56	0
epap_sqm_197283_6766-7002	epap_sqm_197283	RP-L28, MRPL28, rpmB	k_Bacteria;p_Pseudomonadota;c_Gammaproteobacteria	K02902*	large subunit ribosomal protein L28	Genetic Information Processing; Translation; Ribosome | Brite Hierarchies; Protein families: genetic information processing; Ribosome	COG0227*	Ribosomal protein L28	Translation, ribosomal structure and biogenesis	PF00830 [Ribosomal L28 family]	7.516	0.838	8.297	0	4.16275	41	3	38	0
epap_sqm_130330_6267-8411	epap_sqm_130330		k_Bacteria;p_Pseudomonadota;c_Gammaproteobacteria							PF07603 [Protein of unknown function (DUF1566)];PF09479 [Listeria-Bacteroides repeat domain (List_Bact_rpt)]	6.887	1.758	7.985	0	4.1575	340	57	331	0
epap_sqm_307244_12239-12634	epap_sqm_307244	ridA, tdcF, RIDA	k_Bacteria;p_Pseudomonadota;c_Gammaproteobacteria	K09022*	2-iminobutanoate/2-iminopropanoate deaminase [EC:3.5.99.10]	Not Included in Pathway or Brite; Unclassified: metabolism; Enzymes with EC numbers	COG0251*	Putative translation initiation inhibitor, yjgF family	Translation, ribosomal structure and biogenesis	PF01042 [Endoribonuclease L-PSP]	8.009	1.17	7.449	0	4.157	73	7	57	0
epap_sqm_241730_29553-29912	epap_sqm_241730	RP-L14, MRPL14, rplN	k_Bacteria;p_Pseudomonadota;c_Gammaproteobacteria	K02874*	large subunit ribosomal protein L14	Genetic Information Processing; Translation; Ribosome | Brite Hierarchies; Protein families: genetic information processing; Ribosome	COG0093*	Ribosomal protein L14	Translation, ribosomal structure and biogenesis	PF00238 [Ribosomal protein L14p/L23e]	7.241	2.941	6.181	0.189	4.138	60	16	43	2
epap_sqm_192798_18382-18795	epap_sqm_192798		k_Bacteria;p_Pseudomonadota;c_Gammaproteobacteria	K01104*	protein-tyrosine phosphatase [EC:3.1.3.48]	Not Included in Pathway or Brite; Unclassified: metabolism; Enzymes with EC numbers	COG0394*	Protein-tyrosine-phosphatase	Signal transduction mechanisms	PF01451 [Low molecular weight phosphotyrosine protein phosphatase]	6.297	2.238	8	0	4.13375	60	14	64	0
epap_sqm_91832_7613-7978	epap_sqm_91832	queD, ptpS, PTS	k_Bacteria;p_Pseudomonadota;c_Gammaproteobacteria	K01737*	6-pyruvoyltetrahydropterin/6-carboxytetrahydropterin synthase [EC:4.2.3.12 4.1.2.50]	Metabolism; Metabolism of cofactors and vitamins; Folate biosynthesis | Brite Hierarchies; Protein families: genetic information processing; Transfer RNA biogenesis	COG0720*	6-pyruvoyl-tetrahydropterin synthase	Coenzyme metabolism	PF01242 [6-pyruvoyl tetrahydropterin synthase]	8.072	2.17	6.221	0	4.11575	68	12	44	0
epap_sqm_255469_417-665	epap_sqm_255469		k_Bacteria;p_Pseudomonadota;c_Gammaproteobacteria;o_Thiotrichales;f_Piscirickettsiaceae				ENOG4111U5C*	carboxysome peptide A	Function unknown	PF03319 [Ethanolamine utilisation protein EutN/carboxysome]	8.899	1.329	6.235	0	4.11575	51	5	30	0
epap_sqm_204418_1184-1741	epap_sqm_204418	frr, MRRF, RRF	k_Bacteria;p_Pseudomonadota;c_Gammaproteobacteria	K02838*	ribosome recycling factor	Brite Hierarchies; Protein families: genetic information processing; Translation factors	COG0233*	Ribosome recycling factor	Translation, ribosomal structure and biogenesis	PF01765 [Ribosome recycling factor]	6.93	2.372	7.141	0	4.11075	89	20	77	0
epap_sqm_289653_1-264	epap_sqm_289653		k_Bacteria				ENOG410Y65V*	Retrotransposon protein	Function unknown		2.798	5.264	4.116	4.263	4.11025	17	21	21	33
epap_sqm_473618_5129-5992	epap_sqm_473618		k_Bacteria;p_Pseudomonadota				ENOG410XTHI*	Type II restriction enzyme NgoMIV	Defense mechanisms	PF09015 [NgoMIV restriction enzyme]	0	0	16.411	0	4.10275	0	0	274	0
epap_sqm_635932_15415-15825	epap_sqm_635932	ATPF1E, atpC	k_Bacteria;p_Pseudomonadota;c_Gammaproteobacteria	K02114*	F-type H+-transporting ATPase subunit epsilon	Metabolism; Energy metabolism; Oxidative phosphorylation | Metabolism; Energy metabolism; Photosynthesis | Brite Hierarchies; Protein families: metabolism; Photosynthesis proteins	COG0355*	F0F1-type ATP synthase, epsilon subunit (mitochondrial delta subunit)	Energy production and conversion	PF02823 [ATP synthase, Delta/Epsilon chain, beta-sandwich domain]	7.083	1.127	8.184	0	4.0985	67	7	65	0
epap_sqm_36510_14257-14982	epap_sqm_36510	lptB	k_Bacteria;p_Pseudomonadota;c_Gammaproteobacteria	K06861*	lipopolysaccharide export system ATP-binding protein [EC:3.6.3.-]	Environmental Information Processing; Membrane transport; ABC transporters | Brite Hierarchies; Protein families: signaling and cellular processes; Transporters	COG1137*	ABC-type (unclassified) transport system, ATPase component	General function prediction only	PF00005 [ABC transporter]	5.985	1.823	8.554	0	4.0905	100	20	120	0
epap_sqm_635295_2-208	epap_sqm_635295		k_Bacteria;p_Pseudomonadota;c_Gammaproteobacteria;o_Chromatiales;f_Sedimenticolaceae				ENOG410XSZT	R-directed D polymerase from mobile element jockey-like	Function unknown		3.988	4.156	3.25	4.943	4.08425	19	13	13	30
epap_sqm_241730_27929-28318	epap_sqm_241730	RP-S8, rpsH	k_Bacteria;p_Pseudomonadota;c_Gammaproteobacteria	K02994*	small subunit ribosomal protein S8	Genetic Information Processing; Translation; Ribosome | Brite Hierarchies; Protein families: genetic information processing; Ribosome	COG0096*	Ribosomal protein S8	Translation, ribosomal structure and biogenesis	PF00410 [Ribosomal protein S8]	7.464	1.697	7.165	0	4.0815	67	10	54	0
epap_sqm_137027_1150-1476	epap_sqm_137027		k_Bacteria;p_Pseudomonadota;c_Gammaproteobacteria;o_Vibrionales				COG1393*	Arsenate reductase and related proteins, glutaredoxin family	Inorganic ion transport and metabolism	PF03960 [ArsC family]	5.58	1.214	9.495	0	4.07225	42	6	60	0
epap_sqm_781291_1-462	epap_sqm_781291		k_Bacteria;p_Pseudomonadota;c_Gammaproteobacteria;o_Chromatiales							PF00078 [Reverse transcriptase (RNA-dependent DNA polymerase)]	4.138	4.01	1.568	6.571	4.07175	44	28	14	89
epap_sqm_473618_7208-7366	epap_sqm_473618		k_Bacteria;p_Pseudomonadota;c_Gammaproteobacteria;o_Pasteurellales;f_Pasteurellaceae				COG5377*	Phage-related protein, predicted endonuclease	DNA replication, recombination and repair		0	0	16.273	0	4.06825	0	0	50	0
epap_sqm_458709_26159-26422	epap_sqm_458709		k_Bacteria;p_Pseudomonadota;c_Gammaproteobacteria				ENOG4112C39*	heavy metal transport detoxification protein	Function unknown		6.418	2.005	7.841	0	4.066	39	8	40	0
epap_sqm_36510_11534-11719	epap_sqm_36510	cobW	k_Bacteria;p_Pseudomonadota;c_Gammaproteobacteria	K02234*	cobalamin biosynthesis protein CobW	Metabolism; Metabolism of cofactors and vitamins; Porphyrin and chlorophyll metabolism	COG0523*	Putative GTPases (G3E family)	General function prediction only		6.307	3.558	6.399	0	4.066	27	10	23	0
epap_sqm_546625_23644-23868	epap_sqm_546625	tusA, sirA	k_Bacteria;p_Pseudomonadota;c_Gammaproteobacteria	K04085*	tRNA 2-thiouridine synthesizing protein A [EC:2.8.1.-]	Genetic Information Processing; Folding, sorting and degradation; Sulfur relay system | Brite Hierarchies; Protein families: genetic information processing; Transfer RNA biogenesis	COG0425*	Predicted redox protein, regulator of disulfide bond formation	Posttranslational modification, protein turnover, chaperones	PF01206 [Sulfurtransferase TusA]	6.565	2.059	7.59	0	4.0535	34	7	33	0
epap_sqm_88548_29747-30061	epap_sqm_88548		k_Bacteria;p_Pseudomonadota;c_Gammaproteobacteria				COG3411*	Ferredoxin	Energy production and conversion		4.965	3.361	7.886	0	4.053	36	16	48	0
epap_sqm_344002_5503-6573	epap_sqm_344002	leuB, IMDH	k_Bacteria;p_Pseudomonadota;c_Gammaproteobacteria	K00052*	3-isopropylmalate dehydrogenase [EC:1.1.1.85]	Metabolism; Carbohydrate metabolism; C5-Branched dibasic acid metabolism | Metabolism; Amino acid metabolism; Valine, leucine and isoleucine biosynthesis	COG0473*	Isocitrate/isopropylmalate dehydrogenase	Amino acid transport and metabolism|Energy production and conversion	PF00180 [Isocitrate/isopropylmalate dehydrogenase]	6.45	2.595	7.054	0	4.02475	159	42	146	0
epap_sqm_77806_1-1389	epap_sqm_77806	K07497	k_Bacteria;p_Pseudomonadota;c_Betaproteobacteria	K07497*	putative transposase	Not Included in Pathway or Brite; Unclassified: genetic information processing; Replication and repair	COG2801*	Transposase and inactivated derivatives	DNA replication, recombination and repair	PF09299 [Mu transposase, C-terminal]	0	0	16.095	0	4.02375	0	0	432	0
epap_sqm_91832_2993-3448	epap_sqm_91832	RP-L9, MRPL9, rplI	k_Bacteria;p_Pseudomonadota;c_Gammaproteobacteria	K02939*	large subunit ribosomal protein L9	Genetic Information Processing; Translation; Ribosome | Brite Hierarchies; Protein families: genetic information processing; Ribosome	COG0359*	Ribosomal protein L9	Translation, ribosomal structure and biogenesis	PF01281 [Ribosomal protein L9, N-terminal domain];PF03948 [Ribosomal protein L9, C-terminal domain]	7.337	1.161	7.49	0.075	4.01575	77	8	66	1
epap_sqm_241730_28656-29198	epap_sqm_241730	RP-L5, MRPL5, rplE	k_Bacteria;p_Pseudomonadota;c_Gammaproteobacteria	K02931*	large subunit ribosomal protein L5	Genetic Information Processing; Translation; Ribosome | Brite Hierarchies; Protein families: genetic information processing; Ribosome	COG0094*	Ribosomal protein L5	Translation, ribosomal structure and biogenesis	PF00281 [Ribosomal protein L5];PF00673 [ribosomal L5P family C-terminus]	6.481	2.803	6.766	0	4.0125	81	23	71	0
epap_sqm_233601_11832-12131	epap_sqm_233601	ccoP	k_Bacteria;p_Pseudomonadota;c_Gammaproteobacteria	K00406*	cytochrome c oxidase cbb3-type subunit III	Metabolism; Energy metabolism; Oxidative phosphorylation | Environmental Information Processing; Signal transduction; Two-component system	COG2863*	Cytochrome c553	Energy production and conversion		5.214	2.206	8.625	0	4.01125	36	10	50	0
epap_sqm_538437_27764-28060	epap_sqm_538437	bolA	k_Bacteria;p_Pseudomonadota;c_Gammaproteobacteria	K05527*	BolA family transcriptional regulator, general stress-responsive regulator	Brite Hierarchies; Protein families: genetic information processing; Transcription factors	COG0271*	Stress-induced morphogen (activity unknown)	Signal transduction mechanisms	PF01722 [BolA-like protein]	9.07	1.337	5.576	0	3.99575	62	6	32	0
epap_sqm_49763_9723-10082	epap_sqm_49763		k_Bacteria;p_Pseudomonadota;c_Gammaproteobacteria;o_Alteromonadales				COG0594*	RNase P protein component	Translation, ribosomal structure and biogenesis	PF00825 [Ribonuclease P]	4.948	3.125	7.906	0	3.99475	41	17	55	0
epap_sqm_70600_23552-23839	epap_sqm_70600	K09801	k_Bacteria;p_Pseudomonadota;c_Gammaproteobacteria	K09801*	uncharacterized protein	Not Included in Pathway or Brite; Poorly characterized; Function unknown	COG2914*	Uncharacterized protein conserved in bacteria	Function unknown	PF03658 [RnfH family Ubiquitin]	8.448	0.46	7.008	0	3.979	56	2	39	0
epap_sqm_259825_54378-54914	epap_sqm_259825	nusG	k_Bacteria;p_Pseudomonadota;c_Gammaproteobacteria	K02601*	transcriptional antiterminator NusG	Brite Hierarchies; Protein families: genetic information processing; Transcription machinery | Brite Hierarchies; Protein families: genetic information processing; Ribosome biogenesis	COG0250*	Transcription antiterminator	Transcription	PF02357 [Transcription termination factor nusG]	7.929	1.232	6.746	0	3.97675	98	10	70	0
epap_sqm_458709_8014-8238	epap_sqm_458709		k_Bacteria;p_Pseudomonadota;c_Gammaproteobacteria;o_Vibrionales;f_Vibrionaceae;g_Vibrio				ENOG41127HG	signal peptide protein	Function unknown	PF10048 [Predicted integral membrane protein (DUF2282)]	5.793	2.941	7.13	0	3.966	30	10	31	0
epap_sqm_198173_2316-3101	epap_sqm_198173		k_Bacteria;p_Pseudomonadota;c_Gammaproteobacteria;o_Cellvibrionales							PF03807 [NADP oxidoreductase coenzyme F420-dependent];PF14748 [Pyrroline-5-carboxylate reductase dimerisation]	7.02	1.6	7.242	0	3.9655	127	19	110	0
epap_sqm_607572_4604-4915	epap_sqm_607572		k_Bacteria;p_Pseudomonadota				COG0640*	Predicted transcriptional regulators	Transcription	PF01022 [Bacterial regulatory protein, arsR family]	6.267	0.636	8.957	0	3.965	45	3	54	0
epap_sqm_192798_20494-21093	epap_sqm_192798	PRDX2_4, ahpC	k_Bacteria;p_Pseudomonadota;c_Gammaproteobacteria	K03386*	peroxiredoxin (alkyl hydroperoxide reductase subunit C) [EC:1.11.1.15]	Cellular Processes; Cell growth and death; Apoptosis - fly | Brite Hierarchies; Protein families: signaling and cellular processes; Exosome	COG0450*	Peroxiredoxin	Posttranslational modification, protein turnover, chaperones	PF00578 [AhpC/TSA family];PF08534 [Redoxin]	5.793	1.434	8.625	0	3.963	80	13	100	0
epap_sqm_222818_13279-14031	epap_sqm_222818	GRPE	k_Bacteria;p_Pseudomonadota;c_Gammaproteobacteria	K03687*	molecular chaperone GrpE	Brite Hierarchies; Protein families: genetic information processing; Chaperones and folding catalysts | Brite Hierarchies; Protein families: genetic information processing; Mitochondrial biogenesis	COG0576*	Molecular chaperone GrpE (heat shock protein)	Posttranslational modification, protein turnover, chaperones	PF01025 [GrpE]	6.174	1.67	7.972	0	3.954	107	19	116	0
epap_sqm_65366_2287-2754	epap_sqm_65366	RP-S7, MRPS7, rpsG	k_Bacteria;p_Pseudomonadota;c_Gammaproteobacteria	K02992*	small subunit ribosomal protein S7	Genetic Information Processing; Translation; Ribosome | Brite Hierarchies; Protein families: genetic information processing; Ribosome	COG0049*	Ribosomal protein S7	Translation, ribosomal structure and biogenesis	PF00177 [Ribosomal protein S7p/S5e]	6.22	1.131	8.404	0	3.93875	67	8	76	0
epap_sqm_192798_5088-5606	epap_sqm_192798	mogA	k_Bacteria;p_Pseudomonadota;c_Gammaproteobacteria	K03831*	molybdopterin adenylyltransferase [EC:2.7.7.75]	Metabolism; Metabolism of cofactors and vitamins; Folate biosynthesis | Genetic Information Processing; Folding, sorting and degradation; Sulfur relay system	COG0521*	Molybdopterin biosynthesis enzymes	Coenzyme metabolism	PF00994 [Probable molybdopterin binding domain]	5.86	1.785	8.076	0	3.93025	70	14	81	0
epap_sqm_246050_6699-8108	epap_sqm_246050		k_Bacteria;p_Pseudomonadota;c_Gammaproteobacteria				COG1593*	TRAP-type C4-dicarboxylate transport system, large permease component	Carbohydrate transport and metabolism	PF06808 [Tripartite ATP-independent periplasmic transporter, DctM component]	5.793	1.736	8.184	0	3.92825	188	37	223	0
epap_sqm_228736_26765-27067	epap_sqm_228736	soxZ	k_Bacteria;p_Pseudomonadota;c_Gammaproteobacteria	K17227*	sulfur-oxidizing protein SoxZ	Metabolism; Energy metabolism; Sulfur metabolism	ENOG41127MW*	sulfur oxidation protein SoxZ	Function unknown	PF08770 [Sulphur oxidation protein SoxZ]	4.589	1.529	9.564	0	3.9205	32	7	56	0
epap_sqm_37585_2059-2502	epap_sqm_37585	RP-L13, MRPL13, rplM	k_Bacteria;p_Pseudomonadota;c_Gammaproteobacteria	K02871*	large subunit ribosomal protein L13	Genetic Information Processing; Translation; Ribosome | Brite Hierarchies; Protein families: genetic information processing; Ribosome	COG0102*	Ribosomal protein L13	Translation, ribosomal structure and biogenesis	PF00572 [Ribosomal protein L13]	6.263	1.49	7.925	0	3.9195	64	10	68	0
epap_sqm_467618_11160-11450	epap_sqm_467618	yhbH	k_Bacteria;p_Pseudomonadota;c_Gammaproteobacteria	K05808*	putative sigma-54 modulation protein	Brite Hierarchies; Protein families: genetic information processing; Ribosome biogenesis	COG1544*	Ribosome-associated protein Y (PSrp-1)	Translation, ribosomal structure and biogenesis	PF02482 [Sigma 54 modulation protein / S30EA ribosomal protein]	7.615	1.819	6.224	0	3.9145	51	8	35	0
epap_sqm_607572_11097-11285	epap_sqm_607572		k_Bacteria;p_Pseudomonadota;c_Gammaproteobacteria				ENOG410Y109*		Function unknown		4.598	1.751	9.309	0	3.9145	20	5	34	0
epap_sqm_91832_5675-6730	epap_sqm_91832	aroF, aroG, aroH	k_Bacteria;p_Pseudomonadota;c_Gammaproteobacteria	K01626*	3-deoxy-7-phosphoheptulonate synthase [EC:2.5.1.54]	Metabolism; Amino acid metabolism; Phenylalanine, tyrosine and tryptophan biosynthesis | Cellular Processes; Cellular community - prokaryotes; Quorum sensing	COG0722*	3-deoxy-D-arabino-heptulosonate 7-phosphate (DAHP) synthase	Amino acid transport and metabolism	PF00793 [DAHP synthetase I family]	7.817	1.316	6.518	0	3.91275	190	21	133	0
epap_sqm_661134_211-498	epap_sqm_661134		k_Bacteria;p_Pseudomonadota;c_Gammaproteobacteria;o_Chromatiales;f_Sedimenticolaceae				ENOG410XSZT	R-directed D polymerase from mobile element jockey-like	Function unknown		3.47	4.825	4.492	2.842	3.90725	23	21	25	24
epap_sqm_204418_45522-46103	epap_sqm_204418	rnfG	k_Bacteria;p_Pseudomonadota;c_Gammaproteobacteria	K03612*	Na+-translocating ferredoxin:NAD+ oxidoreductase subunit G	Not Included in Pathway or Brite; Unclassified: metabolism; Energy metabolism	COG4659*	Predicted NADH:ubiquinone oxidoreductase, subunit RnfG	Energy production and conversion	PF04205 [FMN-binding domain]	8.062	0.682	6.846	0	3.8975	108	6	77	0
epap_sqm_111863_9458-9766	epap_sqm_111863	higA-1	k_Bacteria;p_Pseudomonadota;c_Gammaproteobacteria	K21498*	antitoxin HigA-1	Brite Hierarchies; Protein families: signaling and cellular processes; Prokaryotic defense system	COG3093*	Plasmid maintenance system antidote protein	General function prediction only		0	0	15.575	0	3.89375	0	0	93	0
epap_sqm_241730_34698-35009	epap_sqm_241730	RP-S10, MRPS10, rpsJ	k_Bacteria;p_Pseudomonadota;c_Gammaproteobacteria	K02946*	small subunit ribosomal protein S10	Genetic Information Processing; Translation; Ribosome | Brite Hierarchies; Protein families: genetic information processing; Ribosome	COG0051*	Ribosomal protein S10	Translation, ribosomal structure and biogenesis	PF00338 [Ribosomal protein S10p/S20e]	6.406	1.485	7.63	0	3.88025	46	7	46	0
epap_sqm_192798_22527-23240	epap_sqm_192798	ubiG	k_Bacteria;p_Pseudomonadota;c_Gammaproteobacteria	K00568*	2-polyprenyl-6-hydroxyphenyl methylase / 3-demethylubiquinone-9 3-methyltransferase [EC:2.1.1.222 2.1.1.64]	Metabolism; Metabolism of cofactors and vitamins; Ubiquinone and other terpenoid-quinone biosynthesis	COG2227*	2-polyprenyl-3-methyl-5-hydroxy-6-metoxy-1,4-benzoquinol methylase	Coenzyme metabolism	PF08241 [Methyltransferase domain];PF08242 [Methyltransferase domain];PF13489 [Methyltransferase domain];PF13649 [Methyltransferase domain];PF13847 [Methyltransferase domain]	6.207	1.483	7.828	0	3.8795	102	16	108	0
epap_sqm_481349_1919-2770	epap_sqm_481349	antB	k_Bacteria	K07741*	anti-repressor protein	Not Included in Pathway or Brite; Unclassified: genetic information processing; Transcription	ENOG41127X0	domain protein	Function unknown	PF03374 [Phage antirepressor protein KilAC domain];PF04383 [KilA-N domain]	0.102	0	15.367	0	3.86725	2	0	253	0
epap_sqm_180757_2383-2904	epap_sqm_180757		k_Bacteria;p_Pseudomonadota;c_Gammaproteobacteria;o_Cardiobacteriales	K01185*	lysozyme [EC:3.2.1.17]	Not Included in Pathway or Brite; Unclassified: metabolism; Enzymes with EC numbers	COG3772*	Phage-related lysozyme (muraminidase)	General function prediction only	PF00959 [Phage lysozyme]	0	0	15.465	0	3.86625	0	0	156	0
epap_sqm_255469_5911-6819	epap_sqm_255469		k_Bacteria;p_Pseudomonadota;c_Gammaproteobacteria							PF02698 [DUF218 domain]	6.453	1.383	7.629	0	3.86625	135	19	134	0
epap_sqm_324087_12760-13389	epap_sqm_324087	sspA, mglA	k_Bacteria;p_Pseudomonadota;c_Gammaproteobacteria	K03599*	stringent starvation protein A	Brite Hierarchies; Protein families: genetic information processing; Transcription machinery | Brite Hierarchies; Protein families: signaling and cellular processes; Transporters	COG0625*	Glutathione S-transferase	Posttranslational modification, protein turnover, chaperones		6.69	1.996	6.736	0	3.8555	97	19	82	0
epap_sqm_11268_14716-15033	epap_sqm_11268		k_Bacteria;p_Pseudomonadota				ENOG41125CY*	Transcriptional regulator	Transcription		8.881	0.832	5.696	0	3.85225	65	4	35	0
epap_sqm_228736_26288-26740	epap_sqm_228736	soxY	k_Bacteria;p_Pseudomonadota;c_Gammaproteobacteria	K17226*	sulfur-oxidizing protein SoxY	Metabolism; Energy metabolism; Sulfur metabolism	COG5501*	Predicted secreted protein	Function unknown	PF13501 [Sulfur oxidation protein SoxY]	4.7	1.899	8.796	0	3.84875	49	13	77	0
epap_sqm_774297_403-651	epap_sqm_774297		k_Bacteria;p_Pseudomonadota;c_Gammaproteobacteria;o_Chromatiales;f_Sedimenticolaceae;g_Thiolapillus				ENOG410Y65V	Retrotransposon protein	Function unknown		4.188	3.189	4.157	3.835	3.84225	24	12	20	28
epap_sqm_157032_24195-24560	epap_sqm_157032		k_Bacteria;p_Pseudomonadota							PF04134 [Protein of unknown function, DUF393]	9.259	0.723	5.373	0	3.83875	78	4	38	0
epap_sqm_18171_23105-24286	epap_sqm_18171	YARS, tyrS	k_Bacteria;p_Pseudomonadota;c_Gammaproteobacteria	K01866*	tyrosyl-tRNA synthetase [EC:6.1.1.1]	Genetic Information Processing; Translation; Aminoacyl-tRNA biosynthesis | Brite Hierarchies; Protein families: metabolism; Amino acid related enzymes | Brite Hierarchies; Protein families: genetic information processing; Transfer RNA biogenesis | Brite Hierarchies; Protein families: genetic information processing; Mitochondrial biogenesis	COG0162*	Tyrosyl-tRNA synthetase	Translation, ribosomal structure and biogenesis	PF00579 [tRNA synthetases class I (W and Y)]	5.587	2.407	7.355	0	3.83725	152	43	168	0
epap_sqm_204418_54631-55155	epap_sqm_204418	COX11, ctaG	k_Bacteria;p_Pseudomonadota;c_Gammaproteobacteria	K02258*	cytochrome c oxidase assembly protein subunit 11	Metabolism; Energy metabolism; Oxidative phosphorylation | Organismal Systems; Environmental adaptation; Thermogenesis | Brite Hierarchies; Protein families: genetic information processing; Mitochondrial biogenesis	COG3175*	Cytochrome oxidase assembly factor	Posttranslational modification, protein turnover, chaperones	PF04442 [Cytochrome c oxidase assembly protein CtaG/Cox11]	4.8	1.513	8.871	0.13	3.8285	58	12	90	2
epap_sqm_204418_26018-26287	epap_sqm_204418	RP-S15, MRPS15, rpsO	k_Bacteria;p_Pseudomonadota;c_Gammaproteobacteria	K02956*	small subunit ribosomal protein S15	Genetic Information Processing; Translation; Ribosome | Brite Hierarchies; Protein families: genetic information processing; Ribosome	COG0184*	Ribosomal protein S15P/S13E	Translation, ribosomal structure and biogenesis	PF00312 [Ribosomal protein S15]	5.954	0.735	8.625	0	3.8285	37	3	45	0
epap_sqm_70600_16314-16598	epap_sqm_70600	K09780	k_Bacteria;p_Pseudomonadota;c_Gammaproteobacteria	K09780*	uncharacterized protein	Not Included in Pathway or Brite; Poorly characterized; Function unknown	COG2350*	Uncharacterized protein conserved in bacteria	Function unknown	PF03795 [YCII-related domain]	6.86	0.464	7.989	0	3.82825	45	2	44	0
epap_sqm_144075_24720-25049	epap_sqm_144075	grxD, GLRX5	k_Bacteria;p_Pseudomonadota;c_Gammaproteobacteria	K07390*	monothiol glutaredoxin	Brite Hierarchies; Protein families: genetic information processing; Chaperones and folding catalysts | Brite Hierarchies; Protein families: genetic information processing; Mitochondrial biogenesis	COG0278*	Glutaredoxin-related protein	Posttranslational modification, protein turnover, chaperones	PF00462 [Glutaredoxin]	5.793	2.607	6.9	0	3.825	44	13	44	0
epap_sqm_46035_2-238	epap_sqm_46035	ssb	k_Bacteria;p_Pseudomonadota;c_Gammaproteobacteria	K03111*	single-strand DNA-binding protein	Genetic Information Processing; Replication and repair; DNA replication | Genetic Information Processing; Replication and repair; Mismatch repair | Genetic Information Processing; Replication and repair; Homologous recombination | Brite Hierarchies; Protein families: genetic information processing; DNA replication proteins | Brite Hierarchies; Protein families: genetic information processing; DNA…	COG0629*	Single-stranded DNA-binding protein	DNA replication, recombination and repair		0	0	15.284	0	3.821	0	0	70	0
epap_sqm_533037_18845-19891	epap_sqm_533037		k_Bacteria;p_Thermodesulfobacteriota;c_Desulfobacteria;o_Desulfobacterales				COG4748*	Uncharacterized conserved protein	Function unknown	PF13588 [Type I restriction enzyme R protein N terminus (HSDR_N)]	0	0	15.273	0	3.81825	0	0	309	0
epap_sqm_241730_30814-31506	epap_sqm_241730	RP-S3, rpsC	k_Bacteria;p_Pseudomonadota;c_Gammaproteobacteria	K02982*	small subunit ribosomal protein S3	Genetic Information Processing; Translation; Ribosome | Brite Hierarchies; Protein families: genetic information processing; Ribosome	COG0092*	Ribosomal protein S3	Translation, ribosomal structure and biogenesis	PF00189 [Ribosomal protein S3, C-terminal domain];PF07650 [KH domain]	6.144	1.05	8.065	0	3.81475	98	11	108	0
epap_sqm_65366_33920-34381	epap_sqm_65366		k_Bacteria;p_Pseudomonadota;c_Gammaproteobacteria				COG3245*	Cytochrome c5	Energy production and conversion	PF13442 [Cytochrome C oxidase, cbb3-type, subunit III ]	6.489	2.148	6.609	0	3.8115	69	15	59	0
epap_sqm_324087_6729-7529	epap_sqm_324087	map	k_Bacteria;p_Pseudomonadota;c_Gammaproteobacteria;o_Alteromonadales;f_Alteromonadaceae	K01265*	methionyl aminopeptidase [EC:3.4.11.18]	Brite Hierarchies; Protein families: metabolism; Peptidases	COG0024*	Methionine aminopeptidase	Translation, ribosomal structure and biogenesis	PF00557 [Metallopeptidase family M24]	6.726	2.396	6.073	0.043	3.8095	124	29	94	1
epap_sqm_344002_11315-13138	epap_sqm_344002	rpoD	k_Bacteria;p_Pseudomonadota	K03086*	RNA polymerase primary sigma factor	Brite Hierarchies; Protein families: genetic information processing; Transcription machinery	COG0568*	DNA-directed RNA polymerase, sigma subunit (sigma70/sigma32)	Transcription	PF03979 [Sigma-70 factor, region 1.1];PF04539 [Sigma-70 region 3];PF04542 [Sigma-70 region 2 ];PF04545 [Sigma-70, region 4];PF04546 [Sigma-70, non-essential region]	6.932	1.633	6.667	0	3.808	291	45	235	0
epap_sqm_307244_16349-16867	epap_sqm_307244	ccmG, dsbE	k_Bacteria;p_Pseudomonadota;c_Gammaproteobacteria	K02199*	cytochrome c biogenesis protein CcmG, thiol:disulfide interchange protein DsbE	Brite Hierarchies; Protein families: genetic information processing; Chaperones and folding catalysts	COG0526*	Thiol-disulfide isomerase and thioredoxins	Energy production and conversion|Posttranslational modification, protein turnover, chaperones	PF00578 [AhpC/TSA family];PF08534 [Redoxin]	5.944	1.403	7.877	0	3.806	71	11	79	0
epap_sqm_204418_32838-33221	epap_sqm_204418		k_Bacteria;p_Pseudomonadota;c_Gammaproteobacteria				COG0607*	Rhodanese-related sulfurtransferase	Inorganic ion transport and metabolism	PF00581 [Rhodanese-like domain]	6.789	0.862	7.547	0	3.7995	60	5	56	0
epap_sqm_344002_4667-5245	epap_sqm_344002	rnhB	k_Bacteria;p_Pseudomonadota;c_Gammaproteobacteria	K03470*	ribonuclease HII [EC:3.1.26.4]	Genetic Information Processing; Replication and repair; DNA replication | Brite Hierarchies; Protein families: genetic information processing; DNA replication proteins	COG0164*	Ribonuclease HII	DNA replication, recombination and repair	PF01351 [Ribonuclease HII]	6.003	3.2	5.988	0	3.79775	80	28	67	0
epap_sqm_204418_3768-4646	epap_sqm_204418	tsf, TSFM	k_Bacteria;p_Pseudomonadota;c_Gammaproteobacteria	K02357*	elongation factor Ts	Brite Hierarchies; Protein families: genetic information processing; Translation factors | Brite Hierarchies; Protein families: genetic information processing; Mitochondrial biogenesis	COG0264*	Translation elongation factor Ts	Translation, ribosomal structure and biogenesis	PF00889 [Elongation factor TS]	6.08	1.506	7.595	0	3.79525	123	20	129	0
epap_sqm_209488_2366-2914	epap_sqm_209488	ntrX	k_Bacteria;p_Pseudomonadota;c_Gammaproteobacteria	K13599*	two-component system, NtrC family, nitrogen regulation response regulator NtrX	Environmental Information Processing; Signal transduction; Two-component system | Brite Hierarchies; Protein families: signaling and cellular processes; Two-component system	COG2204*	Response regulator containing CheY-like receiver, AAA-type ATPase, and DNA-binding domains	Signal transduction mechanisms	PF00072 [Response regulator receiver domain]	5.461	1.326	8.389	0	3.794	69	11	89	0
epap_sqm_221248_4366-4662	epap_sqm_221248	tusB, dsrH	k_Bacteria;p_Pseudomonadota;c_Gammaproteobacteria	K07237*	tRNA 2-thiouridine synthesizing protein B	Genetic Information Processing; Folding, sorting and degradation; Sulfur relay system | Brite Hierarchies; Protein families: genetic information processing; Transfer RNA biogenesis	ENOG41122ET*	sulfur relay protein TusB DsrH	Inorganic ion transport and metabolism	PF04077 [DsrH like protein]	7.168	1.56	6.447	0	3.79375	49	7	37	0
epap_sqm_204418_4777-5127	epap_sqm_204418		k_Bacteria;p_Pseudomonadota;c_Gammaproteobacteria				COG3536*	Uncharacterized protein conserved in bacteria	Function unknown	PF06155 [Protein of unknown function (DUF971)]	7.056	1.32	6.782	0	3.7895	57	7	46	0
epap_sqm_65366_2771-3145	epap_sqm_65366	RP-S12, MRPS12, rpsL	k_Bacteria;p_Pseudomonadota;c_Gammaproteobacteria	K02950*	small subunit ribosomal protein S12	Genetic Information Processing; Translation; Ribosome | Brite Hierarchies; Protein families: genetic information processing; Ribosome	COG0048*	Ribosomal protein S12	Translation, ribosomal structure and biogenesis	PF00164 [Ribosomal protein S12/S23]	8.11	0.529	6.486	0	3.78125	70	3	47	0
epap_sqm_204418_26348-27529	epap_sqm_204418	argG, ASS1	k_Bacteria;p_Pseudomonadota;c_Gammaproteobacteria	K01940*	argininosuccinate synthase [EC:6.3.4.5]	Metabolism; Amino acid metabolism; Alanine, aspartate and glutamate metabolism | Metabolism; Amino acid metabolism; Arginine biosynthesis | Human Diseases; Cardiovascular diseases; Fluid shear stress and atherosclerosis | Brite Hierarchies; Protein families: signaling and cellular processes; Exosome	COG0137*	Argininosuccinate synthase	Amino acid transport and metabolism	PF00764 [Arginosuccinate synthase]	5.367	2.519	7.18	0.058	3.781	146	45	164	2
epap_sqm_37585_3472-4413	epap_sqm_37585	fabH	k_Bacteria;p_Pseudomonadota;c_Gammaproteobacteria	K00648*	3-oxoacyl-[acyl-carrier-protein] synthase III [EC:2.3.1.180]	Metabolism; Lipid metabolism; Fatty acid biosynthesis | Brite Hierarchies; Protein families: metabolism; Lipid biosynthesis proteins	COG0332*	3-oxoacyl-[acyl-carrier-protein] synthase III	Lipid metabolism	PF08541 [3-Oxoacyl-[acyl-carrier-protein (ACP)] synthase III C terminal ];PF08545 [3-Oxoacyl-[acyl-carrier-protein (ACP)] synthase III]	5.858	1.897	7.361	0	3.779	127	27	134	0
epap_sqm_382709_2391-2543	epap_sqm_382709		k_Bacteria				COG0582*	Integrase	DNA replication, recombination and repair		0.568	0	14.544	0	3.778	2	0	43	0
epap_sqm_222818_7377-8000	epap_sqm_222818	narL	k_Bacteria;p_Pseudomonadota;c_Gammaproteobacteria	K07684*	two-component system, NarL family, nitrate/nitrite response regulator NarL	Environmental Information Processing; Signal transduction; Two-component system | Brite Hierarchies; Protein families: signaling and cellular processes; Two-component system	COG2197*	Response regulator containing a CheY-like receiver domain and an HTH DNA-binding domain	Transcription|Signal transduction mechanisms	PF00072 [Response regulator receiver domain];PF00196 [Bacterial regulatory proteins, luxR family]	6.197	0.954	7.961	0	3.778	89	9	96	0
epap_sqm_408147_11124-11483	epap_sqm_408147	RP-L20, MRPL20, rplT	k_Bacteria;p_Pseudomonadota;c_Gammaproteobacteria	K02887*	large subunit ribosomal protein L20	Genetic Information Processing; Translation; Ribosome | Brite Hierarchies; Protein families: genetic information processing; Ribosome	COG0292*	Ribosomal protein L20	Translation, ribosomal structure and biogenesis	PF00453 [Ribosomal protein L20]	7.362	0.551	7.187	0	3.775	61	3	50	0
epap_sqm_737588_10174-10317	epap_sqm_737588		k_Bacteria				COG2801*	Transposase and inactivated derivatives	DNA replication, recombination and repair		0	0	15.093	0	3.77325	0	0	42	0
epap_sqm_83423_1-213	epap_sqm_83423		k_Bacteria				ENOG410XS82*	Retrotransposon protein	Function unknown		5.1	1.864	1.701	6.405	3.7675	25	6	7	40
epap_sqm_672224_11398-11610	epap_sqm_672224	RP-L31, rpmE	k_Bacteria;p_Pseudomonadota;c_Gammaproteobacteria	K02909*	large subunit ribosomal protein L31	Genetic Information Processing; Translation; Ribosome | Brite Hierarchies; Protein families: genetic information processing; Ribosome	COG0254*	Ribosomal protein L31	Translation, ribosomal structure and biogenesis	PF01197 [Ribosomal protein L31]	6.935	1.553	6.56	0	3.762	34	5	27	0
epap_sqm_720964_3-236	epap_sqm_720964		k_Bacteria;p_Pseudomonadota;c_Betaproteobacteria;o_Neisseriales;f_Neisseriaceae				COG2931*	RTX toxins and related Ca2+-binding proteins	Secondary metabolites biosynthesis, transport and catabolism		0	0	15.038	0	3.7595	0	0	68	0
epap_sqm_473618_4173-5129	epap_sqm_473618	DNMT1, dcm	k_Bacteria;p_Pseudomonadota	K00558*	DNA (cytosine-5)-methyltransferase 1 [EC:2.1.1.37]	Metabolism; Amino acid metabolism; Cysteine and methionine metabolism | Human Diseases; Cancers: Overview; MicroRNAs in cancer | Brite Hierarchies; Protein families: genetic information processing; DNA replication proteins | Brite Hierarchies; Protein families: genetic information processing; Chromosome and associated proteins | Brite Hierarchies; Protein families: signaling and cellular processe…	COG0270*	Site-specific DNA methylase	DNA replication, recombination and repair	PF00145 [C-5 cytosine-specific DNA methylase]	0	0	15.033	0	3.75825	0	0	278	0
epap_sqm_546625_35802-36059	epap_sqm_546625	yfaE	k_Bacteria;p_Pseudomonadota;c_Gammaproteobacteria	K11107*	ferredoxin	Not Included in Pathway or Brite; Unclassified: metabolism; Energy metabolism					7.073	0.513	7.421	0	3.75175	42	2	37	0
epap_sqm_259825_37201-37815	epap_sqm_259825	leuD, IPMI-S	k_Bacteria;p_Pseudomonadota;c_Gammaproteobacteria	K01704*	3-isopropylmalate/(R)-2-methylmalate dehydratase small subunit [EC:4.2.1.33 4.2.1.35]	Metabolism; Carbohydrate metabolism; C5-Branched dibasic acid metabolism | Metabolism; Amino acid metabolism; Valine, leucine and isoleucine biosynthesis	COG0066*	3-isopropylmalate dehydratase small subunit	Amino acid transport and metabolism	PF00694 [Aconitase C-terminal domain]	6.853	1.076	7.068	0	3.74925	97	10	84	0
epap_sqm_246050_16647-17708	epap_sqm_246050		k_Bacteria;p_Pseudomonadota				ENOG410Y882*		Function unknown		5.564	2.555	6.871	0	3.7475	136	41	141	0
epap_sqm_635932_1230-1901	epap_sqm_635932	rpe, RPE	k_Bacteria;p_Pseudomonadota;c_Gammaproteobacteria	K01783*	ribulose-phosphate 3-epimerase [EC:5.1.3.1]	Metabolism; Carbohydrate metabolism; Pentose phosphate pathway | Metabolism; Carbohydrate metabolism; Pentose and glucuronate interconversions | Metabolism; Energy metabolism; Carbon fixation in photosynthetic organisms	COG0036*	Pentose-5-phosphate-3-epimerase	Carbohydrate transport and metabolism	PF00834 [Ribulose-phosphate 3 epimerase family]	6.853	1.969	6.161	0	3.74575	106	20	80	0
epap_sqm_30820_14502-15647	epap_sqm_30820	dxr	k_Bacteria;p_Pseudomonadota;c_Gammaproteobacteria	K00099*	1-deoxy-D-xylulose-5-phosphate reductoisomerase [EC:1.1.1.267]	Metabolism; Metabolism of terpenoids and polyketides; Terpenoid backbone biosynthesis	COG0743*	1-deoxy-D-xylulose 5-phosphate reductoisomerase	Lipid metabolism	PF02670 [1-deoxy-D-xylulose 5-phosphate reductoisomerase];PF08436 [1-deoxy-D-xylulose 5-phosphate reductoisomerase C-terminal];PF13288 [DXP reductoisomerase C-terminal domain]	7.014	1.328	6.638	0	3.745	185	23	147	0
epap_sqm_360139_1-438	epap_sqm_360139		k_Bacteria;p_Pseudomonadota;c_Gammaproteobacteria;o_Chromatiales				ENOG410YJRJ*	Endonuclease/Exonuclease/phosphatase family	Function unknown	PF00078 [Reverse transcriptase (RNA-dependent DNA polymerase)]	2.579	4.23	4.49	3.66	3.73975	26	28	38	47
epap_sqm_538437_19848-20255	epap_sqm_538437	nusB	k_Bacteria;p_Pseudomonadota;c_Gammaproteobacteria	K03625*	N utilization substance protein B	Brite Hierarchies; Protein families: genetic information processing; Transcription machinery | Brite Hierarchies; Protein families: genetic information processing; Ribosome biogenesis	COG0611;COG0781*			PF01029 [NusB family]	6.709	1.135	7.103	0	3.73675	63	7	56	0
epap_sqm_197283_6589-6750	epap_sqm_197283	RP-L33, MRPL33, rpmG	k_Bacteria;p_Pseudomonadota;c_Gammaproteobacteria	K02913*	large subunit ribosomal protein L33	Genetic Information Processing; Translation; Ribosome | Brite Hierarchies; Protein families: genetic information processing; Ribosome	COG0267*	Ribosomal protein L33	Translation, ribosomal structure and biogenesis	PF00471 [Ribosomal protein L33]	9.655	0.817	4.472	0	3.736	36	2	14	0
epap_sqm_476433_1-390	epap_sqm_476433		k_Bacteria				ENOG410ZPQW	Reverse transcriptase (R-dependent D polymerase)	Function unknown	PF00078 [Reverse transcriptase (RNA-dependent DNA polymerase)]	3.565	4.751	1.99	4.635	3.73525	32	28	15	53
epap_sqm_70600_5230-5550	epap_sqm_70600		k_Bacteria				ENOG4111VQP*	Antibiotic biosynthesis monooxygenase	Function unknown		7.85	0.618	6.448	0	3.729	58	3	40	0
epap_sqm_324087_15560-16165	epap_sqm_324087	UQCRFS1, RIP1, petA	k_Bacteria;p_Pseudomonadota;c_Gammaproteobacteria	K00411*	ubiquinol-cytochrome c reductase iron-sulfur subunit [EC:7.1.1.8]	Metabolism; Energy metabolism; Oxidative phosphorylation | Environmental Information Processing; Signal transduction; Two-component system | Organismal Systems; Circulatory system; Cardiac muscle contraction | Organismal Systems; Environmental adaptation; Thermogenesis | Human Diseases; Neurodegenerative diseases; Alzheimer disease | Human Diseases; Neurodegenerative diseases; Parkinson disease |…	COG0723*	Rieske Fe-S protein	Energy production and conversion		6.453	1.966	6.49	0	3.72725	90	18	76	0
epap_sqm_262094_725-1336	epap_sqm_262094		k_Bacteria;p_Pseudomonadota;c_Gammaproteobacteria;o_Thiotrichales;f_Piscirickettsiaceae				ENOG410XS4E*	Microcompartments protein	Amino acid transport and metabolism		5.537	2.163	7.187	0	3.72175	78	20	85	0
epap_sqm_144075_14253-15077	epap_sqm_144075		k_Bacteria;p_Pseudomonadota;c_Gammaproteobacteria				COG1806*	Uncharacterized protein conserved in bacteria	Function unknown	PF03618 [Kinase/pyrophosphorylase]	7.426	2.166	5.269	0	3.71525	141	27	84	0
epap_sqm_192798_21172-22512	epap_sqm_192798	cobB-cbiA	k_Bacteria;p_Pseudomonadota	K02224*	cobyrinic acid a,c-diamide synthase [EC:6.3.5.9 6.3.5.11]	Metabolism; Metabolism of cofactors and vitamins; Porphyrin and chlorophyll metabolism	COG1797*	Cobyrinic acid a,c-diamide synthase	Coenzyme metabolism	PF01656 [CobQ/CobB/MinD/ParA nucleotide binding domain];PF07685 [CobB/CobQ-like glutamine amidotransferase domain];PF13500 [AAA domain]	6.383	1.826	6.637	0	3.7115	197	37	172	0
epap_sqm_221248_3551-3949	epap_sqm_221248	tusD, dsrE	k_Bacteria;p_Pseudomonadota;c_Gammaproteobacteria	K07235*	tRNA 2-thiouridine synthesizing protein D [EC:2.8.1.-]	Genetic Information Processing; Folding, sorting and degradation; Sulfur relay system | Brite Hierarchies; Protein families: genetic information processing; Transfer RNA biogenesis	COG1553*	Uncharacterized conserved protein involved in intracellular sulfur reduction	Inorganic ion transport and metabolism	PF02635 [DsrE/DsrF-like family]	7.731	0.498	6.615	0	3.711	71	3	51	0
epap_sqm_192798_26088-26582	epap_sqm_192798	S, ilvH, ilvN	k_Bacteria;p_Pseudomonadota	K01653*	acetolactate synthase I/III small subunit [EC:2.2.1.6]	Metabolism; Carbohydrate metabolism; Butanoate metabolism | Metabolism; Carbohydrate metabolism; C5-Branched dibasic acid metabolism | Metabolism; Amino acid metabolism; Valine, leucine and isoleucine biosynthesis | Metabolism; Metabolism of cofactors and vitamins; Pantothenate and CoA biosynthesis	COG0440*	Acetolactate synthase, small (regulatory) subunit	Amino acid transport and metabolism	PF01842 [ACT domain];PF10369 [Small subunit of acetolactate synthase];PF13710 [ACT domain]	4.915	1.337	8.573	0	3.70625	56	10	82	0
epap_sqm_607572_37781-38155	epap_sqm_607572	K15977	k_Bacteria;p_Pseudomonadota	K15977*	putative oxidoreductase	Not Included in Pathway or Brite; Unclassified: metabolism; Others	ENOG4111UDU*	doxx family	Function unknown	PF07681 [DoxX]	7.415	1.059	6.348	0	3.7055	64	6	46	0
epap_sqm_635932_9034-9924	epap_sqm_635932	ATPF0A, atpB	k_Bacteria;p_Pseudomonadota;c_Gammaproteobacteria	K02108*	F-type H+-transporting ATPase subunit a	Metabolism; Energy metabolism; Oxidative phosphorylation | Metabolism; Energy metabolism; Photosynthesis | Brite Hierarchies; Protein families: metabolism; Photosynthesis proteins | Brite Hierarchies; Protein families: genetic information processing; Chaperones and folding catalysts	COG0356*	F0F1-type ATP synthase, subunit a	Energy production and conversion	PF00119 [ATP synthase A chain]	5.9	2.005	6.911	0	3.704	121	27	119	0
epap_sqm_204418_8889-9341	epap_sqm_204418	fabZ	k_Bacteria;p_Pseudomonadota;c_Gammaproteobacteria	K02372*	3-hydroxyacyl-[acyl-carrier-protein] dehydratase [EC:4.2.1.59]	Metabolism; Lipid metabolism; Fatty acid biosynthesis | Metabolism; Metabolism of cofactors and vitamins; Biotin metabolism | Brite Hierarchies; Protein families: metabolism; Lipid biosynthesis proteins	COG0764*	3-hydroxymyristoyl/3-hydroxydecanoyl-(acyl carrier protein) dehydratases	Lipid metabolism	PF07977 [FabA-like domain]	6.042	2.483	6.283	0	3.702	63	17	55	0
epap_sqm_91832_8132-9325	epap_sqm_91832	maeB	k_Bacteria	K00029	malate dehydrogenase (oxaloacetate-decarboxylating)(NADP+) [EC:1.1.1.40]	Metabolism; Carbohydrate metabolism; Pyruvate metabolism | Metabolism; Energy metabolism; Carbon fixation in photosynthetic organisms	COG0281*	Malic enzyme	Energy production and conversion	PF00390 [Malic enzyme, N-terminal domain];PF03949 [Malic enzyme, NAD binding domain]	6.222	1.33	7.238	0	3.6975	171	24	167	0
epap_sqm_51482_18418-18951	epap_sqm_51482		k_Bacteria;p_Pseudomonadota;c_Gammaproteobacteria				COG3090*	TRAP-type C4-dicarboxylate transport system, small permease component	Carbohydrate transport and metabolism	PF04290 [Tripartite ATP-independent periplasmic transporters, DctQ component]	5.695	0.744	8.334	0	3.69325	70	6	86	0
epap_sqm_583201_3020-3694	epap_sqm_583201	rpiA	k_Bacteria;p_Pseudomonadota;c_Gammaproteobacteria	K01807*	ribose 5-phosphate isomerase A [EC:5.3.1.6]	Metabolism; Carbohydrate metabolism; Pentose phosphate pathway | Metabolism; Energy metabolism; Carbon fixation in photosynthetic organisms	COG0120*	Ribose 5-phosphate isomerase	Carbohydrate transport and metabolism	PF06026 [Ribose 5-phosphate isomerase A (phosphoriboisomerase A)]	7.016	1.765	5.98	0	3.69025	109	18	78	0
epap_sqm_18171_8344-9075	epap_sqm_18171	ccoO	k_Bacteria;p_Pseudomonadota;c_Gammaproteobacteria	K00405*	cytochrome c oxidase cbb3-type subunit II	Metabolism; Energy metabolism; Oxidative phosphorylation | Environmental Information Processing; Signal transduction; Two-component system	COG2993*	Cbb3-type cytochrome oxidase, cytochrome c subunit	Energy production and conversion	PF02433 [Cytochrome C oxidase, mono-heme subunit/FixO]	5.995	1.898	6.857	0	3.6875	101	21	97	0
epap_sqm_18171_16227-16844	epap_sqm_18171		k_Bacteria;p_Pseudomonadota;c_Gammaproteobacteria				ENOG4111WSM*	Domain of unknown function DUF302	Function unknown		7.03	0.428	7.285	0	3.68575	100	4	87	0
epap_sqm_246050_6095-6694	epap_sqm_246050		k_Bacteria;p_Pseudomonadota;c_Gammaproteobacteria				ENOG410XTBE*	TRAP dicarboxylate transporter DctQ subunit	Carbohydrate transport and metabolism	PF04290 [Tripartite ATP-independent periplasmic transporters, DctQ component]	7.169	0.993	6.555	0	3.67925	99	9	76	0
epap_sqm_147595_7700-8608	epap_sqm_147595	CDH1	k_Bacteria;p_Pseudomonadota;c_Gammaproteobacteria	K03364*	cell division cycle 20-like protein 1, cofactor of APC complex	Genetic Information Processing; Folding, sorting and degradation; Ubiquitin mediated proteolysis | Cellular Processes; Cell growth and death; Cell cycle | Cellular Processes; Cell growth and death; Cell cycle - yeast | Organismal Systems; Endocrine system; Progesterone-mediated oocyte maturation | Brite Hierarchies; Protein families: genetic information processing; Ubiquitin system	COG0330*	Membrane protease subunits, stomatin/prohibitin homologs	Posttranslational modification, protein turnover, chaperones	PF01145 [SPFH domain / Band 7 family];PF16200 [C-terminal region of band_7]	6.357	2.548	5.807	0	3.678	133	35	102	0
epap_sqm_70600_20358-20765	epap_sqm_70600	queF	k_Bacteria;p_Pseudomonadota;c_Gammaproteobacteria	K09457*	7-cyano-7-deazaguanine reductase [EC:1.7.1.13]	Metabolism; Metabolism of cofactors and vitamins; Folate biosynthesis | Brite Hierarchies; Protein families: genetic information processing; Transfer RNA biogenesis	COG0780*	Enzyme related to GTP cyclohydrolase I	General function prediction only	PF14489 [QueF-like protein]	8.413	1.46	4.82	0	3.67325	79	9	38	0
epap_sqm_30820_13442-14530	epap_sqm_30820	cwlO	k_Bacteria;p_Pseudomonadota;c_Gammaproteobacteria	K21471*	peptidoglycan DL-endopeptidase CwlO [EC:3.4.-.-]	Brite Hierarchies; Protein families: metabolism; Peptidases | Brite Hierarchies; Protein families: metabolism; Peptidoglycan biosynthesis and degradation proteins	COG0739*	Membrane proteins related to metalloendopeptidases	Cell envelope biogenesis, outer membrane	PF01551 [Peptidase family M23]	5.306	1.701	7.651	0	3.6645	133	28	161	0
epap_sqm_241730_23424-23807	epap_sqm_241730	RP-S11, MRPS11, rpsK	k_Bacteria;p_Pseudomonadota;c_Gammaproteobacteria	K02948*	small subunit ribosomal protein S11	Genetic Information Processing; Translation; Ribosome | Brite Hierarchies; Protein families: genetic information processing; Ribosome	COG0100*	Ribosomal protein S11	Translation, ribosomal structure and biogenesis	PF00411 [Ribosomal protein S11]	5.092	2.413	7.142	0	3.66175	45	14	53	0
epap_sqm_802362_15447-15878	epap_sqm_802362	dksA	k_Bacteria;p_Pseudomonadota;c_Gammaproteobacteria	K06204*	DnaK suppressor protein	Cellular Processes; Cellular community - prokaryotes; Biofilm formation - Escherichia coli | Brite Hierarchies; Protein families: genetic information processing; Transcription factors | Brite Hierarchies; Protein families: genetic information processing; Transcription machinery | Brite Hierarchies; Protein families: genetic information processing; Ribosome biogenesis	COG1734*	DnaK suppressor protein	Signal transduction mechanisms		6.638	1.991	5.989	0	3.6545	66	13	50	0
epap_sqm_324087_7617-8033	epap_sqm_324087		k_Bacteria;p_Pseudomonadota;c_Gammaproteobacteria				COG0607*	Rhodanese-related sulfurtransferase	Inorganic ion transport and metabolism		5.626	1.904	7.074	0	3.651	54	12	57	0
epap_sqm_228736_4328-5080	epap_sqm_228736		k_Bacteria;p_Pseudomonadota;c_Gammaproteobacteria							PF12048 [Protein of unknown function (DUF3530)]	6.347	1.582	6.666	0	3.64875	110	18	97	0
epap_sqm_204418_23145-24938	epap_sqm_204418		k_Bacteria;p_Pseudomonadota;c_Gammaproteobacteria				COG0358*	DNA primase (bacterial type)	DNA replication, recombination and repair	PF01807 [CHC2 zinc finger];PF08275 [DNA primase catalytic core, N-terminal domain];PF13155 [Toprim-like];PF13662 [Toprim domain]	5.934	0.959	7.702	0	3.64875	245	26	267	0
epap_sqm_49763_4938-5384	epap_sqm_49763	tsaE	k_Bacteria;p_Pseudomonadota;c_Gammaproteobacteria	K06925*	tRNA threonylcarbamoyladenosine biosynthesis protein TsaE	Brite Hierarchies; Protein families: genetic information processing; Transfer RNA biogenesis	COG0802*	Predicted ATPase or kinase	General function prediction only	PF02367 [Threonylcarbamoyl adenosine biosynthesis protein TsaE]	6.026	1.776	6.715	0.076	3.64825	62	12	58	1
epap_sqm_331182_11187-11723	epap_sqm_331182		k_Bacteria				ENOG4111KNT*	Pyridoxamine 5-phosphate oxidase-related, FMN-binding	Function unknown		6.634	1.109	6.842	0	3.64625	82	9	71	0
epap_sqm_344002_716-1264	epap_sqm_344002	pgsA, PGS1	k_Bacteria;p_Pseudomonadota;c_Gammaproteobacteria;o_Chromatiales	K00995*	CDP-diacylglycerol---glycerol-3-phosphate 3-phosphatidyltransferase [EC:2.7.8.5]	Metabolism; Lipid metabolism; Glycerophospholipid metabolism	COG0558*	Phosphatidylglycerophosphate synthase	Lipid metabolism	PF01066 [CDP-alcohol phosphatidyltransferase]	6.648	1.808	6.127	0	3.64575	84	15	65	0
epap_sqm_651900_11704-12141	epap_sqm_651900	rnhA, RNASEH1	k_Bacteria;p_Pseudomonadota;c_Gammaproteobacteria	K03469*	ribonuclease HI [EC:3.1.26.4]	Genetic Information Processing; Replication and repair; DNA replication | Brite Hierarchies; Protein families: genetic information processing; DNA replication proteins	COG0328*	Ribonuclease HI	DNA replication, recombination and repair	PF00075 [RNase H]	6.249	0.755	7.561	0	3.64125	63	5	64	0
epap_sqm_402758_1-342	epap_sqm_402758		k_Bacteria;p_Pseudomonadota;c_Gammaproteobacteria				ENOG4111EE2*	Reverse transcriptase (R-dependent D polymerase)	Function unknown	PF00078 [Reverse transcriptase (RNA-dependent DNA polymerase)]	2.795	3.289	4.388	4.089	3.64025	22	17	29	41
epap_sqm_458709_27138-27587	epap_sqm_458709	accB, bccP	k_Bacteria;p_Pseudomonadota	K02160*	acetyl-CoA carboxylase biotin carboxyl carrier protein	Metabolism; Carbohydrate metabolism; Pyruvate metabolism | Metabolism; Carbohydrate metabolism; Propanoate metabolism | Metabolism; Energy metabolism; Carbon fixation pathways in prokaryotes | Metabolism; Lipid metabolism; Fatty acid biosynthesis	COG0511*	Biotin carboxyl carrier protein	Lipid metabolism	PF00364 [Biotin-requiring enzyme]	7.241	1.323	5.98	0	3.636	75	9	52	0
epap_sqm_259825_41463-42017	epap_sqm_259825	nudE	k_Bacteria;p_Pseudomonadota;c_Gammaproteobacteria	K08312*	ADP-ribose diphosphatase [EC:3.6.1.-]	Metabolism; Nucleotide metabolism; Purine metabolism	COG0494*	NTP pyrophosphohydrolases including oxidative damage repair enzymes	General function prediction only|DNA replication, recombination and repair		4.697	1.073	8.765	0	3.63375	60	9	94	0
epap_sqm_51482_23198-23854	epap_sqm_51482	phcQ	k_Bacteria;p_Pseudomonadota;c_Betaproteobacteria;o_Burkholderiales	K19623*	two-component system, probable response regulator PhcQ	Brite Hierarchies; Protein families: signaling and cellular processes; Two-component system	ENOG4111TAT*	response regulator (Receiver	Signal transduction mechanisms		5.423	0.906	8.192	0	3.63025	82	9	104	0
epap_sqm_324087_19157-20632	epap_sqm_324087	nusA	k_Bacteria;p_Pseudomonadota;c_Gammaproteobacteria	K02600*	N utilization substance protein A	Brite Hierarchies; Protein families: genetic information processing; Transcription machinery | Brite Hierarchies; Protein families: genetic information processing; Ribosome biogenesis	COG0195*	Transcription elongation factor	Transcription	PF08529 [NusA N-terminal domain];PF13184 [NusA-like KH domain]	6.447	1.21	6.767	0.092	3.629	219	27	193	4
epap_sqm_802362_3649-4134	epap_sqm_802362	PPIB, ppiB	k_Bacteria;p_Pseudomonadota;c_Gammaproteobacteria	K03768*	peptidyl-prolyl cis-trans isomerase B (cyclophilin B) [EC:5.2.1.8]	Brite Hierarchies; Protein families: genetic information processing; Chaperones and folding catalysts	COG0652*	Peptidyl-prolyl cis-trans isomerase (rotamase) - cyclophilin family	Posttranslational modification, protein turnover, chaperones	PF00160 [Cyclophilin type peptidyl-prolyl cis-trans isomerase/CLD]	5.9	2.315	6.282	0	3.62425	66	17	59	0
epap_sqm_204418_31820-32239	epap_sqm_204418		k_Bacteria;p_Pseudomonadota;c_Gammaproteobacteria				ENOG410XUVJ*	Rhodanese domain protein	Function unknown	PF00581 [Rhodanese-like domain]	5.172	2.048	7.269	0	3.62225	50	13	59	0
epap_sqm_192798_12067-12711	epap_sqm_192798		k_Bacteria;p_Pseudomonadota;c_Gammaproteobacteria				ENOG41121PN*		Function unknown		6.332	1.334	6.82	0	3.6215	94	13	85	0
epap_sqm_228736_2042-2509	epap_sqm_228736		k_Bacteria;p_Pseudomonadota;c_Gammaproteobacteria							PF04314 [Copper chaperone PCu(A)C]	5.199	1.98	7.298	0	3.61925	56	14	66	0
epap_sqm_458709_8417-8965	epap_sqm_458709		k_Bacteria;p_Pseudomonadota;c_Gammaproteobacteria							PF04542 [Sigma-70 region 2 ]	5.935	0.964	7.447	0.124	3.6175	75	8	79	2
epap_sqm_447013_2-268	epap_sqm_447013		k_Bacteria;p_Pseudomonadota;c_Gammaproteobacteria;o_Chromatiales;f_Sedimenticolaceae				ENOG410Y65V	Retrotransposon protein	Function unknown		2.441	4.709	2.326	4.982	3.6145	15	19	12	39
epap_sqm_37585_4410-5411	epap_sqm_37585	plsX	k_Bacteria;p_Pseudomonadota;c_Gammaproteobacteria	K03621*	phosphate acyltransferase [EC:2.3.1.274]	Metabolism; Lipid metabolism; Glycerolipid metabolism | Brite Hierarchies; Protein families: metabolism; Lipid biosynthesis proteins	COG0416*	Fatty acid/phospholipid biosynthesis enzyme	Lipid metabolism	PF02504 [Fatty acid synthesis protein]	6.157	1.585	6.714	0	3.614	142	24	130	0
epap_sqm_157032_23826-24185	epap_sqm_157032	K09966	k_Bacteria	K09966*	uncharacterized protein	Not Included in Pathway or Brite; Poorly characterized; Function unknown	COG3651*	Uncharacterized protein conserved in bacteria	Function unknown	PF09996 [Uncharacterized protein conserved in bacteria (DUF2237)]	5.431	1.838	7.187	0	3.614	45	10	50	0
epap_sqm_37585_1641-2030	epap_sqm_37585	RP-S9, MRPS9, rpsI	k_Bacteria;p_Pseudomonadota;c_Gammaproteobacteria	K02996*	small subunit ribosomal protein S9	Genetic Information Processing; Translation; Ribosome | Brite Hierarchies; Protein families: genetic information processing; Ribosome	COG0103*	Ribosomal protein S9	Translation, ribosomal structure and biogenesis	PF00380 [Ribosomal protein S9/S16]	7.687	1.188	5.573	0	3.612	69	7	42	0
epap_sqm_157032_8296-8940	epap_sqm_157032	hisG	k_Bacteria;p_Pseudomonadota;c_Gammaproteobacteria	K00765*	ATP phosphoribosyltransferase [EC:2.4.2.17]	Metabolism; Amino acid metabolism; Histidine metabolism	COG0040*	ATP phosphoribosyltransferase	Amino acid transport and metabolism	PF01634 [ATP phosphoribosyltransferase]	7.208	0.821	6.418	0	3.61175	107	8	80	0
epap_sqm_144075_25730-29362	epap_sqm_144075		k_Bacteria;p_Pseudomonadota;c_Gammaproteobacteria							PF01565 [FAD binding domain ];PF02913 [FAD linked oxidases, C-terminal domain];PF12447 [Protein of unknown function (DUF3683)]	5.764	1.858	6.823	0	3.61125	482	102	479	0
epap_sqm_204418_55166-56050	epap_sqm_204418	coxC, ctaE	k_Bacteria;p_Pseudomonadota	K02276*	cytochrome c oxidase subunit III [EC:1.9.3.1]	Metabolism; Energy metabolism; Oxidative phosphorylation	COG1845*	Heme/copper-type cytochrome/quinol oxidase, subunit 3	Energy production and conversion	PF00510 [Cytochrome c oxidase subunit III]	5.646	1.196	7.602	0	3.611	115	16	130	0
epap_sqm_458709_16925-17275	epap_sqm_458709	folB	k_Bacteria;p_Pseudomonadota;c_Gammaproteobacteria	K01633*	7,8-dihydroneopterin aldolase/epimerase/oxygenase [EC:4.1.2.25 5.1.99.8 1.13.11.81]	Metabolism; Metabolism of cofactors and vitamins; Folate biosynthesis	COG1539*	Dihydroneopterin aldolase	Coenzyme metabolism	PF02152 [Dihydroneopterin aldolase]	6.437	1.508	6.487	0	3.608	52	8	44	0
epap_sqm_222818_1643-2404	epap_sqm_222818	xthA	k_Bacteria;p_Pseudomonadota;c_Gammaproteobacteria	K01142*	exodeoxyribonuclease III [EC:3.1.11.2]	Genetic Information Processing; Replication and repair; Base excision repair | Brite Hierarchies; Protein families: genetic information processing; DNA repair and recombination proteins	COG0708*	Exonuclease III	DNA replication, recombination and repair	PF03372 [Endonuclease/Exonuclease/phosphatase family]	6.215	1.216	6.995	0	3.6065	109	14	103	0
epap_sqm_259825_53871-54299	epap_sqm_259825	RP-L11, MRPL11, rplK	k_Bacteria;p_Pseudomonadota	K02867*	large subunit ribosomal protein L11	Genetic Information Processing; Translation; Ribosome | Brite Hierarchies; Protein families: genetic information processing; Ribosome	COG0080*	Ribosomal protein L11	Translation, ribosomal structure and biogenesis	PF00298 [Ribosomal protein L11, RNA binding domain];PF03946 [Ribosomal protein L11, N-terminal domain]	5.975	1.542	6.876	0	3.59825	59	10	57	0
epap_sqm_204418_40108-40959	epap_sqm_204418		k_Bacteria;p_Pseudomonadota;c_Gammaproteobacteria							PF03193 [RsgA GTPase]	5.252	1.243	7.896	0	3.59775	103	16	130	0
epap_sqm_222818_977-1639	epap_sqm_222818	trmB, METTL1, TRM8	k_Bacteria;p_Pseudomonadota;c_Gammaproteobacteria	K03439*	tRNA (guanine-N7-)-methyltransferase [EC:2.1.1.33]	Brite Hierarchies; Protein families: genetic information processing; Transfer RNA biogenesis	COG0220*	Predicted S-adenosylmethionine-dependent methyltransferase	General function prediction only	PF02390 [Putative methyltransferase ]	5.57	2.595	6.088	0.103	3.589	85	26	78	2
epap_sqm_546625_153-647	epap_sqm_546625	tadA	k_Bacteria;p_Pseudomonadota;c_Gammaproteobacteria	K11991*	tRNA(adenine34) deaminase [EC:3.5.4.33]	Brite Hierarchies; Protein families: genetic information processing; Transfer RNA biogenesis	COG0590*	Cytosine/adenosine deaminases	Translation, ribosomal structure and biogenesis|Nucleotide transport and metabolism	PF00383 [Cytidine and deoxycytidylate deaminase zinc-binding region];PF14437 [MafB19-like deaminase]	6.32	1.337	6.691	0	3.587	72	10	64	0
epap_sqm_344002_10314-11273	epap_sqm_344002	PRPS, prsA	k_Bacteria;p_Pseudomonadota;c_Gammaproteobacteria	K00948*	ribose-phosphate pyrophosphokinase [EC:2.7.6.1]	Metabolism; Carbohydrate metabolism; Pentose phosphate pathway | Metabolism; Nucleotide metabolism; Purine metabolism	COG0462*	Phosphoribosylpyrophosphate synthetase	Amino acid transport and metabolism|Nucleotide transport and metabolism	PF00156 [Phosphoribosyl transferase domain];PF13793 [N-terminal domain of ribose phosphate pyrophosphokinase];PF14572 [Phosphoribosyl synthetase-associated domain]	7.649	0.551	6.145	0	3.58625	169	8	114	0
epap_sqm_473618_1035-2048	epap_sqm_473618		k_Bacteria;p_Pseudomonadota				ENOG41126TF		Function unknown		0	0	14.341	0	3.58525	0	0	281	0
epap_sqm_802362_4193-4666	epap_sqm_802362	dps	k_Bacteria;p_Pseudomonadota;c_Gammaproteobacteria	K04047*	starvation-inducible DNA-binding protein	Brite Hierarchies; Protein families: genetic information processing; Chromosome and associated proteins	COG0783*	DNA-binding ferritin-like protein (oxidative damage protectant)	Inorganic ion transport and metabolism	PF00210 [Ferritin-like domain]	7.516	1.675	5.131	0	3.5805	82	12	47	0
epap_sqm_91832_1482-2864	epap_sqm_91832	leuC, IPMI-L	k_Bacteria;p_Pseudomonadota	K01703*	3-isopropylmalate/(R)-2-methylmalate dehydratase large subunit [EC:4.2.1.33 4.2.1.35]	Metabolism; Carbohydrate metabolism; C5-Branched dibasic acid metabolism | Metabolism; Amino acid metabolism; Valine, leucine and isoleucine biosynthesis | Metabolism; Biosynthesis of other secondary metabolites; Glucosinolate biosynthesis	COG0065*	3-isopropylmalate dehydratase large subunit	Amino acid transport and metabolism	PF00330 [Aconitase family (aconitate hydratase)]	6.377	1.531	6.398	0	3.5765	203	32	171	0
epap_sqm_408147_10528-10863	epap_sqm_408147	infC, MTIF3	k_Bacteria;p_Pseudomonadota;c_Gammaproteobacteria	K02520*	translation initiation factor IF-3	Brite Hierarchies; Protein families: genetic information processing; Translation factors | Brite Hierarchies; Protein families: genetic information processing; Mitochondrial biogenesis	COG0290*	Translation initiation factor 3 (IF-3)	Translation, ribosomal structure and biogenesis	PF00707 [Translation initiation factor IF-3, C-terminal domain]	7.371	1.379	5.545	0	3.57375	57	7	36	0
epap_sqm_228736_5723-6244	epap_sqm_228736	kdsC	k_Bacteria;p_Pseudomonadota;c_Gammaproteobacteria	K03270*	3-deoxy-D-manno-octulosonate 8-phosphate phosphatase (KDO 8-P phosphatase) [EC:3.1.3.45]	Metabolism; Glycan biosynthesis and metabolism; Lipopolysaccharide biosynthesis | Brite Hierarchies; Protein families: metabolism; Lipopolysaccharide biosynthesis proteins	COG1778*	Low specificity phosphatase (HAD superfamily)	General function prediction only	PF08282 [haloacid dehalogenase-like hydrolase]	7.408	2.028	4.858	0	3.5735	89	16	49	0
epap_sqm_91832_4922-5671	epap_sqm_91832	ccmC	k_Bacteria;p_Pseudomonadota;c_Gammaproteobacteria	K02195*	heme exporter protein C	Environmental Information Processing; Membrane transport; ABC transporters | Brite Hierarchies; Protein families: signaling and cellular processes; Transporters	COG0755*	ABC-type transport system involved in cytochrome c biogenesis, permease component	Posttranslational modification, protein turnover, chaperones	PF01578 [Cytochrome C assembly protein]	6.083	1.853	6.348	0	3.571	105	21	92	0
epap_sqm_65366_13224-13715	epap_sqm_65366	ansA, ansB	k_Bacteria;p_Pseudomonadota;c_Alphaproteobacteria;o_Sphingomonadales	K01424*	L-asparaginase [EC:3.5.1.1]	Metabolism; Amino acid metabolism; Alanine, aspartate and glutamate metabolism | Metabolism; Metabolism of other amino acids; Cyanoamino acid metabolism	COG0252*	L-asparaginase/archaeal Glu-tRNAGln amidotransferase subunit D	Translation, ribosomal structure and biogenesis|Amino acid transport and metabolism	PF00710 [Asparaginase, N-terminal]	5.299	1.614	7.363	0	3.569	60	12	70	0
epap_sqm_607572_31763-32194	epap_sqm_607572		k_Bacteria;p_Pseudomonadota;c_Gammaproteobacteria				COG2867*	Oligoketide cyclase/lipid transport protein	Lipid metabolism	PF03364 [Polyketide cyclase / dehydrase and lipid transport]	4.828	0.46	8.984	0	3.568	48	3	75	0
epap_sqm_88548_47138-47875	epap_sqm_88548	sdhB, frdB	k_Bacteria;p_Pseudomonadota;c_Gammaproteobacteria	K00240*	succinate dehydrogenase / fumarate reductase, iron-sulfur subunit [EC:1.3.5.1 1.3.5.4]	Metabolism; Carbohydrate metabolism; Citrate cycle (TCA cycle) | Metabolism; Carbohydrate metabolism; Butanoate metabolism | Metabolism; Energy metabolism; Oxidative phosphorylation | Metabolism; Energy metabolism; Carbon fixation pathways in prokaryotes	COG0479*	Succinate dehydrogenase/fumarate reductase, Fe-S protein subunit	Energy production and conversion	PF13085 [2Fe-2S iron-sulfur cluster binding domain]	6.77	1.255	6.241	0	3.5665	115	14	89	0
epap_sqm_259825_52430-53002	epap_sqm_259825	RP-L10, MRPL10, rplJ	k_Bacteria;p_Pseudomonadota;c_Gammaproteobacteria	K02864*	large subunit ribosomal protein L10	Genetic Information Processing; Translation; Ribosome | Brite Hierarchies; Protein families: genetic information processing; Ribosome	COG0244*	Ribosomal protein L10	Translation, ribosomal structure and biogenesis	PF00466 [Ribosomal protein L10]	5.232	2.079	6.954	0	3.56625	69	18	77	0
epap_sqm_91832_10475-11755	epap_sqm_91832		k_Bacteria;p_Pseudomonadota;c_Gammaproteobacteria							PF00308 [Bacterial dnaA protein];PF08299 [Bacterial dnaA protein helix-turn-helix]	6.173	1.343	6.666	0.08	3.5655	182	26	165	3
epap_sqm_18171_17913-18227	epap_sqm_18171	iscA	k_Bacteria;p_Pseudomonadota;c_Gammaproteobacteria	K13628*	iron-sulfur cluster assembly protein	Brite Hierarchies; Protein families: genetic information processing; Transfer RNA biogenesis	ENOG411299J	Iron-sulphur cluster biosynthesis	Function unknown		6.759	2.731	4.764	0	3.5635	49	13	29	0
epap_sqm_255469_6888-7538	epap_sqm_255469	trmD	k_Bacteria;p_Pseudomonadota;c_Gammaproteobacteria	K00554*	tRNA (guanine37-N1)-methyltransferase [EC:2.1.1.228]	Brite Hierarchies; Protein families: genetic information processing; Transfer RNA biogenesis	COG0336*	tRNA-(guanine-N1)-methyltransferase	Translation, ribosomal structure and biogenesis	PF01746 [tRNA (Guanine-1)-methyltransferase]	6.274	1.931	6.041	0	3.5615	94	19	76	0
epap_sqm_458709_20445-20915	epap_sqm_458709	greA	k_Bacteria;p_Pseudomonadota;c_Gammaproteobacteria	K03624*	transcription elongation factor GreA	Brite Hierarchies; Protein families: genetic information processing; Transcription machinery	COG0782*	Transcription elongation factor	Transcription	PF01272 [Transcription elongation factor, GreA/GreB, C-term];PF03449 [Transcription elongation factor, N-terminal]	5.996	1.967	6.263	0	3.5565	65	14	57	0
epap_sqm_459832_5379-5942	epap_sqm_459832		k_Bacteria;p_Pseudomonadota;c_Gammaproteobacteria;o_Enterobacterales							PF10076 [Uncharacterised protein conserved in bacteria (DUF2313)]	0	0	14.222	0	3.5555	0	0	155	0
epap_sqm_65366_22261-24975	epap_sqm_65366	VARS, valS	k_Bacteria;p_Pseudomonadota;c_Betaproteobacteria	K01873*	valyl-tRNA synthetase [EC:6.1.1.9]	Genetic Information Processing; Translation; Aminoacyl-tRNA biosynthesis | Brite Hierarchies; Protein families: metabolism; Amino acid related enzymes | Brite Hierarchies; Protein families: genetic information processing; Transfer RNA biogenesis	COG0525*	Valyl-tRNA synthetase	Translation, ribosomal structure and biogenesis	PF00133 [tRNA synthetases class I (I, L, M and V)];PF08264 [Anticodon-binding domain of tRNA];PF09334 [tRNA synthetases class I (M)];PF10458 [Valyl tRNA synthetase tRNA binding arm]	5.729	2.705	5.775	0	3.55225	358	111	303	0
epap_sqm_241730_33312-33944	epap_sqm_241730	RP-L4, MRPL4, rplD	k_Bacteria;p_Pseudomonadota;c_Gammaproteobacteria	K02926*	large subunit ribosomal protein L4	Genetic Information Processing; Translation; Ribosome | Brite Hierarchies; Protein families: genetic information processing; Ribosome	COG0088*	Ribosomal protein L4	Translation, ribosomal structure and biogenesis	PF00573 [Ribosomal protein L4/L1 family]	5.285	2.3	6.622	0	3.55175	77	22	81	0
epap_sqm_204418_49599-49790	epap_sqm_204418		k_Bacteria;p_Pseudomonadota;c_Gammaproteobacteria							PF11174 [Protein of unknown function (DUF2970)]	4.752	3.791	5.66	0	3.55075	21	11	21	0
epap_sqm_204418_43218-44111	epap_sqm_204418	lpxC	k_Bacteria;p_Pseudomonadota;c_Gammaproteobacteria	K02535*	UDP-3-O-[3-hydroxymyristoyl] N-acetylglucosamine deacetylase [EC:3.5.1.108]	Metabolism; Glycan biosynthesis and metabolism; Lipopolysaccharide biosynthesis | Brite Hierarchies; Protein families: metabolism; Lipopolysaccharide biosynthesis proteins	COG0774*	UDP-3-O-acyl-N-acetylglucosamine deacetylase	Cell envelope biogenesis, outer membrane	PF03331 [UDP-3-O-acyl N-acetylglycosamine deacetylase]	7.29	1.406	5.499	0	3.54875	150	19	95	0
epap_sqm_672224_16517-16822	epap_sqm_672224	nuoK	k_Bacteria;p_Pseudomonadota;c_Gammaproteobacteria	K00340*	NADH-quinone oxidoreductase subunit K [EC:7.1.1.2]	Metabolism; Energy metabolism; Oxidative phosphorylation	COG0713*	NADH:ubiquinone oxidoreductase subunit 11 or 4L (chain K)	Energy production and conversion	PF00420 [NADH-ubiquinone/plastoquinone oxidoreductase chain 4L]	5.395	1.514	7.272	0	3.54525	38	7	43	0
epap_sqm_344002_2619-3452	epap_sqm_344002	rsmI	k_Bacteria;p_Pseudomonadota;c_Gammaproteobacteria	K07056*	16S rRNA (cytidine1402-2'-O)-methyltransferase [EC:2.1.1.198]	Brite Hierarchies; Protein families: genetic information processing; Ribosome biogenesis	COG0313*	Predicted methyltransferases	General function prediction only	PF00590 [Tetrapyrrole (Corrin/Porphyrin) Methylases]	5.887	1.031	7.26	0	3.5445	113	13	117	0
epap_sqm_408147_10902-11099	epap_sqm_408147	RP-L35, MRPL35, rpmI	k_Bacteria;p_Pseudomonadota;c_Gammaproteobacteria	K02916*	large subunit ribosomal protein L35	Genetic Information Processing; Translation; Ribosome | Brite Hierarchies; Protein families: genetic information processing; Ribosome	COG0291*	Ribosomal protein L35	Translation, ribosomal structure and biogenesis	PF01632 [Ribosomal protein L35]	5.705	1.671	6.795	0	3.54275	26	5	26	0
epap_sqm_70311_1845-2249	epap_sqm_70311		k_Bacteria;p_Pseudomonadota;c_Gammaproteobacteria;o_Chromatiales				COG1748*	Saccharopine dehydrogenase and related proteins	Amino acid transport and metabolism		2.467	3.268	3.705	4.716	3.539	23	20	29	56
epap_sqm_14254_3-308	epap_sqm_14254		k_Bacteria;p_Pseudomonadota;c_Gammaproteobacteria				ENOG410XSZT	R-directed D polymerase from mobile element jockey-like	Function unknown		3.834	4.541	2.537	3.232	3.536	27	21	15	29
epap_sqm_241730_25738-26175	epap_sqm_241730	RP-L15, MRPL15, rplO	k_Bacteria;p_Pseudomonadota;c_Gammaproteobacteria	K02876*	large subunit ribosomal protein L15	Genetic Information Processing; Translation; Ribosome | Brite Hierarchies; Protein families: genetic information processing; Ribosome	COG0200*	Ribosomal protein L15	Translation, ribosomal structure and biogenesis	PF00828 [Ribosomal proteins 50S-L15, 50S-L18e, 60S-L27A]	5.555	1.964	6.616	0	3.53375	56	13	56	0
epap_sqm_228736_370-1026	epap_sqm_228736	dnaQ	k_Bacteria;p_Pseudomonadota;c_Gammaproteobacteria	K02342*	DNA polymerase III subunit epsilon [EC:2.7.7.7]	Genetic Information Processing; Replication and repair; DNA replication | Genetic Information Processing; Replication and repair; Mismatch repair | Genetic Information Processing; Replication and repair; Homologous recombination | Brite Hierarchies; Protein families: genetic information processing; DNA replication proteins | Brite Hierarchies; Protein families: genetic information processing; DNA…	COG0847*	DNA polymerase III, epsilon subunit and related 3'-5' exonucleases	DNA replication, recombination and repair	PF00929 [Exonuclease]	5.423	2.014	6.695	0	3.533	82	20	85	0
epap_sqm_93572_6675-7256	epap_sqm_93572	thiE	k_Bacteria;p_Pseudomonadota;c_Gammaproteobacteria	K00788*	thiamine-phosphate pyrophosphorylase [EC:2.5.1.3]	Metabolism; Metabolism of cofactors and vitamins; Thiamine metabolism				PF02581 [Thiamine monophosphate synthase]	6.943	1.137	6.046	0	3.5315	93	10	68	0
epap_sqm_651900_3658-4233	epap_sqm_651900	msrQ	k_Bacteria;p_Pseudomonadota;c_Gammaproteobacteria	K17247*	methionine sulfoxide reductase heme-binding subunit	Not Included in Pathway or Brite; Unclassified: genetic information processing; Protein processing				PF01794 [Ferric reductase like transmembrane component]	6.789	0.689	6.648	0	3.5315	90	6	74	0
epap_sqm_204418_27537-27932	epap_sqm_204418		k_Bacteria;p_Pseudomonadota;c_Gammaproteobacteria							PF11141 [Protein of unknown function (DUF2914)]	5.157	2.172	6.795	0	3.531	47	13	52	0
epap_sqm_307244_5099-5533	epap_sqm_307244		k_Bacteria;p_Pseudomonadota;c_Gammaproteobacteria							PF02631 [RecX family]	6.592	0.152	7.376	0	3.53	66	1	62	0
epap_sqm_88548_32237-33088	epap_sqm_88548	hflC	k_Bacteria;p_Pseudomonadota;c_Gammaproteobacteria	K04087*	membrane protease subunit HflC [EC:3.4.-.-]	Not Included in Pathway or Brite; Unclassified: metabolism; Enzymes with EC numbers	COG0330*	Membrane protease subunits, stomatin/prohibitin homologs	Posttranslational modification, protein turnover, chaperones	PF01145 [SPFH domain / Band 7 family]	5.405	1.942	6.681	0.08	3.527	106	25	110	2
epap_sqm_228736_22058-22951	epap_sqm_228736	glyQ	k_Bacteria;p_Pseudomonadota;c_Gammaproteobacteria	K01878*	glycyl-tRNA synthetase alpha chain [EC:6.1.1.14]	Genetic Information Processing; Translation; Aminoacyl-tRNA biosynthesis | Brite Hierarchies; Protein families: metabolism; Amino acid related enzymes | Brite Hierarchies; Protein families: genetic information processing; Transfer RNA biogenesis	COG0752*	Glycyl-tRNA synthetase, alpha subunit	Translation, ribosomal structure and biogenesis	PF02091 [Glycyl-tRNA synthetase alpha subunit]	5.929	1.406	6.773	0	3.527	122	19	117	0
epap_sqm_589049_2568-3848	epap_sqm_589049		k_Bacteria							PF01488 [Shikimate / quinate 5-dehydrogenase];PF05201 [Glutamyl-tRNAGlu reductase, N-terminal domain]	6.241	1.24	6.625	0	3.5265	184	24	164	0
epap_sqm_241730_33931-34659	epap_sqm_241730	RP-L3, MRPL3, rplC	k_Bacteria;p_Pseudomonadota;c_Gammaproteobacteria	K02906*	large subunit ribosomal protein L3	Genetic Information Processing; Translation; Ribosome | Brite Hierarchies; Protein families: genetic information processing; Ribosome	COG0087*	Ribosomal protein L3	Translation, ribosomal structure and biogenesis	PF00297 [Ribosomal protein L3]	5.185	1.815	7.099	0	3.52475	87	20	100	0
epap_sqm_307244_9143-9667	epap_sqm_307244	ppa	k_Bacteria;p_Pseudomonadota;c_Gammaproteobacteria	K01507*	inorganic pyrophosphatase [EC:3.6.1.1]	Metabolism; Energy metabolism; Oxidative phosphorylation	COG0221*	Inorganic pyrophosphatase	Energy production and conversion	PF00719 [Inorganic pyrophosphatase]	5.628	1.26	7.196	0	3.521	68	10	73	0
epap_sqm_209488_2917-4284	epap_sqm_209488	trkA, ktrA	k_Bacteria;p_Pseudomonadota;c_Gammaproteobacteria	K03499*	trk system potassium uptake protein	Brite Hierarchies; Protein families: signaling and cellular processes; Transporters	COG0569*	K+ transport systems, NAD-binding component	Inorganic ion transport and metabolism	PF02080 [TrkA-C domain];PF02254 [TrkA-N domain]	6.574	0.726	6.771	0	3.51775	207	15	179	0
epap_sqm_11268_390-1070	epap_sqm_11268		k_Bacteria				COG2826*	Transposase and inactivated derivatives, IS30 family	DNA replication, recombination and repair		6.508	0.875	6.687	0	3.5175	102	9	88	0
epap_sqm_607572_5049-5819	epap_sqm_607572	lgt, umpA	k_Bacteria;p_Pseudomonadota;c_Gammaproteobacteria	K13292*	phosphatidylglycerol---prolipoprotein diacylglyceryl transferase [EC:2.5.1.145]	Not Included in Pathway or Brite; Unclassified: metabolism; Enzymes with EC numbers	COG0682*	Prolipoprotein diacylglyceryltransferase	Cell envelope biogenesis, outer membrane	PF01790 [Prolipoprotein diacylglyceryl transferase]	5.579	0.772	7.719	0	3.5175	99	9	115	0
epap_sqm_65366_21091-21735	epap_sqm_65366		k_Bacteria;p_Pseudomonadota;c_Gammaproteobacteria				ENOG4111PHY*	rhodanese-like protein	Function unknown		6.803	1.642	5.616	0	3.51525	101	16	70	0
epap_sqm_91832_6748-7521	epap_sqm_91832	folE2	k_Bacteria;p_Pseudomonadota	K09007*	GTP cyclohydrolase IB [EC:3.5.4.16]	Metabolism; Metabolism of cofactors and vitamins; Folate biosynthesis	COG1469*	Uncharacterized conserved protein	Function unknown	PF02649 [Type I GTP cyclohydrolase folE2]	6.343	1.624	6.084	0	3.51275	113	19	91	0
epap_sqm_228736_5191-5712	epap_sqm_228736	ampD	k_Bacteria;p_Pseudomonadota;c_Gammaproteobacteria	K03806*	N-acetyl-anhydromuramoyl-L-alanine amidase [EC:3.5.1.28]	Brite Hierarchies; Protein families: metabolism; Peptidoglycan biosynthesis and degradation proteins	COG3023*	Negative regulator of beta-lactamase expression		PF01510 [N-acetylmuramoyl-L-alanine amidase]	7.158	1.141	5.75	0	3.51225	86	9	58	0
epap_sqm_363556_1745-1972	epap_sqm_363556		k_Bacteria				ENOG411233I*	CopG domain protein D-binding domain protein	Function unknown		6.098	0	7.944	0	3.5105	32	0	35	0
epap_sqm_307244_14538-16280	epap_sqm_307244	RARS, argS	k_Bacteria;p_Pseudomonadota;c_Gammaproteobacteria;o_Alteromonadales	K01887*	arginyl-tRNA synthetase [EC:6.1.1.19]	Genetic Information Processing; Translation; Aminoacyl-tRNA biosynthesis | Brite Hierarchies; Protein families: metabolism; Amino acid related enzymes | Brite Hierarchies; Protein families: genetic information processing; Transfer RNA biogenesis | Brite Hierarchies; Protein families: genetic information processing; Mitochondrial biogenesis	COG0018*	Arginyl-tRNA synthetase	Translation, ribosomal structure and biogenesis	PF00750 [tRNA synthetases class I (R)];PF03485 [Arginyl tRNA synthetase N terminal domain];PF05746 [DALR anticodon binding domain]	5.683	1.557	6.799	0	3.50975	228	41	229	0
epap_sqm_259825_28171-28731	epap_sqm_259825		k_Bacteria;p_Pseudomonadota;c_Gammaproteobacteria				COG4665*	TRAP-type mannitol/chloroaromatic compound transport system, small permease component	Secondary metabolites biosynthesis, transport and catabolism	PF04290 [Tripartite ATP-independent periplasmic transporters, DctQ component]	4.957	2.595	6.365	0.122	3.50975	64	22	69	2
epap_sqm_36510_13224-14255	epap_sqm_36510	KAE1, tsaD, QRI7	k_Bacteria;p_Pseudomonadota;c_Gammaproteobacteria	K01409*	N6-L-threonylcarbamoyladenine synthase [EC:2.3.1.234]	Brite Hierarchies; Protein families: genetic information processing; Transfer RNA biogenesis	COG0533*	Metal-dependent proteases with possible chaperone activity	Posttranslational modification, protein turnover, chaperones	PF00814 [Glycoprotease family]	4.799	1.86	7.371	0	3.5075	114	29	147	0
epap_sqm_241730_21372-21749	epap_sqm_241730	RP-L17, MRPL17, rplQ	k_Bacteria;p_Pseudomonadota;c_Gammaproteobacteria	K02879*	large subunit ribosomal protein L17	Genetic Information Processing; Translation; Ribosome | Brite Hierarchies; Protein families: genetic information processing; Ribosome	COG0203*	Ribosomal protein L17	Translation, ribosomal structure and biogenesis	PF01196 [Ribosomal protein L17]	7.931	1.576	4.518	0	3.50625	69	9	33	0
epap_sqm_241730_32171-33001	epap_sqm_241730	RP-L2, MRPL2, rplB	k_Bacteria;p_Pseudomonadota;c_Gammaproteobacteria	K02886*	large subunit ribosomal protein L2	Genetic Information Processing; Translation; Ribosome | Brite Hierarchies; Protein families: genetic information processing; Ribosome	COG0090*	Ribosomal protein L2	Translation, ribosomal structure and biogenesis	PF00181 [Ribosomal Proteins L2, RNA binding domain];PF03947 [Ribosomal Proteins L2, C-terminal domain]	6.117	2.23	5.667	0	3.5035	117	28	91	0
epap_sqm_47496_3-128	epap_sqm_47496	tuf, TUFM	k_Bacteria;p_Pseudomonadota;c_Gammaproteobacteria	K02358*	elongation factor Tu	Brite Hierarchies; Protein families: genetic information processing; Translation factors | Brite Hierarchies; Protein families: genetic information processing; Mitochondrial biogenesis | Brite Hierarchies; Protein families: signaling and cellular processes; Exosome	COG0050*	GTPases - translation elongation factors	Translation, ribosomal structure and biogenesis		5.862	1.576	6.571	0	3.50225	17	3	16	0
epap_sqm_192798_14661-15821	epap_sqm_192798	nhaA	k_Bacteria;p_Pseudomonadota	K03313*	Na+:H+ antiporter, NhaA family	Brite Hierarchies; Protein families: signaling and cellular processes; Transporters	COG3004*	Na+/H+ antiporter	Inorganic ion transport and metabolism	PF06965 [Na+/H+ antiporter 1]	6.1	2.679	5.215	0	3.4985	163	47	117	0
epap_sqm_408147_14860-15144	epap_sqm_408147	ihfA, himA	k_Bacteria;p_Pseudomonadota;c_Gammaproteobacteria	K04764*	integration host factor subunit alpha	Brite Hierarchies; Protein families: genetic information processing; DNA replication proteins | Brite Hierarchies; Protein families: genetic information processing; Chromosome and associated proteins | Brite Hierarchies; Protein families: genetic information processing; DNA repair and recombination proteins	COG0776*	Bacterial nucleoid DNA-binding protein	DNA replication, recombination and repair	PF00216 [Bacterial DNA-binding protein]	2.897	0.929	10.168	0	3.4985	19	4	56	0
epap_sqm_228736_10776-11618	epap_sqm_228736	aroE	k_Bacteria;p_Pseudomonadota;c_Gammaproteobacteria	K00014*	shikimate dehydrogenase [EC:1.1.1.25]	Metabolism; Amino acid metabolism; Phenylalanine, tyrosine and tryptophan biosynthesis	COG0169*	Shikimate 5-dehydrogenase	Amino acid transport and metabolism	PF08501 [Shikimate dehydrogenase substrate binding domain]	6.133	1.413	6.446	0	3.498	119	18	105	0
epap_sqm_70600_4050-4829	epap_sqm_70600	fabI	k_Bacteria;p_Pseudomonadota;c_Gammaproteobacteria;o_Pasteurellales;f_Pasteurellaceae	K00208*	enoyl-[acyl-carrier protein] reductase I [EC:1.3.1.9 1.3.1.10]	Metabolism; Lipid metabolism; Fatty acid biosynthesis | Metabolism; Metabolism of cofactors and vitamins; Biotin metabolism | Metabolism; Biosynthesis of other secondary metabolites; Prodigiosin biosynthesis | Brite Hierarchies; Protein families: metabolism; Lipid biosynthesis proteins	COG0623*	Enoyl-[acyl-carrier-protein] reductase (NADH)	Lipid metabolism	PF00106 [short chain dehydrogenase];PF13561 [Enoyl-(Acyl carrier protein) reductase]	5.96	1.527	6.502	0	3.49725	107	18	98	0
epap_sqm_408147_24992-25321	epap_sqm_408147		k_Bacteria				ENOG4111TSQ*	type III effector	Function unknown	PF08888 [HopJ type III effector protein]	5.661	1.203	6.9	0.207	3.49275	43	6	44	2
epap_sqm_88548_25251-25907	epap_sqm_88548	phrB	k_Bacteria;p_Pseudomonadota;c_Gammaproteobacteria	K01669*	deoxyribodipyrimidine photo-lyase [EC:4.1.99.3]	Brite Hierarchies; Protein families: genetic information processing; DNA repair and recombination proteins	COG0415*	Deoxyribodipyrimidine photolyase	DNA replication, recombination and repair	PF03441 [FAD binding domain of DNA photolyase]	5.29	1.511	7.168	0	3.49225	80	15	91	0
epap_sqm_651900_14125-14469	epap_sqm_651900	glnK	k_Bacteria;p_Pseudomonadota;c_Gammaproteobacteria	K04752*	nitrogen regulatory protein P-II 2	Not Included in Pathway or Brite; Unclassified: genetic information processing; Transcription	COG0347*	Nitrogen regulatory protein PII	Amino acid transport and metabolism	PF00543 [Nitrogen regulatory protein P-II]	4.911	2.302	6.75	0	3.49075	39	12	45	0
epap_sqm_383637_57-440	epap_sqm_383637		k_Bacteria				ENOG410XPWC;ENOG410Y65V*			PF00078 [Reverse transcriptase (RNA-dependent DNA polymerase)]	2.829	4.136	4.312	2.665	3.4855	25	24	32	30
epap_sqm_36510_10217-11068	epap_sqm_36510		k_Bacteria;n_PVC group;p_Verrucomicrobiota				COG2326*	Uncharacterized conserved protein	Function unknown	PF03976 [Polyphosphate kinase 2 (PPK2)]	5.66	1.476	6.803	0	3.48475	111	19	112	0
epap_sqm_303057_4174-4305	epap_sqm_303057	ureB	k_Bacteria;p_Pseudomonadota	K01429*	urease subunit beta [EC:3.5.1.5]	Metabolism; Nucleotide metabolism; Purine metabolism | Metabolism; Amino acid metabolism; Arginine biosynthesis | Metabolism; Xenobiotics biodegradation and metabolism; Atrazine degradation	COG0832*	Urea amidohydrolase (urease) beta subunit	Amino acid transport and metabolism	PF00699 [Urease beta subunit]	6.912	1.504	5.489	0	3.47625	21	3	14	0
epap_sqm_241730_26341-26973	epap_sqm_241730	RP-S5, MRPS5, rpsE	k_Bacteria;p_Pseudomonadota;c_Gammaproteobacteria	K02988*	small subunit ribosomal protein S5	Genetic Information Processing; Translation; Ribosome | Brite Hierarchies; Protein families: genetic information processing; Ribosome	COG0098*	Ribosomal protein S5	Translation, ribosomal structure and biogenesis	PF00333 [Ribosomal protein S5, N-terminal domain];PF03719 [Ribosomal protein S5, C-terminal domain]	5.628	2.3	5.968	0	3.474	82	22	73	0
epap_sqm_635932_14027-15400	epap_sqm_635932	ATPF1B, atpD	k_Bacteria;p_Pseudomonadota;c_Gammaproteobacteria	K02112*	F-type H+/Na+-transporting ATPase subunit beta [EC:7.1.2.2 7.2.2.1]	Metabolism; Energy metabolism; Oxidative phosphorylation | Metabolism; Energy metabolism; Photosynthesis | Brite Hierarchies; Protein families: metabolism; Photosynthesis proteins	COG0055*	F0F1-type ATP synthase, beta subunit	Energy production and conversion	PF00006 [ATP synthase alpha/beta family, nucleotide-binding domain];PF02874 [ATP synthase alpha/beta family, beta-barrel domain]	5.818	1.637	6.44	0	3.47375	184	34	171	0
epap_sqm_209488_1491-2321	epap_sqm_209488	mutM, fpg	k_Bacteria;p_Pseudomonadota;c_Gammaproteobacteria	K10563*	formamidopyrimidine-DNA glycosylase [EC:3.2.2.23 4.2.99.18]	Genetic Information Processing; Replication and repair; Base excision repair | Brite Hierarchies; Protein families: genetic information processing; DNA repair and recombination proteins	COG0266*	Formamidopyrimidine-DNA glycosylase	DNA replication, recombination and repair	PF01149 [Formamidopyrimidine-DNA glycosylase N-terminal domain];PF06831 [Formamidopyrimidine-DNA glycosylase H2TH domain]	5.333	1.832	6.725	0	3.4725	102	23	108	0
epap_sqm_204418_50783-51628	epap_sqm_204418		k_Bacteria;p_Pseudomonadota;c_Gammaproteobacteria				COG5473*	Predicted integral membrane protein	Function unknown	PF09955 [Predicted integral membrane protein (DUF2189)]	6.574	1.251	6.056	0	3.47025	128	16	99	0
epap_sqm_635932_3836-5101	epap_sqm_635932		k_Bacteria;p_Pseudomonadota;c_Gammaproteobacteria				COG4536*	Putative Mg2+ and Co2+ transporter CorB	Inorganic ion transport and metabolism	PF01595 [Domain of unknown function DUF21];PF03471 [Transporter associated domain]	6.452	0.993	6.377	0.054	3.469	188	19	156	2
epap_sqm_157032_23483-23800	epap_sqm_157032		k_Bacteria;p_Pseudomonadota				ENOG41100QA*	glyoxalase bleomycin resistance protein dioxygenase	Function unknown		6.285	1.873	5.696	0	3.4635	46	9	35	0
epap_sqm_18171_9086-10513	epap_sqm_18171	ccoN	k_Bacteria;p_Pseudomonadota;c_Gammaproteobacteria	K00404*	cytochrome c oxidase cbb3-type subunit I [EC:1.9.3.1]	Metabolism; Energy metabolism; Oxidative phosphorylation | Environmental Information Processing; Signal transduction; Two-component system	COG3278*	Cbb3-type cytochrome oxidase, subunit 1	Posttranslational modification, protein turnover, chaperones	PF00115 [Cytochrome C and Quinol oxidase polypeptide I]	5.811	1.946	6.088	0	3.46125	191	42	168	0
epap_sqm_549397_3254-3601	epap_sqm_549397	secG	k_Bacteria;p_Pseudomonadota;c_Gammaproteobacteria	K03075*	preprotein translocase subunit SecG	Genetic Information Processing; Folding, sorting and degradation; Protein export | Environmental Information Processing; Membrane transport; Bacterial secretion system | Cellular Processes; Cellular community - prokaryotes; Quorum sensing | Brite Hierarchies; Protein families: signaling and cellular processes; Secretion system	COG1314	Preprotein translocase subunit SecG		PF03840 [Preprotein translocase SecG subunit]	4.12	0.951	8.774	0	3.46125	33	5	59	0
epap_sqm_36510_1506-3182	epap_sqm_36510	actP	k_Bacteria;p_Pseudomonadota;c_Gammaproteobacteria	K14393*	cation/acetate symporter	Brite Hierarchies; Protein families: signaling and cellular processes; Transporters	COG4147*	Predicted symporter	General function prediction only	PF00474 [Sodium:solute symporter family]	5.596	1.657	6.542	0.041	3.459	216	42	212	2
epap_sqm_51482_4555-5658	epap_sqm_51482	tgt, QTRT1	k_Bacteria;p_Pseudomonadota;c_Gammaproteobacteria	K00773*	queuine tRNA-ribosyltransferase [EC:2.4.2.29]	Brite Hierarchies; Protein families: genetic information processing; Transfer RNA biogenesis	COG0343*	Queuine/archaeosine tRNA-ribosyltransferase	Translation, ribosomal structure and biogenesis	PF01702 [Queuine tRNA-ribosyltransferase]	5.628	1.498	6.703	0	3.45725	143	25	143	0
epap_sqm_157032_510-1118	epap_sqm_157032		k_Bacteria;p_Pseudomonadota;c_Alphaproteobacteria;o_Rhodobacterales				COG0510;COG4750*			PF00483 [Nucleotidyl transferase];PF12804 [MobA-like NTP transferase domain]	6.564	1.739	5.523	0	3.4565	92	16	65	0
epap_sqm_241730_27000-27347	epap_sqm_241730	RP-L18, MRPL18, rplR	k_Bacteria;p_Pseudomonadota;c_Gammaproteobacteria	K02881*	large subunit ribosomal protein L18	Genetic Information Processing; Translation; Ribosome | Brite Hierarchies; Protein families: genetic information processing; Ribosome	COG0256*	Ribosomal protein L18	Translation, ribosomal structure and biogenesis	PF00861 [Ribosomal L18 of archaea, bacteria, mitoch. and chloroplast]	6.742	2.472	4.61	0	3.456	54	13	31	0
epap_sqm_635932_12840-13703	epap_sqm_635932	ATPF1G, atpG	k_Bacteria;p_Pseudomonadota;c_Gammaproteobacteria	K02115*	F-type H+-transporting ATPase subunit gamma	Metabolism; Energy metabolism; Oxidative phosphorylation | Metabolism; Energy metabolism; Photosynthesis | Brite Hierarchies; Protein families: metabolism; Photosynthesis proteins	COG0224*	F0F1-type ATP synthase, gamma subunit	Energy production and conversion	PF00231 [ATP synthase]	5.582	1.532	6.708	0	3.4555	111	20	112	0
epap_sqm_635932_18033-18665	epap_sqm_635932	tolQ	k_Bacteria;p_Pseudomonadota;c_Gammaproteobacteria	K03562*	biopolymer transport protein TolQ	Brite Hierarchies; Protein families: signaling and cellular processes; Transporters	COG0811*	Biopolymer transport proteins		PF01618 [MotA/TolQ/ExbB proton channel family]	6.864	1.15	5.804	0	3.4545	100	11	71	0
epap_sqm_192798_23237-23686	epap_sqm_192798	BCP, PRXQ, DOT5	k_Bacteria;p_Pseudomonadota;c_Gammaproteobacteria	K03564*	peroxiredoxin Q/BCP [EC:1.11.1.15]	Not Included in Pathway or Brite; Unclassified: metabolism; Enzymes with EC numbers	COG1225*	Peroxiredoxin	Posttranslational modification, protein turnover, chaperones	PF00578 [AhpC/TSA family]	7.048	0.441	6.325	0	3.4535	73	3	55	0
epap_sqm_157032_41271-41732	epap_sqm_157032	DHFR, folA	k_Bacteria;n_Terrabacteria group;p_Bacillota;c_Bacilli;o_Bacillales	K00287*	dihydrofolate reductase [EC:1.5.1.3]	Metabolism; Metabolism of cofactors and vitamins; Folate biosynthesis | Metabolism; Metabolism of cofactors and vitamins; One carbon pool by folate | Human Diseases; Drug resistance: Antineoplastic; Antifolate resistance	COG0262*	Dihydrofolate reductase	Coenzyme metabolism	PF00186 [Dihydrofolate reductase]	4.984	1.432	7.393	0	3.45225	53	10	66	0
epap_sqm_18171_15320-16192	epap_sqm_18171		k_Bacteria;p_Pseudomonadota;c_Gammaproteobacteria							PF03881 [Fructosamine kinase]	5.176	1.743	6.876	0	3.44875	104	23	116	0
epap_sqm_144075_22105-24090	epap_sqm_144075	uvrB	k_Bacteria;p_Pseudomonadota;c_Gammaproteobacteria	K03702*	excinuclease ABC subunit B	Genetic Information Processing; Replication and repair; Nucleotide excision repair | Brite Hierarchies; Protein families: genetic information processing; DNA repair and recombination proteins	COG0556*	Helicase subunit of the DNA excision repair complex	DNA replication, recombination and repair	PF00271 [Helicase conserved C-terminal domain];PF12344 [Ultra-violet resistance protein B];PF17757 []	5.163	1.799	6.801	0	3.44075	236	54	261	0
epap_sqm_193440_1089-2138	epap_sqm_193440	FBA, fbaA	k_Bacteria;p_Pseudomonadota;c_Gammaproteobacteria	K01624*	fructose-bisphosphate aldolase, class II [EC:4.1.2.13]	Metabolism; Carbohydrate metabolism; Glycolysis / Gluconeogenesis | Metabolism; Carbohydrate metabolism; Pentose phosphate pathway | Metabolism; Carbohydrate metabolism; Fructose and mannose metabolism | Metabolism; Energy metabolism; Carbon fixation in photosynthetic organisms | Metabolism; Energy metabolism; Methane metabolism	COG0191*	Fructose/tagatose bisphosphate aldolase	Carbohydrate transport and metabolism	PF01116 [Fructose-bisphosphate aldolase class-II]	5.296	1.513	6.949	0	3.4395	128	24	141	0
epap_sqm_228736_39983-41011	epap_sqm_228736	argC	k_Bacteria;p_Pseudomonadota;c_Gammaproteobacteria;o_Pseudomonadales	K00145*	N-acetyl-gamma-glutamyl-phosphate reductase [EC:1.2.1.38]	Metabolism; Amino acid metabolism; Arginine biosynthesis	COG0002*	Acetylglutamate semialdehyde dehydrogenase	Amino acid transport and metabolism	PF01118 [Semialdehyde dehydrogenase, NAD binding domain];PF02774 [Semialdehyde dehydrogenase, dimerisation domain]	5.869	2.251	5.633	0	3.43825	139	35	112	0
epap_sqm_635932_6425-7687	epap_sqm_635932		k_Bacteria							PF00155 [Aminotransferase class I and II]	5.779	1.362	6.597	0	3.4345	168	26	161	0
epap_sqm_331182_12891-13406	epap_sqm_331182		k_Bacteria;p_Pseudomonadota				ENOG4111Z5T*	TRAP transporter DctQ-like	Inorganic ion transport and metabolism	PF04290 [Tripartite ATP-independent periplasmic transporters, DctQ component]	8.42	0.385	4.914	0	3.42975	100	3	49	0
epap_sqm_30820_3654-4703	epap_sqm_30820	ytrA	k_Bacteria;p_Pseudomonadota;c_Gammaproteobacteria	K07979*	GntR family transcriptional regulator	Brite Hierarchies; Protein families: genetic information processing; Transcription factors	COG1725*	Predicted transcriptional regulators	Transcription	PF00392 [Bacterial regulatory proteins, gntR family];PF00532 [Periplasmic binding proteins and sugar binding domain of LacI family];PF13377 [Periplasmic binding protein-like domain]	6.372	0	7.343	0	3.42875	154	0	149	0
epap_sqm_18171_14623-15375	epap_sqm_18171		k_Bacteria				ENOG4111KE4*	Protein of unknown function (DUF3050)	Function unknown	PF11251 [Protein of unknown function (DUF3050)]	5.712	2.636	5.36	0	3.427	99	30	78	0
epap_sqm_204418_13648-14379	epap_sqm_204418	dsbC	k_Bacteria;p_Pseudomonadota	K03981*	thiol:disulfide interchange protein DsbC [EC:5.3.4.1]	Brite Hierarchies; Protein families: genetic information processing; Chaperones and folding catalysts | Brite Hierarchies; Protein families: signaling and cellular processes; Secretion system				PF10411 [Disulfide bond isomerase protein N-terminus];PF13098 [Thioredoxin-like domain]	4.452	1.808	7.423	0	3.42075	75	20	105	0
epap_sqm_18171_18229-18660	epap_sqm_18171	K07126	k_Bacteria;p_Pseudomonadota;c_Gammaproteobacteria	K07126*	uncharacterized protein	Not Included in Pathway or Brite; Poorly characterized; Function unknown	COG0790*	FOG: TPR repeat, SEL1 subfamily	General function prediction only	PF08238 [Sel1 repeat]	7.644	1.225	4.792	0	3.41525	76	8	40	0
epap_sqm_18171_19188-20546	epap_sqm_18171	EARS, gltX	k_Bacteria;p_Pseudomonadota	K01885*	glutamyl-tRNA synthetase [EC:6.1.1.17]	Metabolism; Metabolism of cofactors and vitamins; Porphyrin and chlorophyll metabolism | Genetic Information Processing; Translation; Aminoacyl-tRNA biosynthesis | Brite Hierarchies; Protein families: metabolism; Amino acid related enzymes | Brite Hierarchies; Protein families: genetic information processing; Transfer RNA biogenesis | Brite Hierarchies; Protein families: signaling and cellular pr…	COG0008*	Glutamyl- and glutaminyl-tRNA synthetases	Translation, ribosomal structure and biogenesis	PF00749 [tRNA synthetases class I (E and Q), catalytic domain];PF19269 []	5.211	1.363	7.083	0	3.41425	163	28	186	0
epap_sqm_56182_423-1232	epap_sqm_56182	K07497	k_Bacteria;p_Pseudomonadota	K07497*	putative transposase	Not Included in Pathway or Brite; Unclassified: genetic information processing; Replication and repair	COG2801*	Transposase and inactivated derivatives	DNA replication, recombination and repair	PF00665 [Integrase core domain];PF13683 [Integrase core domain]	6.061	1.307	6.261	0	3.40725	113	16	98	0
epap_sqm_255469_4327-5739	epap_sqm_255469	rbcL	k_Bacteria;p_Pseudomonadota;c_Gammaproteobacteria;o_Thiotrichales;f_Piscirickettsiaceae	K01601*	ribulose-bisphosphate carboxylase large chain [EC:4.1.1.39]	Metabolism; Carbohydrate metabolism; Glyoxylate and dicarboxylate metabolism | Metabolism; Energy metabolism; Carbon fixation in photosynthetic organisms	COG1850*	Ribulose 1,5-bisphosphate carboxylase, large subunit	Carbohydrate transport and metabolism	PF00016 [Ribulose bisphosphate carboxylase large chain, catalytic domain];PF02788 [Ribulose bisphosphate carboxylase large chain, N-terminal domain]	5.688	1.639	6.299	0	3.4065	185	35	172	0
epap_sqm_204418_3059-3742	epap_sqm_204418	RP-S2, MRPS2, rpsB	k_Bacteria;p_Pseudomonadota;c_Gammaproteobacteria	K02967*	small subunit ribosomal protein S2	Genetic Information Processing; Translation; Ribosome | Brite Hierarchies; Protein families: genetic information processing; Ribosome	COG0052*	Ribosomal protein S2	Translation, ribosomal structure and biogenesis	PF00318 [Ribosomal protein S2]	6.479	0.484	6.658	0	3.40525	102	5	88	0
epap_sqm_144075_11195-11833	epap_sqm_144075	eda	k_Bacteria;p_Pseudomonadota;c_Gammaproteobacteria	K01625*	2-dehydro-3-deoxyphosphogluconate aldolase / (4S)-4-hydroxy-2-oxoglutarate aldolase [EC:4.1.2.14 4.1.3.42]	Metabolism; Carbohydrate metabolism; Pentose phosphate pathway | Metabolism; Carbohydrate metabolism; Glyoxylate and dicarboxylate metabolism	COG0800*	2-keto-3-deoxy-6-phosphogluconate aldolase	Carbohydrate transport and metabolism	PF01081 [KDPG and KHG aldolase]	5.507	0	8.098	0	3.40125	81	0	100	0
epap_sqm_209488_4285-5730	epap_sqm_209488	trkH, trkG, ktrB	k_Bacteria;p_Pseudomonadota;c_Gammaproteobacteria	K03498*	trk system potassium uptake protein	Brite Hierarchies; Protein families: signaling and cellular processes; Transporters	COG0168*	Trk-type K+ transport systems, membrane components	Inorganic ion transport and metabolism	PF02386 [Cation transport protein]	6.039	0.641	6.907	0	3.39675	201	14	193	0
epap_sqm_307244_4098-5093	epap_sqm_307244	recA	k_Bacteria;p_Pseudomonadota;c_Gammaproteobacteria	K03553*	recombination protein RecA	Genetic Information Processing; Replication and repair; Homologous recombination | Brite Hierarchies; Protein families: genetic information processing; DNA repair and recombination proteins	COG0468*	RecA/RadA recombinase	DNA replication, recombination and repair	PF00154 [recA bacterial DNA recombination protein]	6.02	0.864	6.702	0	3.3965	138	13	129	0
epap_sqm_259825_31927-32199	epap_sqm_259825	hupB	k_Bacteria;p_Pseudomonadota;c_Gammaproteobacteria	K03530*	DNA-binding protein HU-beta	Brite Hierarchies; Protein families: genetic information processing; DNA replication proteins | Brite Hierarchies; Protein families: genetic information processing; Chromosome and associated proteins | Brite Hierarchies; Protein families: genetic information processing; DNA repair and recombination proteins	COG0776*	Bacterial nucleoid DNA-binding protein	DNA replication, recombination and repair	PF00216 [Bacterial DNA-binding protein]	5.57	0.242	7.772	0	3.396	35	1	41	0
epap_sqm_221248_9570-10013	epap_sqm_221248		k_Bacteria;p_Pseudomonadota;c_Gammaproteobacteria				ENOG410ZXWN*		Function unknown		5.48	1.341	6.76	0	3.39525	56	9	58	0
epap_sqm_144075_18717-20504	epap_sqm_144075	lepA	k_Bacteria;p_Pseudomonadota	K03596*	GTP-binding protein LepA	Human Diseases; Infectious diseases: Bacterial; Legionellosis	COG0481*	Membrane GTPase LepA	Cell envelope biogenesis, outer membrane	PF00009 [Elongation factor Tu GTP binding domain];PF00679 [Elongation factor G C-terminus];PF06421 [GTP-binding protein LepA C-terminus]	5.152	2.184	6.223	0.019	3.3945	212	59	215	1
epap_sqm_36510_16230-16997	epap_sqm_36510	truA, PUS1	k_Bacteria;p_Pseudomonadota;c_Gammaproteobacteria	K06173*	tRNA pseudouridine38-40 synthase [EC:5.4.99.12]	Brite Hierarchies; Protein families: genetic information processing; Transfer RNA biogenesis	COG0101*	Pseudouridylate synthase	Translation, ribosomal structure and biogenesis	PF01416 [tRNA pseudouridine synthase]	5.431	1.809	6.334	0	3.3935	96	21	94	0
epap_sqm_88548_68233-68835	epap_sqm_88548	nuoC	k_Bacteria;p_Pseudomonadota;c_Gammaproteobacteria	K00332*	NADH-quinone oxidoreductase subunit C [EC:7.1.1.2]	Metabolism; Energy metabolism; Oxidative phosphorylation	COG0852*	NADH:ubiquinone oxidoreductase 27 kD subunit	Energy production and conversion	PF00329 [Respiratory-chain NADH dehydrogenase, 30 Kd subunit]	5.98	1.756	5.836	0	3.393	83	16	68	0
epap_sqm_65366_16810-17466	epap_sqm_65366	pcm	k_Bacteria;p_Pseudomonadota;c_Gammaproteobacteria	K00573*	protein-L-isoaspartate(D-aspartate) O-methyltransferase [EC:2.1.1.77]	Not Included in Pathway or Brite; Unclassified: metabolism; Enzymes with EC numbers	COG2518*	Protein-L-isoaspartate carboxylmethyltransferase	Posttranslational modification, protein turnover, chaperones	PF01135 [Protein-L-isoaspartate(D-aspartate) O-methyltransferase (PCMT)]	6.216	1.914	5.435	0	3.39125	94	19	69	0
epap_sqm_241730_6703-7650	epap_sqm_241730	pyrB, PYR2	k_Bacteria;p_Pseudomonadota;c_Gammaproteobacteria	K00609*	aspartate carbamoyltransferase catalytic subunit [EC:2.1.3.2]	Metabolism; Nucleotide metabolism; Pyrimidine metabolism | Metabolism; Amino acid metabolism; Alanine, aspartate and glutamate metabolism	COG0540*	Aspartate carbamoyltransferase, catalytic chain	Nucleotide transport and metabolism	PF00185 [Aspartate/ornithine carbamoyltransferase, Asp/Orn binding domain];PF02729 [Aspartate/ornithine carbamoyltransferase, carbamoyl-P binding domain]	6.141	1.466	5.95	0	3.38925	134	21	109	0
epap_sqm_656919_2796-3860	epap_sqm_656919	phcQ	k_Bacteria;p_Pseudomonadota	K19623*	two-component system, probable response regulator PhcQ	Brite Hierarchies; Protein families: signaling and cellular processes; Two-component system	ENOG4111TAT*	response regulator (Receiver	Signal transduction mechanisms	PF00072 [Response regulator receiver domain]	6.323	1.056	6.171	0	3.3875	155	17	127	0
epap_sqm_802362_3199-3567	epap_sqm_802362	RP-L21, MRPL21, rplU	k_Bacteria	K02888*	large subunit ribosomal protein L21	Genetic Information Processing; Translation; Ribosome | Brite Hierarchies; Protein families: genetic information processing; Ribosome	COG0261	Ribosomal protein L21	Translation, ribosomal structure and biogenesis	PF00829 [Ribosomal prokaryotic L21 protein]	6.358	2.69	4.488	0	3.384	54	15	32	0
epap_sqm_180757_4054-4554	epap_sqm_180757		k_Bacteria;p_Pseudomonadota;c_Gammaproteobacteria;o_Enterobacterales				ENOG4111RKF*	dna-binding protein	Function unknown	PF08822 [Protein of unknown function (DUF1804)]	0	0	13.531	0	3.38275	0	0	131	0
epap_sqm_589049_1803-2426	epap_sqm_589049	RP-L25, rplY	k_Bacteria;p_Pseudomonadota;c_Gammaproteobacteria	K02897*	large subunit ribosomal protein L25	Genetic Information Processing; Translation; Ribosome | Brite Hierarchies; Protein families: genetic information processing; Ribosome	COG1825*	Ribosomal protein L25 (general stress protein Ctc)	Translation, ribosomal structure and biogenesis	PF01386 [Ribosomal L25p family];PF14693 [Ribosomal protein TL5, C-terminal domain]	5.292	1.273	6.966	0	3.38275	76	12	84	0
epap_sqm_204418_51796-52890	epap_sqm_204418	coxB, ctaC	k_Bacteria;p_Pseudomonadota;c_Gammaproteobacteria	K02275*	cytochrome c oxidase subunit II [EC:1.9.3.1]	Metabolism; Energy metabolism; Oxidative phosphorylation	COG1622;COG2010*			PF00116 [Cytochrome C oxidase subunit II, periplasmic domain];PF02790 [Cytochrome C oxidase subunit II, transmembrane domain];PF13442 [Cytochrome C oxidase, cbb3-type, subunit III ]	5.714	1.571	6.238	0	3.38075	144	26	132	0
epap_sqm_91832_9411-10466	epap_sqm_91832	cca	k_Bacteria;p_Pseudomonadota;c_Gammaproteobacteria	K00974*	tRNA nucleotidyltransferase (CCA-adding enzyme) [EC:2.7.7.72 3.1.3.- 3.1.4.-]	Genetic Information Processing; Translation; RNA transport | Brite Hierarchies; Protein families: genetic information processing; Transfer RNA biogenesis	COG0617*	tRNA nucleotidyltransferase/poly(A) polymerase	Translation, ribosomal structure and biogenesis	PF01743 [Poly A polymerase head domain]	5.39	2.256	5.783	0.065	3.3735	131	36	118	2
epap_sqm_192798_31114-31869	epap_sqm_192798	ABC-2.P	k_Bacteria;p_Pseudomonadota;c_Gammaproteobacteria	K01992*	ABC-2 type transport system permease protein	Brite Hierarchies; Protein families: signaling and cellular processes; Transporters	COG0842*	ABC-type multidrug transport system, permease component		PF01061 [ABC-2 type transporter]	4.942	1.225	7.324	0	3.37275	86	14	107	0
epap_sqm_444615_3-566	epap_sqm_444615		k_Bacteria				ENOG410Y65V	Retrotransposon protein	Function unknown	PF00078 [Reverse transcriptase (RNA-dependent DNA polymerase)]	2.388	4.341	3.854	2.903	3.3715	31	37	42	48
epap_sqm_88548_68835-69359	epap_sqm_88548	nuoB	k_Bacteria;p_Pseudomonadota;c_Gammaproteobacteria	K00331*	NADH-quinone oxidoreductase subunit B [EC:7.1.1.2]	Metabolism; Energy metabolism; Oxidative phosphorylation	COG0377*	NADH:ubiquinone oxidoreductase 20 kD subunit and related Fe-S oxidoreductases	Energy production and conversion	PF01058 [NADH ubiquinone oxidoreductase, 20 Kd subunit]	5.959	1.513	6.013	0	3.37125	72	12	61	0
epap_sqm_259825_28816-29925	epap_sqm_259825		k_Bacteria;p_Pseudomonadota;c_Gammaproteobacteria				COG4663*	TRAP-type mannitol/chloroaromatic compound transport system, periplasmic component	Secondary metabolites biosynthesis, transport and catabolism	PF03480 [Bacterial extracellular solute-binding protein, family 7]	5.871	1.312	6.294	0	3.36925	150	22	135	0
epap_sqm_324087_9017-9733	epap_sqm_324087	soeB	k_Bacteria;p_Pseudomonadota;c_Gammaproteobacteria	K21308*	sulfite dehydrogenase (quinone) subunit SoeB	Metabolism; Energy metabolism; Sulfur metabolism	COG0437*	Fe-S-cluster-containing hydrogenase components 1	Energy production and conversion	PF12838 [4Fe-4S dicluster domain];PF13247 [4Fe-4S dicluster domain]	5.817	1.015	6.64	0	3.368	96	11	92	0
epap_sqm_525599_6438-7304	epap_sqm_525599	sucD	k_Bacteria;p_Pseudomonadota;c_Gammaproteobacteria	K01902*	succinyl-CoA synthetase alpha subunit [EC:6.2.1.5]	Metabolism; Carbohydrate metabolism; Citrate cycle (TCA cycle) | Metabolism; Carbohydrate metabolism; Propanoate metabolism | Metabolism; Carbohydrate metabolism; C5-Branched dibasic acid metabolism | Metabolism; Energy metabolism; Carbon fixation pathways in prokaryotes	COG0074*	Succinyl-CoA synthetase, alpha subunit	Energy production and conversion	PF00549 [CoA-ligase];PF02629 [CoA binding domain];PF13607 [Succinyl-CoA ligase like flavodoxin domain]	6.414	1.374	5.67	0	3.3645	128	18	95	0
epap_sqm_458709_19554-20444	epap_sqm_458709	cysM	k_Bacteria;p_Pseudomonadota;c_Gammaproteobacteria	K12339*	S-sulfo-L-cysteine synthase (O-acetyl-L-serine-dependent) [EC:2.5.1.144]	Metabolism; Amino acid metabolism; Cysteine and methionine metabolism	COG0031*	Cysteine synthase	Amino acid transport and metabolism	PF00291 [Pyridoxal-phosphate dependent enzyme]	5.364	1.114	6.97	0	3.362	110	15	120	0
epap_sqm_198173_5867-6682	epap_sqm_198173	UGP2, galU, galF	k_Bacteria;p_Campylobacterota;c_Epsilonproteobacteria;o_Campylobacterales	K00963*	UTP--glucose-1-phosphate uridylyltransferase [EC:2.7.7.9]	Metabolism; Carbohydrate metabolism; Pentose and glucuronate interconversions | Metabolism; Carbohydrate metabolism; Galactose metabolism | Metabolism; Carbohydrate metabolism; Starch and sucrose metabolism | Metabolism; Carbohydrate metabolism; Amino sugar and nucleotide sugar metabolism	COG1210*	UDP-glucose pyrophosphorylase	Cell envelope biogenesis, outer membrane	PF00483 [Nucleotidyl transferase]	5.005	2.027	6.405	0	3.35925	94	25	101	0
epap_sqm_222818_10416-11150	epap_sqm_222818	queH	k_Bacteria;p_Pseudomonadota;c_Gammaproteobacteria	K09765*	epoxyqueuosine reductase [EC:1.17.99.6]	Brite Hierarchies; Protein families: genetic information processing; Transfer RNA biogenesis	COG1636*	Uncharacterized protein conserved in bacteria	Function unknown	PF02677 [Uncharacterized BCR, COG1636]	5.911	1.26	6.266	0	3.35925	100	14	89	0
epap_sqm_308292_20345-21358	epap_sqm_308292		k_Bacteria;p_Pseudomonadota;c_Gammaproteobacteria;o_Thiotrichales							PF01593 [Flavin containing amine oxidoreductase];PF13450 [NAD(P)-binding Rossmann-like domain]	6.384	0.979	6.073	0	3.359	149	15	119	0
epap_sqm_88548_77924-78283	epap_sqm_88548	trxA	k_Bacteria;p_Pseudomonadota;c_Gammaproteobacteria	K03671*	thioredoxin 1	Organismal Systems; Immune system; NOD-like receptor signaling pathway | Human Diseases; Cardiovascular diseases; Fluid shear stress and atherosclerosis | Brite Hierarchies; Protein families: genetic information processing; Chaperones and folding catalysts	COG0526*	Thiol-disulfide isomerase and thioredoxins	Energy production and conversion|Posttranslational modification, protein turnover, chaperones	PF00085 [Thioredoxin]	5.069	2.022	6.325	0	3.354	42	11	44	0
epap_sqm_88548_61154-61474	epap_sqm_88548	iscA	k_Bacteria;p_Pseudomonadota;c_Gammaproteobacteria	K13628*	iron-sulfur cluster assembly protein	Brite Hierarchies; Protein families: genetic information processing; Transfer RNA biogenesis	COG0316*	Uncharacterized conserved protein	Function unknown	PF01521 [Iron-sulphur cluster biosynthesis]	6.903	0.206	6.287	0	3.349	51	1	39	0
epap_sqm_635932_5108-6385	epap_sqm_635932	ENO, eno	k_Bacteria;p_Pseudomonadota;c_Gammaproteobacteria	K01689*	enolase [EC:4.2.1.11]	Metabolism; Carbohydrate metabolism; Glycolysis / Gluconeogenesis | Metabolism; Energy metabolism; Methane metabolism | Genetic Information Processing; Folding, sorting and degradation; RNA degradation | Environmental Information Processing; Signal transduction; HIF-1 signaling pathway | Brite Hierarchies; Protein families: genetic information processing; Messenger RNA biogenesis | Brite Hierarch…	COG0148*	Enolase	Carbohydrate transport and metabolism	PF00113 [Enolase, C-terminal TIM barrel domain];PF03952 [Enolase, N-terminal domain]	5.779	0.932	6.681	0	3.348	170	18	165	0
epap_sqm_651900_22074-22337	epap_sqm_651900		k_Bacteria;p_Pseudomonadota;c_Betaproteobacteria				COG2924*	Fe-S cluster protector protein	Posttranslational modification, protein turnover, chaperones|Energy production and conversion	PF04362 [Bacterial Fe(2+) trafficking]	5.266	1.253	6.861	0	3.345	32	5	35	0
epap_sqm_88548_46650-47120	epap_sqm_88548	ssb	k_Bacteria;p_Pseudomonadota;c_Gammaproteobacteria;o_Alteromonadales	K03111*	single-strand DNA-binding protein	Genetic Information Processing; Replication and repair; DNA replication | Genetic Information Processing; Replication and repair; Mismatch repair | Genetic Information Processing; Replication and repair; Homologous recombination | Brite Hierarchies; Protein families: genetic information processing; DNA replication proteins | Brite Hierarchies; Protein families: genetic information processing; DNA…	COG0629*	Single-stranded DNA-binding protein	DNA replication, recombination and repair	PF00436 [Single-strand binding protein family]	6.826	1.826	4.724	0	3.344	74	13	43	0
epap_sqm_160974_714-992	epap_sqm_160974		k_Bacteria;p_Pseudomonadota;c_Alphaproteobacteria;o_Rhodobacterales				COG2801*	Transposase and inactivated derivatives	DNA replication, recombination and repair		1.869	0	11.5	0	3.34225	12	0	62	0
epap_sqm_204418_32246-32827	epap_sqm_204418	trpG	k_Bacteria;p_Pseudomonadota;c_Gammaproteobacteria	K01658	anthranilate synthase component II [EC:4.1.3.27]	Metabolism; Amino acid metabolism; Phenylalanine, tyrosine and tryptophan biosynthesis | Metabolism; Biosynthesis of other secondary metabolites; Phenazine biosynthesis | Cellular Processes; Cellular community - prokaryotes; Quorum sensing | Cellular Processes; Cellular community - prokaryotes; Biofilm formation - Pseudomonas aeruginosa	COG0512*	Anthranilate/para-aminobenzoate synthases component II	Coenzyme metabolism|Amino acid transport and metabolism	PF00117 [Glutamine amidotransferase class-I]	6.42	1.251	5.691	0	3.3405	86	11	64	0
epap_sqm_111863_9766-10044	epap_sqm_111863	higB-1	k_Bacteria;p_Pseudomonadota	K07334*	toxin HigB-1	Brite Hierarchies; Protein families: signaling and cellular processes; Prokaryotic defense system	COG3549*	Plasmid maintenance system killer protein	General function prediction only	PF05015 [RelE-like toxin of type II toxin-antitoxin system HigB]	0	0	13.355	0	3.33875	0	0	72	0
epap_sqm_233601_8804-9484	epap_sqm_233601	queC	k_Bacteria;p_Pseudomonadota	K06920*	7-cyano-7-deazaguanine synthase [EC:6.3.4.20]	Metabolism; Metabolism of cofactors and vitamins; Folate biosynthesis | Brite Hierarchies; Protein families: genetic information processing; Transfer RNA biogenesis	COG0603*	Predicted PP-loop superfamily ATPase	General function prediction only	PF06508 [Queuosine biosynthesis protein QueC]	5.423	1.749	6.155	0	3.33175	85	18	81	0
epap_sqm_635932_3278-3826	epap_sqm_635932	slyB	k_Bacteria;p_Pseudomonadota;c_Gammaproteobacteria	K06077*	outer membrane lipoprotein SlyB	Not Included in Pathway or Brite; Unclassified: signaling and cellular processes; Structural proteins	ENOG4111XR5*	Membrane	Cell wall/membrane/envelope biogenesis		6.806	1.085	5.373	0.062	3.3315	86	9	57	1
epap_sqm_246050_13619-14689	epap_sqm_246050		k_Bacteria;p_Campylobacterota;c_Epsilonproteobacteria;o_Campylobacterales							PF04303 [PrpF protein]	6.369	1.298	5.653	0	3.33	157	21	117	0
epap_sqm_589049_1181-1759	epap_sqm_589049	PTH1, pth, spoVC	k_Bacteria;p_Pseudomonadota;c_Gammaproteobacteria	K01056*	peptidyl-tRNA hydrolase, PTH1 family [EC:3.1.1.29]	Brite Hierarchies; Protein families: genetic information processing; Translation factors	COG0193*	Peptidyl-tRNA hydrolase	Translation, ribosomal structure and biogenesis	PF01195 [Peptidyl-tRNA hydrolase]	6.378	1.486	5.452	0	3.329	85	13	61	0
epap_sqm_651900_19887-21020	epap_sqm_651900		k_Bacteria;p_Pseudomonadota;c_Gammaproteobacteria							PF13437 [HlyD family secretion protein];PF16576 [Barrel-sandwich domain of CusB or HlyD membrane-fusion]	6.283	0.642	6.389	0	3.3285	164	11	140	0
epap_sqm_144075_15111-15887	epap_sqm_144075		k_Bacteria				COG4922*	Uncharacterized protein conserved in bacteria	Function unknown	PF12680 [SnoaL-like domain]	6.151	2.299	4.862	0	3.328	110	27	73	0
epap_sqm_228736_35477-37135	epap_sqm_228736		k_Bacteria;p_Pseudomonadota							PF00082 [Subtilase family];PF01483 [Proprotein convertase P-domain]	5.159	1.436	6.675	0.041	3.32775	197	36	214	2
epap_sqm_204418_27986-29848	epap_sqm_204418		k_Bacteria;p_Pseudomonadota;c_Gammaproteobacteria							PF08238 [Sel1 repeat]	4.874	1.492	6.944	0	3.3275	209	42	250	0
epap_sqm_51482_20432-21607	epap_sqm_51482	suyB	k_Bacteria;p_Pseudomonadota;c_Gammaproteobacteria	K16846*	(2R)-sulfolactate sulfo-lyase subunit beta [EC:4.4.1.24]	Metabolism; Amino acid metabolism; Cysteine and methionine metabolism	COG2721*	Altronate dehydratase	Carbohydrate transport and metabolism	PF04295 [D-galactarate dehydratase / Altronate hydrolase, C terminus]	5.948	1.857	5.501	0	3.3265	161	33	125	0
epap_sqm_538437_6777-7370	epap_sqm_538437	rnt	k_Bacteria;p_Pseudomonadota;c_Gammaproteobacteria	K03683*	ribonuclease T [EC:3.1.13.-]	Brite Hierarchies; Protein families: genetic information processing; Transfer RNA biogenesis	COG0847*	DNA polymerase III, epsilon subunit and related 3'-5' exonucleases	DNA replication, recombination and repair	PF00929 [Exonuclease]	6.144	1.671	5.489	0	3.326	84	15	63	0
epap_sqm_344002_3512-3877	epap_sqm_344002	yraN	k_Bacteria;p_Pseudomonadota	K07460*	putative endonuclease	Not Included in Pathway or Brite; Unclassified: genetic information processing; Replication and repair	COG0792*	Predicted endonuclease distantly related to archaeal Holliday junction resolvase	DNA replication, recombination and repair	PF02021 [Uncharacterised protein family UPF0102]	6.054	1.446	5.797	0	3.32425	51	8	41	0
epap_sqm_458709_26688-27122	epap_sqm_458709	aroQ, qutE	k_Bacteria;p_Pseudomonadota;c_Gammaproteobacteria	K03786*	3-dehydroquinate dehydratase II [EC:4.2.1.10]	Metabolism; Amino acid metabolism; Phenylalanine, tyrosine and tryptophan biosynthesis	COG0757*	3-dehydroquinate dehydratase II	Amino acid transport and metabolism	PF01220 [Dehydroquinase class II]	7.891	0.761	4.64	0	3.323	79	5	39	0
epap_sqm_86676_11413-11952	epap_sqm_86676		k_Bacteria;p_Pseudomonadota				ENOG410XRDH*		Function unknown		4.425	1.103	7.762	0	3.3225	55	9	81	0
epap_sqm_562894_2-445	epap_sqm_562894		k_Bacteria				ENOG410Y65V	Retrotransposon protein	Function unknown	PF00078 [Reverse transcriptase (RNA-dependent DNA polymerase)]	3.229	3.13	4.546	2.381	3.3215	33	21	39	31
epap_sqm_51482_17085-18410	epap_sqm_51482		k_Bacteria;p_Pseudomonadota;c_Gammaproteobacteria				COG1593*	TRAP-type C4-dicarboxylate transport system, large permease component	Carbohydrate transport and metabolism	PF06808 [Tripartite ATP-independent periplasmic transporter, DctM component]	5.963	0.998	6.322	0	3.32075	182	20	162	0
epap_sqm_221248_4692-5015	epap_sqm_221248	tusE, dsrC	k_Bacteria;p_Pseudomonadota;c_Gammaproteobacteria	K11179*	tRNA 2-thiouridine synthesizing protein E [EC:2.8.1.-]	Genetic Information Processing; Folding, sorting and degradation; Sulfur relay system | Brite Hierarchies; Protein families: genetic information processing; Transfer RNA biogenesis	COG2920*	Dissimilatory sulfite reductase (desulfoviridin), gamma subunit	Inorganic ion transport and metabolism	PF04358 [DsrC like protein]	5.632	0.613	7.028	0	3.31825	42	3	44	0
epap_sqm_91832_693-1454	epap_sqm_91832	K09861	k_Bacteria;p_Pseudomonadota	K09861*	uncharacterized protein	Not Included in Pathway or Brite; Poorly characterized; Function unknown	COG3022*	Uncharacterized protein conserved in bacteria	Function unknown	PF03883 [Peroxide stress protein YaaA]	5.987	1.303	5.976	0	3.3165	105	15	88	0
epap_sqm_36510_5750-6637	epap_sqm_36510		k_Bacteria;p_Pseudomonadota;c_Gammaproteobacteria							PF02668 [Taurine catabolism dioxygenase TauD, TfdA family]	5.871	1.788	5.594	0	3.31325	120	24	96	0
epap_sqm_607572_32157-32975	epap_sqm_607572		k_Bacteria;p_Pseudomonadota;c_Gammaproteobacteria				COG2833*	Uncharacterized protein conserved in bacteria	Function unknown	PF04305 [Protein of unknown function (DUF455)]	3.395	1.131	8.72	0	3.3115	64	14	138	0
epap_sqm_228736_32571-33080	epap_sqm_228736		k_Bacteria;p_Pseudomonadota;c_Gammaproteobacteria							PF01782 [RimM N-terminal domain]	5.537	0.908	6.798	0	3.31075	65	7	67	0
epap_sqm_204418_47437-48090	epap_sqm_204418		k_Bacteria;p_Pseudomonadota;c_Gammaproteobacteria				COG3145*	Alkylated DNA repair protein	DNA replication, recombination and repair	PF13532 [2OG-Fe(II) oxygenase superfamily]	6.511	1.113	5.618	0	3.3105	98	11	71	0
epap_sqm_204418_48708-49592	epap_sqm_204418	COX10, ctaB, cyoE	k_Bacteria;p_Pseudomonadota;c_Gammaproteobacteria	K02257*	heme o synthase [EC:2.5.1.141]	Metabolism; Energy metabolism; Oxidative phosphorylation | Metabolism; Metabolism of cofactors and vitamins; Porphyrin and chlorophyll metabolism | Organismal Systems; Environmental adaptation; Thermogenesis | Brite Hierarchies; Protein families: metabolism; Prenyltransferases | Brite Hierarchies; Protein families: genetic information processing; Mitochondrial biogenesis	COG0109*	Polyprenyltransferase (cytochrome oxidase assembly factor)	Posttranslational modification, protein turnover, chaperones	PF01040 [UbiA prenyltransferase family]	5.449	1.645	6.14	0	3.3085	111	22	105	0
epap_sqm_65366_9753-10340	epap_sqm_65366	yggS, PROSC	k_Bacteria;p_Pseudomonadota;c_Gammaproteobacteria	K06997*	PLP dependent protein	Not Included in Pathway or Brite; Unclassified: metabolism; Amino acid metabolism	COG0325*	Predicted enzyme with a TIM-barrel fold	General function prediction only	PF01168 [Alanine racemase, N-terminal domain]	6.207	1.013	5.897	0.116	3.30825	84	9	67	2
epap_sqm_209488_5749-6513	epap_sqm_209488	VGSC	k_Bacteria;p_Pseudomonadota;c_Gammaproteobacteria	K08714*	voltage-gated sodium channel	Brite Hierarchies; Protein families: signaling and cellular processes; Transporters	COG1226*	Kef-type K+ transport systems, predicted NAD-binding component	Inorganic ion transport and metabolism	PF00520 [Ion transport protein]	6.077	0.865	6.291	0	3.30825	107	10	93	0
epap_sqm_307244_323-1267	epap_sqm_307244		k_Bacteria;p_Pseudomonadota;c_Gammaproteobacteria							PF00753 [Metallo-beta-lactamase superfamily]	6.391	0.63	6.133	0.072	3.3065	139	9	112	2
epap_sqm_582451_23949-24626	epap_sqm_582451		k_Bacteria;p_Pseudomonadota				COG2102*	Predicted ATPases of PP-loop superfamily	General function prediction only	PF01902 [Diphthamide synthase]	6.857	1.171	5.19	0	3.3045	107	12	68	0
epap_sqm_192798_40737-41396	epap_sqm_192798	ispZ	k_Bacteria;p_Pseudomonadota;c_Gammaproteobacteria	K06190*	intracellular septation protein	Not Included in Pathway or Brite; Unclassified: signaling and cellular processes; Cell growth	COG2917*	Intracellular septation protein A	Cell division and chromosome partitioning	PF04279 [Intracellular septation protein A ]	5.596	1.805	5.802	0	3.30075	85	18	74	0
epap_sqm_88548_56050-56550	epap_sqm_88548		k_Bacteria							PF04290 [Tripartite ATP-independent periplasmic transporters, DctQ component]	6.244	1.585	5.371	0	3.3	72	12	52	0
epap_sqm_344002_1267-2622	epap_sqm_344002	CARS, cysS	k_Bacteria;p_Pseudomonadota;c_Gammaproteobacteria	K01883*	cysteinyl-tRNA synthetase [EC:6.1.1.16]	Genetic Information Processing; Translation; Aminoacyl-tRNA biosynthesis | Brite Hierarchies; Protein families: metabolism; Amino acid related enzymes | Brite Hierarchies; Protein families: genetic information processing; Transfer RNA biogenesis	COG0215*	Cysteinyl-tRNA synthetase	Translation, ribosomal structure and biogenesis	PF01406 [tRNA synthetases class I (C) catalytic domain];PF09190 [DALR domain];PF09334 [tRNA synthetases class I (M)]	5.767	1.318	6.106	0	3.29775	180	27	160	0
epap_sqm_546625_3295-3588	epap_sqm_546625	clpS	k_Bacteria;p_Pseudomonadota;c_Gammaproteobacteria	K06891*	ATP-dependent Clp protease adaptor protein ClpS	Not Included in Pathway or Brite; Unclassified: genetic information processing; Protein processing	COG2127*	Uncharacterized conserved protein	Function unknown	PF02617 [ATP-dependent Clp protease adaptor protein ClpS]	5.025	1.125	7.041	0	3.29775	34	5	40	0
epap_sqm_259825_52028-52408	epap_sqm_259825	RP-L7, MRPL12, rplL	k_Bacteria;p_Pseudomonadota;c_Gammaproteobacteria	K02935*	large subunit ribosomal protein L7/L12	Genetic Information Processing; Translation; Ribosome | Brite Hierarchies; Protein families: genetic information processing; Ribosome	COG0222*	Ribosomal protein L7/L12	Translation, ribosomal structure and biogenesis	PF00542 [Ribosomal protein L7/L12 C-terminal domain];PF16320 [Ribosomal protein L7/L12 dimerisation domain]	5.588	1.216	6.384	0	3.297	49	7	47	0
epap_sqm_88548_81595-82323	epap_sqm_88548	rluB	k_Bacteria;p_Pseudomonadota;c_Gammaproteobacteria	K06178*	23S rRNA pseudouridine2605 synthase [EC:5.4.99.22]	Brite Hierarchies; Protein families: genetic information processing; Ribosome biogenesis	COG1187*	16S rRNA uridine-516 pseudouridylate synthase and related pseudouridylate synthases	Translation, ribosomal structure and biogenesis	PF00849 [RNA pseudouridylate synthase]	6.556	0.726	5.892	0	3.2935	110	8	83	0
epap_sqm_88548_61483-61860	epap_sqm_88548	iscU, nifU	k_Bacteria;p_Pseudomonadota;c_Gammaproteobacteria	K04488*	nitrogen fixation protein NifU and related proteins	Not Included in Pathway or Brite; Unclassified: metabolism; Energy metabolism	COG0822*	NifU homolog involved in Fe-S cluster formation	Energy production and conversion	PF01592 [NifU-like N terminal domain]	5.057	1.4	6.708	0	3.29125	44	8	49	0
epap_sqm_30820_17389-19770	epap_sqm_30820	gyrB	k_Bacteria;p_Pseudomonadota;c_Gammaproteobacteria	K02470*	DNA gyrase subunit B [EC:5.99.1.3]	Brite Hierarchies; Protein families: genetic information processing; DNA replication proteins | Brite Hierarchies; Protein families: genetic information processing; DNA repair and recombination proteins	COG0187*	Type IIA topoisomerase (DNA gyrase/topo II, topoisomerase IV), B subunit	DNA replication, recombination and repair	PF00204 [DNA gyrase B];PF00986 [DNA gyrase B subunit, carboxyl terminus];PF01751 [Toprim domain];PF02518 [Histidine kinase-, DNA gyrase B-, and HSP90-like ATPase]	5.727	1.778	5.627	0.029	3.29025	314	64	259	2
epap_sqm_192798_4321-5088	epap_sqm_192798	tatD	k_Bacteria;p_Pseudomonadota	K03424*	TatD DNase family protein [EC:3.1.21.-]	Not Included in Pathway or Brite; Unclassified: metabolism; Enzymes with EC numbers	COG0084*	Mg-dependent DNase	DNA replication, recombination and repair	PF01026 [TatD related DNase]	5.374	1.723	6.064	0	3.29025	95	20	90	0
epap_sqm_144075_12525-14195	epap_sqm_144075	GBA, srfJ	k_Bacteria;p_Pseudomonadota;c_Gammaproteobacteria	K01201*	glucosylceramidase [EC:3.2.1.45]	Metabolism; Lipid metabolism; Sphingolipid metabolism | Metabolism; Glycan biosynthesis and metabolism; Other glycan degradation | Cellular Processes; Transport and catabolism; Lysosome	COG5520*	O-Glycosyl hydrolase	Cell envelope biogenesis, outer membrane	PF02055 [Glycosyl hydrolase family 30 TIM-barrel domain]	6.24	0.911	6.008	0	3.28975	240	23	194	0
epap_sqm_65366_17466-19679	epap_sqm_65366		k_Bacteria							PF03176 [MMPL family]	5.828	1.196	6.124	0	3.287	297	40	262	0
epap_sqm_635932_19116-20429	epap_sqm_635932	tolA	k_Bacteria;p_Pseudomonadota;c_Gammaproteobacteria	K03646*	colicin import membrane protein	Brite Hierarchies; Protein families: signaling and cellular processes; Transporters	ENOG410ZY9S*	TolA protein	Function unknown		5.456	1.662	6.026	0	3.286	165	33	153	0
epap_sqm_228736_8508-9761	epap_sqm_228736	rho	k_Bacteria;p_Pseudomonadota;c_Gammaproteobacteria	K03628*	transcription termination factor Rho	Genetic Information Processing; Folding, sorting and degradation; RNA degradation | Brite Hierarchies; Protein families: genetic information processing; Transcription machinery | Brite Hierarchies; Protein families: genetic information processing; Messenger RNA biogenesis	COG1158*	Transcription termination factor	Transcription	PF00006 [ATP synthase alpha/beta family, nucleotide-binding domain];PF07497 [Rho termination factor, RNA-binding domain];PF07498 [Rho termination factor, N-terminal domain]	5.474	1.003	6.603	0.054	3.2835	158	19	160	2
epap_sqm_228736_27093-27953	epap_sqm_228736	soxA	k_Bacteria;p_Pseudomonadota;c_Gammaproteobacteria	K17222*	L-cysteine S-thiosulfotransferase [EC:2.8.5.2]	Metabolism; Energy metabolism; Sulfur metabolism					4.39	0.922	7.813	0	3.28125	87	12	130	0
epap_sqm_241730_27370-27915	epap_sqm_241730	RP-L6, MRPL6, rplF	k_Bacteria;p_Pseudomonadota;c_Gammaproteobacteria	K02933*	large subunit ribosomal protein L6	Genetic Information Processing; Translation; Ribosome | Brite Hierarchies; Protein families: genetic information processing; Ribosome	COG0097*	Ribosomal protein L6P/L9E	Translation, ribosomal structure and biogenesis	PF00347 [Ribosomal protein L6]	5.491	1.091	6.54	0	3.2805	69	9	69	0
epap_sqm_772245_3-236	epap_sqm_772245		k_Bacteria				ENOG4111K5V*	Reverse transcriptase (R-dependent D polymerase)	Function unknown		3.342	3.111	2.875	3.79	3.2795	18	11	13	26
epap_sqm_262094_2540-2737	epap_sqm_262094	eutM	k_Bacteria;p_Pseudomonadota;c_Gammaproteobacteria	K04027*	ethanolamine utilization protein EutM	Not Included in Pathway or Brite; Unclassified: metabolism; Amino acid metabolism	COG4577*	Carbon dioxide concentrating mechanism/carboxysome shell protein	Energy production and conversion|Secondary metabolites biosynthesis, transport and catabolism	PF00936 [BMC domain]	8.119	1.337	3.659	0	3.27875	37	4	14	0
epap_sqm_204418_1-177	epap_sqm_204418	tolA	k_Bacteria;p_Pseudomonadota;c_Gammaproteobacteria	K03646*	colicin import membrane protein	Brite Hierarchies; Protein families: signaling and cellular processes; Transporters	ENOG410ZY9S*	TolA protein	Function unknown		6.382	0	6.724	0	3.2765	26	0	23	0
epap_sqm_49763_16576-16989	epap_sqm_49763	yhfA	k_Bacteria;p_Pseudomonadota;c_Gammaproteobacteria	K07397*	putative redox protein	Not Included in Pathway or Brite; Unclassified: genetic information processing; Protein processing	COG1765*	Predicted redox protein, regulator of disulfide bond formation	Posttranslational modification, protein turnover, chaperones	PF02566 [OsmC-like protein]	6.612	1.119	5.375	0	3.2765	63	7	43	0
epap_sqm_88548_63161-63574	epap_sqm_88548	iscR	k_Bacteria;p_Pseudomonadota;c_Gammaproteobacteria	K13643*	Rrf2 family transcriptional regulator, iron-sulfur cluster assembly transcription factor	Brite Hierarchies; Protein families: genetic information processing; Transcription factors	COG1959*	Predicted transcriptional regulator	Transcription	PF02082 [Transcriptional regulator]	5.142	0.959	7	0	3.27525	49	6	56	0
epap_sqm_307244_1348-1908	epap_sqm_307244	tag	k_Bacteria	K01246*	DNA-3-methyladenine glycosylase I [EC:3.2.2.20]	Genetic Information Processing; Replication and repair; Base excision repair | Brite Hierarchies; Protein families: genetic information processing; DNA repair and recombination proteins	COG2818*	3-methyladenine DNA glycosylase	DNA replication, recombination and repair	PF03352 [Methyladenine glycosylase]	5.576	1.062	6.457	0	3.27375	72	9	70	0
epap_sqm_70600_28075-28692	epap_sqm_70600	hisH	k_Bacteria;p_Pseudomonadota	K02501*	imidazole glycerol-phosphate synthase subunit HisH [EC:4.3.2.10]	Metabolism; Amino acid metabolism; Histidine metabolism	COG0118*	Glutamine amidotransferase	Amino acid transport and metabolism	PF00117 [Glutamine amidotransferase class-I]	5.062	1.071	6.95	0	3.27075	72	10	83	0
epap_sqm_204418_52908-54533	epap_sqm_204418	coxA, ctaD	k_Bacteria;p_Pseudomonadota;c_Gammaproteobacteria	K02274*	cytochrome c oxidase subunit I [EC:1.9.3.1]	Metabolism; Energy metabolism; Oxidative phosphorylation	COG0843*	Heme/copper-type cytochrome/quinol oxidases, subunit 1	Energy production and conversion	PF00115 [Cytochrome C and Quinol oxidase polypeptide I]	5.104	1.262	6.715	0	3.27025	191	31	211	0
epap_sqm_70600_21913-22827	epap_sqm_70600	ABC-2.A	k_Bacteria;p_Pseudomonadota;c_Gammaproteobacteria	K01990*	ABC-2 type transport system ATP-binding protein	Brite Hierarchies; Protein families: signaling and cellular processes; Transporters	COG1131*	ABC-type multidrug transport system, ATPase component		PF00005 [ABC transporter]	5.128	0.94	7.013	0	3.27025	108	13	124	0
epap_sqm_651900_26724-27242	epap_sqm_651900	PDF, def	k_Bacteria;p_Pseudomonadota;c_Gammaproteobacteria	K01462*	peptide deformylase [EC:3.5.1.88]	Not Included in Pathway or Brite; Unclassified: metabolism; Enzymes with EC numbers	COG0242*	N-formylmethionyl-tRNA deformylase	Translation, ribosomal structure and biogenesis	PF01327 [Polypeptide deformylase]	3.851	1.148	8.076	0	3.26875	46	9	81	0
epap_sqm_546625_22118-22345	epap_sqm_546625	BOLA1	k_Bacteria;p_Pseudomonadota;c_Gammaproteobacteria	K22066*	BolA-like protein 1	Brite Hierarchies; Protein families: genetic information processing; Mitochondrial biogenesis					5.145	0.871	7.036	0	3.263	27	3	31	0
epap_sqm_241730_21155-21370	epap_sqm_241730	RP-S21, MRPS21, rpsU	k_Bacteria;p_Pseudomonadota;c_Gammaproteobacteria	K02970*	small subunit ribosomal protein S21	Genetic Information Processing; Translation; Ribosome | Brite Hierarchies; Protein families: genetic information processing; Ribosome	COG0828*	Ribosomal protein S21	Translation, ribosomal structure and biogenesis	PF01165 [Ribosomal protein S21]	7.644	0.613	4.792	0	3.26225	38	2	20	0
epap_sqm_259825_18708-19253	epap_sqm_259825	recR	k_Bacteria;p_Pseudomonadota;c_Gammaproteobacteria	K06187*	recombination protein RecR	Genetic Information Processing; Replication and repair; Homologous recombination | Brite Hierarchies; Protein families: genetic information processing; DNA repair and recombination proteins	COG0353*	Recombinational DNA repair protein (RecF pathway)	DNA replication, recombination and repair	PF02132 [RecR protein];PF13662 [Toprim domain]	5.729	0.97	6.35	0	3.26225	72	8	67	0
epap_sqm_144075_16542-17750	epap_sqm_144075		k_Bacteria;p_Pseudomonadota;c_Gammaproteobacteria				COG0523*	Putative GTPases (G3E family)	General function prediction only	PF02492 [CobW/HypB/UreG, nucleotide-binding domain];PF07683 [Cobalamin synthesis protein cobW C-terminal domain]	5.462	1.533	6.035	0	3.2575	152	28	141	0
epap_sqm_533037_4099-4797	epap_sqm_533037		k_Bacteria;p_Pseudomonadota;c_Gammaproteobacteria				COG1475*	Predicted transcriptional regulators	Transcription		0	0	13.03	0	3.2575	0	0	176	0
epap_sqm_635932_3-1148	epap_sqm_635932	murF	k_Bacteria;p_Pseudomonadota;c_Gammaproteobacteria	K01929*	UDP-N-acetylmuramoyl-tripeptide--D-alanyl-D-alanine ligase [EC:6.3.2.10]	Metabolism; Amino acid metabolism; Lysine biosynthesis | Metabolism; Glycan biosynthesis and metabolism; Peptidoglycan biosynthesis | Human Diseases; Drug resistance: Antimicrobial; Vancomycin resistance | Brite Hierarchies; Protein families: metabolism; Peptidoglycan biosynthesis and degradation proteins	COG0770*	UDP-N-acetylmuramyl pentapeptide synthase	Cell envelope biogenesis, outer membrane	PF08245 [Mur ligase middle domain]	5.118	0.866	7.044	0	3.257	135	15	156	0
epap_sqm_86676_8156-8494	epap_sqm_86676	glnK	k_Bacteria;p_Pseudomonadota;c_Gammaproteobacteria;o_Methylococcales	K04752*	nitrogen regulatory protein P-II 2	Not Included in Pathway or Brite; Unclassified: genetic information processing; Transcription	COG0347*	Nitrogen regulatory protein PII	Amino acid transport and metabolism	PF00543 [Nitrogen regulatory protein P-II]	5.383	2.147	5.495	0	3.25625	42	11	36	0
epap_sqm_26838_5304-6056	epap_sqm_26838	trmJ	k_Bacteria;p_Pseudomonadota;c_Gammaproteobacteria	K15396*	tRNA (cytidine32/uridine32-2'-O)-methyltransferase [EC:2.1.1.200]	Brite Hierarchies; Protein families: genetic information processing; Transfer RNA biogenesis	COG0565*	rRNA methylase	Translation, ribosomal structure and biogenesis	PF00588 [SpoU rRNA Methylase family]	5.943	1.23	5.842	0	3.25375	103	14	85	0
epap_sqm_246050_8133-9767	epap_sqm_246050	L, ilvB, ilvG, ilvI	k_Bacteria;p_Pseudomonadota	K01652*	acetolactate synthase I/II/III large subunit [EC:2.2.1.6]	Metabolism; Carbohydrate metabolism; Butanoate metabolism | Metabolism; Carbohydrate metabolism; C5-Branched dibasic acid metabolism | Metabolism; Amino acid metabolism; Valine, leucine and isoleucine biosynthesis | Metabolism; Metabolism of cofactors and vitamins; Pantothenate and CoA biosynthesis	COG0028*	Thiamine pyrophosphate-requiring enzymes [acetolactate synthase, pyruvate dehydrogenase (cytochrome), glyoxylate carboligase, phosphonopyruvate decarboxylase]	Coenzyme metabolism|Amino acid transport and metabolism	PF00205 [Thiamine pyrophosphate enzyme, central domain];PF02775 [Thiamine pyrophosphate enzyme, C-terminal TPP binding domain];PF02776 [Thiamine pyrophosphate enzyme, N-terminal TPP binding domain]	5.793	1.457	5.76	0	3.2525	218	36	182	0
epap_sqm_11268_23714-24118	epap_sqm_11268		k_Bacteria;p_Pseudomonadota				ENOG4111JD8*		Function unknown		6.759	0.49	5.75	0	3.24975	63	3	45	0
epap_sqm_695318_2-406	epap_sqm_695318		k_Bacteria;p_Pseudomonadota;c_Gammaproteobacteria;o_Chromatiales				COG4826*	Serine protease inhibitor	Posttranslational modification, protein turnover, chaperones		3.755	1.961	3.322	3.958	3.249	35	12	26	47
epap_sqm_324087_22603-23112	epap_sqm_324087	fabA	k_Bacteria;p_Pseudomonadota;c_Gammaproteobacteria	K01716*	3-hydroxyacyl-[acyl-carrier protein] dehydratase / trans-2-decenoyl-[acyl-carrier protein] isomerase [EC:4.2.1.59 5.3.3.14]	Metabolism; Lipid metabolism; Fatty acid biosynthesis | Brite Hierarchies; Protein families: metabolism; Lipid biosynthesis proteins	COG0764*	3-hydroxymyristoyl/3-hydroxydecanoyl-(acyl carrier protein) dehydratases	Lipid metabolism	PF07977 [FabA-like domain]	5.878	1.427	5.682	0	3.24675	69	11	56	0
epap_sqm_246050_5054-6073	epap_sqm_246050		k_Bacteria;p_Pseudomonadota;c_Gammaproteobacteria				COG1638	TRAP-type C4-dicarboxylate transport system, periplasmic component	Carbohydrate transport and metabolism	PF03480 [Bacterial extracellular solute-binding protein, family 7]	5.623	1.298	6.037	0	3.2395	132	20	119	0
epap_sqm_635932_11274-12815	epap_sqm_635932	ATPF1A, atpA	k_Bacteria;p_Pseudomonadota;c_Gammaproteobacteria	K02111*	F-type H+/Na+-transporting ATPase subunit alpha [EC:7.1.2.2 7.2.2.1]	Metabolism; Energy metabolism; Oxidative phosphorylation | Metabolism; Energy metabolism; Photosynthesis | Brite Hierarchies; Protein families: metabolism; Photosynthesis proteins	COG0056*	F0F1-type ATP synthase, alpha subunit	Energy production and conversion	PF00006 [ATP synthase alpha/beta family, nucleotide-binding domain];PF00306 [ATP synthase alpha/beta chain, C terminal domain];PF02874 [ATP synthase alpha/beta family, beta-barrel domain]	5.269	1.073	6.544	0.044	3.2325	187	25	195	2
epap_sqm_255469_678-2210	epap_sqm_255469		k_Bacteria;p_Pseudomonadota;c_Gammaproteobacteria;o_Thiotrichales				ENOG410XPAT*	carboxysome shell	Function unknown	PF08936 [Carboxysome Shell Carbonic Anhydrase]	5.555	1.77	5.604	0	3.23225	196	41	166	0
epap_sqm_228736_37524-38738	epap_sqm_228736		k_Bacteria;p_Pseudomonadota;c_Gammaproteobacteria							PF00557 [Metallopeptidase family M24];PF05195 [Aminopeptidase P, N-terminal domain]	5.9	0.762	6.261	0	3.23075	165	14	147	0
epap_sqm_70600_5552-6259	epap_sqm_70600	plsC	k_Bacteria;p_Pseudomonadota;c_Gammaproteobacteria	K00655*	1-acyl-sn-glycerol-3-phosphate acyltransferase [EC:2.3.1.51]	Metabolism; Lipid metabolism; Glycerolipid metabolism | Metabolism; Lipid metabolism; Glycerophospholipid metabolism | Brite Hierarchies; Protein families: metabolism; Lipid biosynthesis proteins	COG0204*	1-acyl-sn-glycerol-3-phosphate acyltransferase	Lipid metabolism	PF01553 [Acyltransferase]	6.014	1.495	5.409	0	3.2295	98	16	74	0
epap_sqm_204418_12224-13579	epap_sqm_204418	CARP, pepA	k_Bacteria;p_Pseudomonadota	K01255*	leucyl aminopeptidase [EC:3.4.11.1]	Metabolism; Metabolism of other amino acids; Glutathione metabolism | Brite Hierarchies; Protein families: metabolism; Peptidases	COG0260*	Leucyl aminopeptidase	Amino acid transport and metabolism	PF00883 [Cytosol aminopeptidase family, catalytic domain]	5.319	1.562	6.03	0	3.22775	166	32	158	0
epap_sqm_222818_3442-3960	epap_sqm_222818		k_Bacteria;p_Pseudomonadota;c_Gammaproteobacteria							PF03695 [Uncharacterised protein family (UPF0149)]	6.613	1.403	4.886	0	3.2255	79	11	49	0
epap_sqm_458709_16287-16913	epap_sqm_458709	plsY	k_Bacteria;p_Pseudomonadota;c_Gammaproteobacteria	K08591*	acyl phosphate:glycerol-3-phosphate acyltransferase [EC:2.3.1.275]	Metabolism; Lipid metabolism; Glycerolipid metabolism | Metabolism; Lipid metabolism; Glycerophospholipid metabolism | Brite Hierarchies; Protein families: metabolism; Lipid biosynthesis proteins	COG0344*	Predicted membrane protein	Function unknown	PF02660 [Glycerol-3-phosphate acyltransferase]	6.652	0.211	6.025	0	3.222	96	2	73	0
epap_sqm_36510_9177-10214	epap_sqm_36510		k_Bacteria							PF00534 [Glycosyl transferases group 1];PF13439 [Glycosyltransferase Family 4];PF13692 [Glycosyl transferases group 1]	5.065	1.658	6.032	0.131	3.2215	121	26	121	4
epap_sqm_30820_16483-17373	epap_sqm_30820	PRK, prkB	k_Bacteria;p_Pseudomonadota;c_Gammaproteobacteria	K00855*	phosphoribulokinase [EC:2.7.1.19]	Metabolism; Energy metabolism; Carbon fixation in photosynthetic organisms	COG3954*	Phosphoribulokinase	Energy production and conversion	PF00485 [Phosphoribulokinase / Uridine kinase family]	5.023	1.411	6.447	0	3.22025	103	19	111	0
epap_sqm_525599_1751-3091	epap_sqm_525599	URA4, pyrC	k_Bacteria;p_Pseudomonadota;c_Gammaproteobacteria	K01465*	dihydroorotase [EC:3.5.2.3]	Metabolism; Nucleotide metabolism; Pyrimidine metabolism	COG0044*	Dihydroorotase and related cyclic amidohydrolases	Nucleotide transport and metabolism	PF01979 [Amidohydrolase family]	5.605	1.283	5.981	0	3.21725	173	26	155	0
epap_sqm_228736_28482-29669	epap_sqm_228736	argJ	k_Bacteria;p_Pseudomonadota;c_Gammaproteobacteria	K00620*	glutamate N-acetyltransferase / amino-acid N-acetyltransferase [EC:2.3.1.35 2.3.1.1]	Metabolism; Amino acid metabolism; Arginine biosynthesis	COG1364*	N-acetylglutamate synthase (N-acetylornithine aminotransferase)	Amino acid transport and metabolism	PF01960 [ArgJ family]	5.449	2.061	5.358	0	3.217	149	37	123	0
epap_sqm_204418_46424-47434	epap_sqm_204418	queA	k_Bacteria;p_Pseudomonadota	K07568*	S-adenosylmethionine:tRNA ribosyltransferase-isomerase [EC:2.4.99.17]	Brite Hierarchies; Protein families: genetic information processing; Transfer RNA biogenesis	COG0809*	S-adenosylmethionine:tRNA-ribosyltransferase-isomerase (queuine synthetase)	Translation, ribosomal structure and biogenesis	PF02547 [Queuosine biosynthesis protein]	4.856	0.785	7.217	0	3.2145	113	12	141	0
epap_sqm_746630_2-967	epap_sqm_746630		k_Bacteria;p_Pseudomonadota;c_Betaproteobacteria;o_Neisseriales				COG2931*	RTX toxins and related Ca2+-binding proteins	Secondary metabolites biosynthesis, transport and catabolism	PF00353 [Haemolysin-type calcium-binding repeat (2 copies)]	0	0	12.857	0	3.21425	0	0	240	0
epap_sqm_607572_1902-2666	epap_sqm_607572	parA, soj	k_Bacteria;p_Pseudomonadota;c_Gammaproteobacteria	K03496*	chromosome partitioning protein	Brite Hierarchies; Protein families: genetic information processing; Chromosome and associated proteins | Brite Hierarchies; Protein families: signaling and cellular processes; Cytoskeleton proteins	COG1192*	ATPases involved in chromosome partitioning	Cell division and chromosome partitioning	PF01656 [CobQ/CobB/MinD/ParA nucleotide binding domain];PF13614 [AAA domain]	6.702	0.606	5.547	0	3.21375	118	7	82	0
epap_sqm_70600_23865-24665	epap_sqm_70600	corC	k_Bacteria;p_Pseudomonadota;c_Gammaproteobacteria	K06189*	magnesium and cobalt transporter	Brite Hierarchies; Protein families: signaling and cellular processes; Transporters	COG4535*	Putative Mg2+ and Co2+ transporter CorC	Inorganic ion transport and metabolism	PF00571 [CBS domain];PF03471 [Transporter associated domain]	6.021	1.322	5.491	0	3.2085	111	16	85	0
epap_sqm_802362_18315-18602	epap_sqm_802362	ihfB, himD	k_Bacteria;p_Pseudomonadota;c_Gammaproteobacteria	K05788*	integration host factor subunit beta	Brite Hierarchies; Protein families: genetic information processing; DNA replication proteins | Brite Hierarchies; Protein families: genetic information processing; Chromosome and associated proteins | Brite Hierarchies; Protein families: genetic information processing; DNA repair and recombination proteins	COG0776*	Bacterial nucleoid DNA-binding protein	DNA replication, recombination and repair	PF00216 [Bacterial DNA-binding protein]	6.487	0.23	6.109	0	3.2065	43	1	34	0
epap_sqm_65366_154-2208	epap_sqm_65366	fusA, GFM, EFG	k_Bacteria;p_Pseudomonadota;c_Gammaproteobacteria	K02355*	elongation factor G	Brite Hierarchies; Protein families: genetic information processing; Translation factors | Brite Hierarchies; Protein families: genetic information processing; Mitochondrial biogenesis	COG0480*	Translation elongation factors (GTPases)	Translation, ribosomal structure and biogenesis	PF00009 [Elongation factor Tu GTP binding domain];PF00679 [Elongation factor G C-terminus];PF03144 [Elongation factor Tu domain 2];PF03764 [Elongation factor G, domain IV];PF14492 [Elongation Factor G, domain II]	5.582	0.966	6.245	0.033	3.2065	264	30	248	2
epap_sqm_204418_30572-31543	epap_sqm_204418	gpsA	k_Bacteria;p_Pseudomonadota;c_Gammaproteobacteria	K00057*	glycerol-3-phosphate dehydrogenase (NAD(P)+) [EC:1.1.1.94]	Metabolism; Lipid metabolism; Glycerophospholipid metabolism				PF01210 [NAD-dependent glycerol-3-phosphate dehydrogenase N-terminus];PF07479 [NAD-dependent glycerol-3-phosphate dehydrogenase C-terminus];PF20618 []	5.945	0.953	5.91	0	3.202	133	14	111	0
epap_sqm_405670_767-907	epap_sqm_405670		k_Bacteria;p_Pseudomonadota;c_Gammaproteobacteria;o_Chromatiales;f_Sedimenticolaceae;g_Thiolapillus				ENOG410Y65V	Retrotransposon protein	Function unknown		3.698	3.285	1.468	4.354	3.20125	12	7	4	18
epap_sqm_204418_49811-50770	epap_sqm_204418	COX15, ctaA	k_Bacteria;p_Pseudomonadota;c_Gammaproteobacteria	K02259*	cytochrome c oxidase assembly protein subunit 15	Metabolism; Energy metabolism; Oxidative phosphorylation | Metabolism; Metabolism of cofactors and vitamins; Porphyrin and chlorophyll metabolism | Environmental Information Processing; Signal transduction; Two-component system | Organismal Systems; Environmental adaptation; Thermogenesis | Brite Hierarchies; Protein families: genetic information processing; Mitochondrial biogenesis				PF02628 [Cytochrome oxidase assembly protein]	4.571	2.895	5.337	0	3.20075	101	42	99	0
epap_sqm_307244_6626-8131	epap_sqm_307244	deaD, cshA	k_Bacteria	K05592*	ATP-dependent RNA helicase DeaD [EC:3.6.4.13]	Genetic Information Processing; Folding, sorting and degradation; RNA degradation | Brite Hierarchies; Protein families: genetic information processing; Messenger RNA biogenesis | Brite Hierarchies; Protein families: genetic information processing; Ribosome biogenesis	COG0513*	Superfamily II DNA and RNA helicases	Translation, ribosomal structure and biogenesis|Transcription|DNA replication, recombination and repair	PF00270 [DEAD/DEAH box helicase];PF00271 [Helicase conserved C-terminal domain]	5.28	1.23	6.288	0	3.1995	183	28	183	0
epap_sqm_241730_24414-25709	epap_sqm_241730	secY	k_Bacteria;p_Pseudomonadota;c_Gammaproteobacteria	K03076*	preprotein translocase subunit SecY	Genetic Information Processing; Folding, sorting and degradation; Protein export | Environmental Information Processing; Membrane transport; Bacterial secretion system | Cellular Processes; Cellular community - prokaryotes; Quorum sensing | Brite Hierarchies; Protein families: signaling and cellular processes; Secretion system	COG0201*	Preprotein translocase subunit SecY		PF00344 [SecY translocase]	4.693	1.225	6.868	0	3.1965	140	24	172	0
epap_sqm_86676_1480-1944	epap_sqm_86676	fxsA	k_Bacteria;p_Pseudomonadota;c_Gammaproteobacteria	K07113*	UPF0716 protein FxsA	Not Included in Pathway or Brite; Poorly characterized; General function prediction only	COG3030*	Protein affecting phage T7 exclusion by the F plasmid	General function prediction only	PF04186 [FxsA cytoplasmic membrane protein ]	5.7	1.85	5.231	0	3.19525	61	13	47	0
epap_sqm_249373_6875-7327	epap_sqm_249373	nrdR	k_Bacteria;p_Pseudomonadota;c_Gammaproteobacteria	K07738*	transcriptional repressor NrdR	Brite Hierarchies; Protein families: genetic information processing; Transcription factors	COG1327*	Predicted transcriptional regulator, consists of a Zn-ribbon and ATP-cone domains	Transcription	PF03477 [ATP cone domain]	5.659	1.753	5.369	0	3.19525	59	12	47	0
epap_sqm_221248_5182-5955	epap_sqm_221248		k_Bacteria;p_Pseudomonadota;c_Gammaproteobacteria				COG2181*	Nitrate reductase gamma subunit	Energy production and conversion	PF02665 [Nitrate reductase gamma subunit]	6.175	1.111	5.482	0	3.192	110	13	82	0
epap_sqm_308292_13178-14041	epap_sqm_308292	prpB	k_Bacteria;p_Pseudomonadota;c_Gammaproteobacteria	K03417*	methylisocitrate lyase [EC:4.1.3.30]	Metabolism; Carbohydrate metabolism; Propanoate metabolism	COG2513*	PEP phosphonomutase and related enzymes	Carbohydrate transport and metabolism	PF00463 [Isocitrate lyase family];PF13714 [Phosphoenolpyruvate phosphomutase]	6.085	1.532	5.151	0	3.192	121	20	86	0
epap_sqm_70600_16601-17341	epap_sqm_70600	ETHE1	k_Bacteria;p_Pseudomonadota;c_Gammaproteobacteria	K17725*	sulfur dioxygenase [EC:1.13.11.18]	Metabolism; Energy metabolism; Sulfur metabolism | Brite Hierarchies; Protein families: genetic information processing; Mitochondrial biogenesis	COG0491*	Zn-dependent hydrolases, including glyoxylases	General function prediction only	PF00753 [Metallo-beta-lactamase superfamily]	4.808	1.518	6.425	0	3.18775	82	17	92	0
epap_sqm_65490_3-2387	epap_sqm_65490		k_Bacteria;n_Terrabacteria group;n_Cyanobacteriota/Melainabacteria group;p_Cyanobacteriota;c_Cyanophyceae;o_Pseudanabaenales							PF03160 [Calx-beta domain]	6.085	0.999	5.663	0	3.18675	334	36	261	0
epap_sqm_308292_3054-4136	epap_sqm_308292	urtC	k_Bacteria;p_Pseudomonadota;c_Gammaproteobacteria	K11961*	urea transport system permease protein	Environmental Information Processing; Membrane transport; ABC transporters | Brite Hierarchies; Protein families: signaling and cellular processes; Transporters	COG4177*	ABC-type branched-chain amino acid transport system, permease component	Amino acid transport and metabolism	PF02653 [Branched-chain amino acid transport system / permease component]	6.94	0.917	4.874	0	3.18275	173	15	102	0
epap_sqm_197283_4558-5223	epap_sqm_197283	ccmB	k_Bacteria;p_Pseudomonadota;c_Gammaproteobacteria	K02194*	heme exporter protein B	Environmental Information Processing; Membrane transport; ABC transporters | Brite Hierarchies; Protein families: signaling and cellular processes; Transporters	COG2386*	ABC-type transport system involved in cytochrome c biogenesis, permease component	Posttranslational modification, protein turnover, chaperones	PF03379 [CcmB protein]	5.676	0.994	6.061	0	3.18275	87	10	78	0
epap_sqm_308292_12505-13191	epap_sqm_308292		k_Bacteria;p_Pseudomonadota;c_Gammaproteobacteria							PF00392 [Bacterial regulatory proteins, gntR family];PF07729 [FCD domain]	7.083	0.674	4.972	0	3.18225	112	7	66	0
epap_sqm_802362_16031-16543	epap_sqm_802362		k_Bacteria;p_Pseudomonadota;c_Gammaproteobacteria;o_Moraxellales							PF02224 [Cytidylate kinase]	6.606	0.774	5.346	0	3.1815	78	6	53	0
epap_sqm_307244_9645-10193	epap_sqm_307244		k_Bacteria;p_Pseudomonadota;c_Gammaproteobacteria;o_Xanthomonadales				COG0742*	N6-adenine-specific methylase	DNA replication, recombination and repair	PF03602 [Conserved hypothetical protein 95]	5.777	0.723	6.221	0	3.18025	73	6	66	0
epap_sqm_192798_15841-16479	epap_sqm_192798	queE	k_Bacteria;p_Pseudomonadota;c_Gammaproteobacteria	K10026*	7-carboxy-7-deazaguanine synthase [EC:4.3.99.3]	Metabolism; Metabolism of cofactors and vitamins; Folate biosynthesis | Brite Hierarchies; Protein families: genetic information processing; Transfer RNA biogenesis	COG0602*	Organic radical activating enzymes	Posttranslational modification, protein turnover, chaperones	PF04055 [Radical SAM superfamily]	6.119	0.932	5.669	0	3.18	90	9	70	0
epap_sqm_70600_39682-40335	epap_sqm_70600	K07043	k_Bacteria;p_Pseudomonadota	K07043*	uncharacterized protein	Not Included in Pathway or Brite; Poorly characterized; Function unknown	COG1451*	Predicted metal-dependent hydrolase	General function prediction only	PF01863 [Protein of unknown function DUF45]	6.112	0.506	6.093	0	3.17775	92	5	77	0
epap_sqm_204418_29845-30579	epap_sqm_204418	bax	k_Bacteria;p_Pseudomonadota;c_Gammaproteobacteria	K03796*	Bax protein	Not Included in Pathway or Brite; Poorly characterized; General function prediction only				PF01832 [Mannosyl-glycoprotein endo-beta-N-acetylglucosaminidase]	4.315	1.35	7.041	0	3.1765	73	15	100	0
epap_sqm_233601_14037-14645	epap_sqm_233601	trpF	k_Bacteria;p_Pseudomonadota	K01817*	phosphoribosylanthranilate isomerase [EC:5.3.1.24]	Metabolism; Amino acid metabolism; Phenylalanine, tyrosine and tryptophan biosynthesis	COG0135*	Phosphoribosylanthranilate isomerase	Amino acid transport and metabolism	PF00697 [N-(5'phosphoribosyl)anthranilate (PRA) isomerase]	6.35	1.087	5.268	0	3.17625	89	10	62	0
epap_sqm_49763_15876-16358	epap_sqm_49763	ispF	k_Bacteria;n_Terrabacteria group;p_Bacillota;c_Clostridia	K01770*	2-C-methyl-D-erythritol 2,4-cyclodiphosphate synthase [EC:4.6.1.12]	Metabolism; Metabolism of terpenoids and polyketides; Terpenoid backbone biosynthesis	COG0245*	2C-methyl-D-erythritol 2,4-cyclodiphosphate synthase	Lipid metabolism	PF02542 [YgbB family]	5.667	0.274	6.75	0	3.17275	63	2	63	0
epap_sqm_193440_2188-3636	epap_sqm_193440	PK, pyk	k_Bacteria;p_Pseudomonadota;c_Gammaproteobacteria	K00873*	pyruvate kinase [EC:2.7.1.40]	Metabolism; Carbohydrate metabolism; Glycolysis / Gluconeogenesis | Metabolism; Carbohydrate metabolism; Pyruvate metabolism | Metabolism; Nucleotide metabolism; Purine metabolism | Organismal Systems; Endocrine system; Glucagon signaling pathway | Human Diseases; Cancers: Overview; Central carbon metabolism in cancer | Human Diseases; Cancers: Overview; Viral carcinogenesis | Human Diseases; End…	COG0469*	Pyruvate kinase	Carbohydrate transport and metabolism	PF00224 [Pyruvate kinase, barrel domain];PF02887 [Pyruvate kinase, alpha/beta domain]	4.947	1.279	6.464	0	3.1725	165	28	181	0
epap_sqm_70600_4835-5221	epap_sqm_70600	apaG	k_Bacteria;p_Pseudomonadota;c_Gammaproteobacteria	K06195*	ApaG protein	Not Included in Pathway or Brite; Unclassified: signaling and cellular processes; Others	COG2967*	Uncharacterized protein affecting Mg2+/Co2+ transport	Inorganic ion transport and metabolism	PF04379 [ApaG domain ]	4.715	0.342	7.622	0	3.16975	42	2	57	0
epap_sqm_130330_9750-10262	epap_sqm_130330		k_Bacteria							PF07603 [Protein of unknown function (DUF1566)]	3.472	1.419	7.767	0	3.1645	41	11	77	0
epap_sqm_651900_21100-22035	epap_sqm_651900	pdxA	k_Bacteria;p_Pseudomonadota;c_Gammaproteobacteria	K00097*	4-hydroxythreonine-4-phosphate dehydrogenase [EC:1.1.1.262]	Metabolism; Metabolism of cofactors and vitamins; Vitamin B6 metabolism	COG1995*	Pyridoxal phosphate biosynthesis protein	Coenzyme metabolism	PF04166 [Pyridoxal phosphate biosynthetic protein PdxA]	5.245	1.202	6.192	0	3.15975	113	17	112	0
epap_sqm_108028_4337-4792	epap_sqm_108028		k_Bacteria;p_Pseudomonadota							PF01037 [Lrp/AsnC ligand binding domain];PF13404 [AsnC-type helix-turn-helix domain];PF13412 [Winged helix-turn-helix DNA-binding]	3.811	0.871	7.944	0	3.1565	40	6	70	0
epap_sqm_204418_9343-10125	epap_sqm_204418	lpxA	k_Bacteria;p_Pseudomonadota;c_Gammaproteobacteria	K00677*	UDP-N-acetylglucosamine acyltransferase [EC:2.3.1.129]	Metabolism; Glycan biosynthesis and metabolism; Lipopolysaccharide biosynthesis | Human Diseases; Drug resistance: Antimicrobial; Cationic antimicrobial peptide (CAMP) resistance | Brite Hierarchies; Protein families: metabolism; Lipopolysaccharide biosynthesis proteins	COG1043*	Acyl-[acyl carrier protein]--UDP-N-acetylglucosamine O-acyltransferase	Cell envelope biogenesis, outer membrane	PF00132 [Bacterial transferase hexapeptide (six repeats)];PF13720 [Udp N-acetylglucosamine O-acyltransferase; Domain 2]	5.271	2.197	5.155	0	3.15575	95	26	78	0
epap_sqm_546625_10799-10993	epap_sqm_546625		k_Bacteria;p_Pseudomonadota;c_Gammaproteobacteria				COG2975*	Uncharacterized protein conserved in bacteria	Function unknown	PF04384 [Iron-sulphur cluster assembly]	5.57	0.679	6.369	0	3.1545	25	2	24	0
epap_sqm_228736_17095-18231	epap_sqm_228736	dapE	k_Bacteria;p_Pseudomonadota;c_Gammaproteobacteria	K01439*	succinyl-diaminopimelate desuccinylase [EC:3.5.1.18]	Metabolism; Amino acid metabolism; Lysine biosynthesis	COG0624*	Acetylornithine deacetylase/Succinyl-diaminopimelate desuccinylase and related deacylases	Amino acid transport and metabolism	PF01546 [Peptidase family M20/M25/M40];PF07687 [Peptidase dimerisation domain]	6.458	1.106	5.052	0	3.154	169	19	111	0
epap_sqm_157032_41782-42360	epap_sqm_157032	maf	k_Bacteria;p_Pseudomonadota;c_Gammaproteobacteria;o_Vibrionales	K06287*	septum formation protein	Not Included in Pathway or Brite; Unclassified: signaling and cellular processes; Cell growth	COG0424*	Nucleotide-binding protein implicated in inhibition of septum formation	Cell division and chromosome partitioning	PF02545 [Maf-like protein]	5.553	0.343	6.703	0	3.14975	74	3	75	0
epap_sqm_192798_25040-26044	epap_sqm_192798	ilvC	k_Bacteria;p_Pseudomonadota;c_Gammaproteobacteria	K00053*	ketol-acid reductoisomerase [EC:1.1.1.86]	Metabolism; Amino acid metabolism; Valine, leucine and isoleucine biosynthesis | Metabolism; Metabolism of cofactors and vitamins; Pantothenate and CoA biosynthesis	COG0059*	Ketol-acid reductoisomerase	Coenzyme metabolism|Amino acid transport and metabolism	PF01450 [Acetohydroxy acid isomeroreductase, catalytic domain];PF07991 [Acetohydroxy acid isomeroreductase, NADPH-binding domain]	5.058	1.975	5.561	0	3.1485	117	30	108	0
epap_sqm_18171_10607-12553	epap_sqm_18171		k_Bacteria;p_Pseudomonadota;c_Gammaproteobacteria				COG0471*	Di- and tricarboxylate transporters	Inorganic ion transport and metabolism	PF02080 [TrkA-C domain];PF03600 [Citrate transporter]	4.82	1.393	6.379	0	3.148	216	41	240	0
epap_sqm_458709_6599-7168	epap_sqm_458709		k_Bacteria;p_Acidobacteriota							PF09836 [Putative DNA-binding domain]	6.174	1.509	4.903	0	3.1465	81	13	54	0
epap_sqm_209488_825-1403	epap_sqm_209488		k_Bacteria;p_Pseudomonadota;c_Gammaproteobacteria				COG3748*	Predicted membrane protein	Function unknown	PF06181 [Urate oxidase N-terminal]	6.904	0.229	5.452	0	3.14625	92	2	61	0
epap_sqm_88548_34887-35618	epap_sqm_88548	pdxJ	k_Bacteria;p_Pseudomonadota;c_Gammaproteobacteria	K03474*	pyridoxine 5-phosphate synthase [EC:2.6.99.2]	Metabolism; Metabolism of cofactors and vitamins; Vitamin B6 metabolism	COG0854*	Pyridoxal phosphate biosynthesis protein	Coenzyme metabolism	PF03740 [Pyridoxal phosphate biosynthesis protein PdxJ]	4.57	1.085	6.928	0	3.14575	77	12	98	0
epap_sqm_65366_29743-30336	epap_sqm_65366		k_Bacteria;p_Pseudomonadota;c_Gammaproteobacteria;o_Pseudomonadales							PF12804 [MobA-like NTP transferase domain]	5.559	1.448	5.576	0	3.14575	76	13	64	0
epap_sqm_630345_1-225	epap_sqm_630345		k_Bacteria;p_Pseudomonadota;c_Gammaproteobacteria				ENOG410XSZT	R-directed D polymerase from mobile element jockey-like	Function unknown		2.51	2.059	3.45	4.548	3.14175	13	7	15	30
epap_sqm_271121_2690-3760	epap_sqm_271121		k_Bacteria;p_Pseudomonadota;c_Gammaproteobacteria;o_Cardiobacteriales				COG4388*	Mu-like prophage I protein	General function prediction only	PF10123 [Mu-like prophage I protein]	0	0	12.563	0	3.14075	0	0	260	0
epap_sqm_51482_8481-9974	epap_sqm_51482	KARS, lysS	k_Bacteria;p_Pseudomonadota;c_Gammaproteobacteria	K04567*	lysyl-tRNA synthetase, class II [EC:6.1.1.6]	Genetic Information Processing; Translation; Aminoacyl-tRNA biosynthesis | Brite Hierarchies; Protein families: metabolism; Amino acid related enzymes | Brite Hierarchies; Protein families: genetic information processing; Transfer RNA biogenesis	COG1190*	Lysyl-tRNA synthetase (class II)	Translation, ribosomal structure and biogenesis	PF00152 [tRNA synthetases class II (D, K and N) ];PF01336 [OB-fold nucleic acid binding domain]	4.304	1.772	6.477	0	3.13825	148	40	187	0
epap_sqm_411818_3-140	epap_sqm_411818		k_Bacteria;p_Pseudomonadota;c_Gammaproteobacteria				ENOG41128KF*		Function unknown		4.093	0.959	7.5	0	3.138	13	2	20	0
epap_sqm_192798_34920-35951	epap_sqm_192798	mreB	k_Bacteria;p_Pseudomonadota;c_Gammaproteobacteria	K03569*	rod shape-determining protein MreB and related proteins	Brite Hierarchies; Protein families: genetic information processing; Chromosome and associated proteins | Brite Hierarchies; Protein families: signaling and cellular processes; Cytoskeleton proteins | Brite Hierarchies; Protein families: signaling and cellular processes; Prokaryotic defense system	COG1077*	Actin-like ATPase involved in cell morphogenesis	Cell division and chromosome partitioning	PF00012 [Hsp70 protein];PF06723 [MreB/Mbl protein]	5.81	0.705	5.967	0.066	3.137	138	11	119	2
epap_sqm_651900_12142-12726	epap_sqm_651900	nasT	k_Bacteria;p_Pseudomonadota;c_Gammaproteobacteria	K07183*	two-component system, response regulator / RNA-binding antiterminator	Brite Hierarchies; Protein families: signaling and cellular processes; Two-component system	COG3707*	Response regulator with putative antiterminator output domain	Signal transduction mechanisms	PF03861 [ANTAR domain]	5.422	1.018	6.104	0	3.136	73	9	69	0
epap_sqm_233601_14654-15352	epap_sqm_233601		k_Bacteria;p_Pseudomonadota;c_Gammaproteobacteria				ENOG4111VMK*		Function unknown		5.967	0.947	5.626	0	3.135	96	10	76	0
epap_sqm_12693_453-812	epap_sqm_12693		k_Bacteria;p_Pseudomonadota;c_Gammaproteobacteria;o_Chromatiales;f_Sedimenticolaceae;g_Thiolapillus				ENOG4111MXH	Endonuclease/Exonuclease/phosphatase family	Function unknown		2.293	2.573	3.306	4.358	3.1325	19	14	23	46
epap_sqm_42554_1-843	epap_sqm_42554		k_Bacteria				COG3943*	Virulence protein	General function prediction only	PF13310 [Virulence protein RhuM family]	4.381	1.57	6.568	0	3.12975	85	20	107	0
epap_sqm_221248_10726-11922	epap_sqm_221248	K00185	k_Bacteria;p_Pseudomonadota;c_Gammaproteobacteria	K00185*	prokaryotic molybdopterin-containing oxidoreductase family, membrane subunit	Not Included in Pathway or Brite; Unclassified: metabolism; Energy metabolism	ENOG410XRXW*	polysulphide reductase NrfD	Function unknown	PF03916 [Polysulphide reductase, NrfD]	5.227	1.05	6.225	0	3.1255	144	19	144	0
epap_sqm_222818_11536-13071	epap_sqm_222818	leuA, IMS	k_Bacteria;p_Pseudomonadota;c_Gammaproteobacteria	K01649*	2-isopropylmalate synthase [EC:2.3.3.13]	Metabolism; Carbohydrate metabolism; Pyruvate metabolism | Metabolism; Amino acid metabolism; Valine, leucine and isoleucine biosynthesis	COG0119*	Isopropylmalate/homocitrate/citramalate synthases	Amino acid transport and metabolism	PF00682 [HMGL-like];PF08502 [LeuA allosteric (dimerisation) domain]	5.007	1.292	6.199	0	3.1245	177	30	184	0
epap_sqm_48891_2642-3007	epap_sqm_48891		k_Bacteria				COG0537*	Diadenosine tetraphosphate (Ap4A) hydrolase and other HIT family hydrolases	General function prediction only|Carbohydrate transport and metabolism|Nucleotide transport and metabolism		4.867	1.266	6.363	0	3.124	41	7	45	0
epap_sqm_204418_33329-36142	epap_sqm_204418	uvrA	k_Bacteria;n_Terrabacteria group;p_Candidatus Eremiobacterota	K03701*	excinuclease ABC subunit A	Genetic Information Processing; Replication and repair; Nucleotide excision repair | Brite Hierarchies; Protein families: genetic information processing; DNA repair and recombination proteins	COG0178*	Excinuclease ATPase subunit	DNA replication, recombination and repair	PF00005 [ABC transporter];PF17755 [];PF17760 []	5.404	0.964	6.124	0	3.123	350	41	333	0
epap_sqm_324087_16822-19137	epap_sqm_324087	infB, MTIF2	k_Bacteria;p_Pseudomonadota;c_Gammaproteobacteria	K02519*	translation initiation factor IF-2	Brite Hierarchies; Protein families: genetic information processing; Translation factors | Brite Hierarchies; Protein families: genetic information processing; Mitochondrial biogenesis	COG0532*	Translation initiation factor 2 (IF-2; GTPase)	Translation, ribosomal structure and biogenesis	PF00009 [Elongation factor Tu GTP binding domain];PF04760 [Translation initiation factor IF-2, N-terminal region];PF11987 [Translation-initiation factor 2]	5.309	1.429	5.742	0	3.12	283	50	257	0
epap_sqm_538437_20255-20716	epap_sqm_538437	ribH, RIB4	k_Bacteria;p_Pseudomonadota;c_Gammaproteobacteria	K00794*	6,7-dimethyl-8-ribityllumazine synthase [EC:2.5.1.78]	Metabolism; Metabolism of cofactors and vitamins; Riboflavin metabolism	COG0054*	Riboflavin synthase beta-chain	Coenzyme metabolism	PF00885 [6,7-dimethyl-8-ribityllumazine synthase]	5.266	0.716	6.497	0	3.11975	56	5	58	0
epap_sqm_546625_44898-45695	epap_sqm_546625	trpA	k_Bacteria;p_Pseudomonadota;c_Gammaproteobacteria	K01695*	tryptophan synthase alpha chain [EC:4.2.1.20]	Metabolism; Amino acid metabolism; Glycine, serine and threonine metabolism | Metabolism; Amino acid metabolism; Phenylalanine, tyrosine and tryptophan biosynthesis	COG0159*	Tryptophan synthase alpha chain	Amino acid transport and metabolism	PF00290 [Tryptophan synthase alpha chain]	5.118	0.415	6.939	0	3.118	94	5	107	0
epap_sqm_18305_327-821	epap_sqm_18305		k_Bacteria							PF00075 [RNase H]	4.828	2.54	3.032	2.067	3.11675	55	19	29	30
epap_sqm_221248_5974-7560	epap_sqm_221248		k_Bacteria;p_Pseudomonadota;c_Gammaproteobacteria				COG0247*	Fe-S oxidoreductase	Energy production and conversion		4.928	1.501	6.032	0	3.11525	180	36	185	0
epap_sqm_51482_7763-8377	epap_sqm_51482		k_Bacteria				ENOG4111YJD*		Function unknown	PF14340 [Domain of unknown function (DUF4395)]	4.945	1.614	5.89	0	3.11225	70	15	70	0
epap_sqm_708823_3-455	epap_sqm_708823		k_Bacteria				ENOG410YM1I*		Function unknown	PF00078 [Reverse transcriptase (RNA-dependent DNA polymerase)]	2.686	5.259	1.942	2.56	3.11175	28	36	17	34
epap_sqm_222818_14106-14903	epap_sqm_222818		k_Bacteria;p_Pseudomonadota;c_Gammaproteobacteria;n_Gammaproteobacteria incertae sedis;g_Candidatus Thioglobus							PF01513 [ATP-NAD kinase];PF20143 []	4.628	1.327	6.485	0	3.11	85	16	100	0
epap_sqm_204418_10125-11114	epap_sqm_204418	hemB, ALAD	k_Bacteria;p_Pseudomonadota;c_Betaproteobacteria;o_Nitrosomonadales;f_Methylophilaceae	K01698*	porphobilinogen synthase [EC:4.2.1.24]	Metabolism; Metabolism of cofactors and vitamins; Porphyrin and chlorophyll metabolism | Brite Hierarchies; Protein families: signaling and cellular processes; Exosome	COG0113*	Delta-aminolevulinic acid dehydratase	Coenzyme metabolism	PF00490 [Delta-aminolevulinic acid dehydratase]	5.881	1.069	5.489	0	3.10975	134	16	105	0
epap_sqm_197283_5877-6278	epap_sqm_197283		k_Bacteria;p_Pseudomonadota;c_Gammaproteobacteria				ENOG410XWXS*		Function unknown		4.431	0.494	7.338	0.17	3.10825	41	3	57	2
epap_sqm_192798_17135-18241	epap_sqm_192798	dnaJ	k_Bacteria;p_Pseudomonadota;c_Gammaproteobacteria	K03686*	molecular chaperone DnaJ	Brite Hierarchies; Protein families: genetic information processing; Chaperones and folding catalysts | Brite Hierarchies; Protein families: genetic information processing; Mitochondrial biogenesis	COG0484*	DnaJ-class molecular chaperone with C-terminal Zn finger domain	Posttranslational modification, protein turnover, chaperones	PF00226 [DnaJ domain];PF00684 [DnaJ central domain];PF01556 [DnaJ C terminal domain]	5.416	1.076	5.937	0	3.10725	138	18	127	0
epap_sqm_546625_27133-28011	epap_sqm_546625	lepB	k_Bacteria;p_Pseudomonadota;c_Gammaproteobacteria	K03100*	signal peptidase I [EC:3.4.21.89]	Genetic Information Processing; Folding, sorting and degradation; Protein export | Brite Hierarchies; Protein families: metabolism; Peptidases	COG0681*	Signal peptidase I		PF10502 [Signal peptidase, peptidase S26 ]	4.943	1.656	5.828	0	3.10675	100	22	99	0
epap_sqm_241730_17197-17682	epap_sqm_241730	rraA, menG	k_Bacteria;p_Pseudomonadota;c_Gammaproteobacteria	K02553*	regulator of ribonuclease activity A	Brite Hierarchies; Protein families: genetic information processing; Messenger RNA biogenesis	COG0684*	Demethylmenaquinone methyltransferase	Coenzyme metabolism	PF03737 [Aldolase/RraA]	5.722	0.953	5.75	0	3.10625	64	7	54	0
epap_sqm_65366_7161-7709	epap_sqm_65366		k_Bacteria;p_Pseudomonadota;c_Gammaproteobacteria							PF01812 [5-formyltetrahydrofolate cyclo-ligase family]	5.619	1.687	5.09	0	3.099	71	14	54	0
epap_sqm_582451_25129-25731	epap_sqm_582451	cobA, btuR	k_Bacteria;p_Pseudomonadota;c_Gammaproteobacteria	K19221*	cob(I)alamin adenosyltransferase [EC:2.5.1.17]	Metabolism; Metabolism of cofactors and vitamins; Porphyrin and chlorophyll metabolism	COG2109*	ATP:corrinoid adenosyltransferase	Coenzyme metabolism	PF02572 [ATP:corrinoid adenosyltransferase BtuR/CobO/CobP]	5.116	0.988	6.179	0.113	3.099	71	9	72	2
epap_sqm_18171_3376-4413	epap_sqm_18171	proV	k_Bacteria;p_Pseudomonadota	K02000*	glycine betaine/proline transport system ATP-binding protein [EC:3.6.3.32]	Environmental Information Processing; Membrane transport; ABC transporters | Brite Hierarchies; Protein families: signaling and cellular processes; Transporters	COG4175*	ABC-type proline/glycine betaine transport system, ATPase component	Amino acid transport and metabolism	PF00005 [ABC transporter]	5.944	1.466	4.985	0	3.09875	142	23	100	0
epap_sqm_18171_1423-2451	epap_sqm_18171	proX	k_Bacteria;p_Pseudomonadota	K02002*	glycine betaine/proline transport system substrate-binding protein	Environmental Information Processing; Membrane transport; ABC transporters | Brite Hierarchies; Protein families: signaling and cellular processes; Transporters	COG2113*	ABC-type proline/glycine betaine transport systems, periplasmic components	Amino acid transport and metabolism	PF04069 [Substrate binding domain of ABC-type glycine betaine transport system]	5.531	1.865	4.928	0.066	3.0975	131	29	98	2
epap_sqm_651900_12842-14113	epap_sqm_651900	amt, AMT, MEP	k_Bacteria;p_Pseudomonadota;c_Gammaproteobacteria;o_Oceanospirillales;f_Oceanospirillaceae	K03320*	ammonium transporter, Amt family	Brite Hierarchies; Protein families: signaling and cellular processes; Transporters	ENOG410XNMH*	Histidine kinase	Signal transduction mechanisms	PF00909 [Ammonium Transporter Family]	4.714	1.613	6.062	0	3.09725	138	31	149	0
epap_sqm_582451_21061-21966	epap_sqm_582451		k_Bacteria;p_Pseudomonadota;c_Gammaproteobacteria							PF00126 [Bacterial regulatory helix-turn-helix protein, lysR family];PF03466 [LysR substrate binding domain]	5.515	0.95	5.883	0.038	3.0965	115	13	103	1
epap_sqm_802362_2906-3157	epap_sqm_802362	RP-L27, MRPL27, rpmA	k_Bacteria;p_Pseudomonadota;c_Gammaproteobacteria	K02899*	large subunit ribosomal protein L27	Genetic Information Processing; Translation; Ribosome | Brite Hierarchies; Protein families: genetic information processing; Ribosome	COG0211*	Ribosomal protein L27	Translation, ribosomal structure and biogenesis	PF01016 [Ribosomal L27 protein]	5.345	0.263	6.777	0	3.09625	31	1	33	0
epap_sqm_88548_7759-8019	epap_sqm_88548	RP-S20, rpsT	k_Bacteria;p_Pseudomonadota;c_Gammaproteobacteria	K02968*	small subunit ribosomal protein S20	Genetic Information Processing; Translation; Ribosome | Brite Hierarchies; Protein families: genetic information processing; Ribosome	COG0268*	Ribosomal protein S20	Translation, ribosomal structure and biogenesis	PF01649 [Ribosomal protein S20]	5.327	0.507	6.543	0	3.09425	32	2	33	0
epap_sqm_88548_71641-72270	epap_sqm_88548	GST, gst	k_Bacteria	K00799*	glutathione S-transferase [EC:2.5.1.18]	Metabolism; Metabolism of other amino acids; Glutathione metabolism | Metabolism; Xenobiotics biodegradation and metabolism; Metabolism of xenobiotics by cytochrome P450 | Metabolism; Xenobiotics biodegradation and metabolism; Drug metabolism - cytochrome P450 | Metabolism; Xenobiotics biodegradation and metabolism; Drug metabolism - other enzymes | Human Diseases; Cancers: Overview; Pathways in …	COG0625*	Glutathione S-transferase	Posttranslational modification, protein turnover, chaperones		5.103	0.945	6.325	0	3.09325	74	9	77	0
epap_sqm_582451_3899-4252	epap_sqm_582451		k_Bacteria;p_Pseudomonadota;c_Betaproteobacteria;o_Burkholderiales				COG3791*	Uncharacterized conserved protein	Function unknown		5.4	1.122	5.847	0	3.09225	44	6	40	0
epap_sqm_525599_8456-9823	epap_sqm_525599	purB, ADSL	k_Bacteria;p_Pseudomonadota;c_Gammaproteobacteria	K01756*	adenylosuccinate lyase [EC:4.3.2.2]	Metabolism; Nucleotide metabolism; Purine metabolism | Metabolism; Amino acid metabolism; Alanine, aspartate and glutamate metabolism	COG0015*	Adenylosuccinate lyase	Nucleotide transport and metabolism	PF00206 [Lyase];PF08328 [Adenylosuccinate lyase C-terminal]	5.082	1.306	5.977	0	3.09125	160	27	158	0
epap_sqm_458709_6190-6624	epap_sqm_458709	K15977	k_Bacteria;p_Pseudomonadota;c_Gammaproteobacteria	K15977*	putative oxidoreductase	Not Included in Pathway or Brite; Unclassified: metabolism; Others	COG2259*	Predicted membrane protein	Function unknown	PF07681 [DoxX]	5.793	1.217	5.353	0	3.09075	58	8	45	0
epap_sqm_324087_6141-6722	epap_sqm_324087		k_Bacteria				COG1238*	Predicted membrane protein	Function unknown	PF09335 [SNARE associated Golgi protein]	5.45	1.364	5.424	0.117	3.08875	73	12	61	2
epap_sqm_259825_39854-41098	epap_sqm_259825	lysA	k_Bacteria;p_Pseudomonadota;c_Gammaproteobacteria	K01586*	diaminopimelate decarboxylase [EC:4.1.1.20]	Metabolism; Amino acid metabolism; Lysine biosynthesis	COG0019*	Diaminopimelate decarboxylase	Amino acid transport and metabolism	PF00278 [Pyridoxal-dependent decarboxylase, C-terminal sheet domain];PF02784 [Pyridoxal-dependent decarboxylase, pyridoxal binding domain]	6.177	1.063	5.113	0	3.08825	177	20	123	0
epap_sqm_18171_16913-17827	epap_sqm_18171		k_Bacteria;p_Pseudomonadota;c_Gammaproteobacteria							PF00753 [Metallo-beta-lactamase superfamily]	5.793	0.434	6.108	0	3.08375	122	6	108	0
epap_sqm_538437_809-1597	epap_sqm_538437	nadC, QPRT	k_Bacteria;p_Pseudomonadota;c_Gammaproteobacteria	K00767*	nicotinate-nucleotide pyrophosphorylase (carboxylating) [EC:2.4.2.19]	Metabolism; Metabolism of cofactors and vitamins; Nicotinate and nicotinamide metabolism	COG0157*	Nicotinate-nucleotide pyrophosphorylase	Coenzyme metabolism	PF01729 [Quinolinate phosphoribosyl transferase, C-terminal domain];PF02749 [Quinolinate phosphoribosyl transferase, N-terminal domain]	4.295	2.264	5.772	0	3.08275	78	27	88	0
epap_sqm_157032_3-497	epap_sqm_157032	K09915	k_Bacteria;p_Pseudomonadota	K09915*	uncharacterized protein	Not Included in Pathway or Brite; Poorly characterized; Function unknown	COG3132*	Uncharacterized protein conserved in bacteria	Function unknown	PF04337 [Protein of unknown function, DUF480]	4.389	0.936	7.004	0	3.08225	50	7	67	0
epap_sqm_192798_8919-10343	epap_sqm_192798	gatB, PET112	k_Bacteria;p_Pseudomonadota;c_Alphaproteobacteria	K02434*	aspartyl-tRNA(Asn)/glutamyl-tRNA(Gln) amidotransferase subunit B [EC:6.3.5.6 6.3.5.7]	Genetic Information Processing; Translation; Aminoacyl-tRNA biosynthesis | Brite Hierarchies; Protein families: genetic information processing; Mitochondrial biogenesis	COG0064*	Asp-tRNAAsn/Glu-tRNAGln amidotransferase B subunit (PET112 homolog)	Translation, ribosomal structure and biogenesis	PF02637 [GatB domain];PF02934 [GatB/GatE catalytic domain]	5.824	1.207	5.266	0.024	3.08025	191	26	145	1
epap_sqm_201159_5033-5641	epap_sqm_201159		k_Bacteria;p_Pseudomonadota				ENOG4111JAZ*	Leucyl phenylalanyl-tR--protein transferase	Function unknown	PF08761 [dUTPase]	5.565	0.978	5.778	0	3.08025	78	9	68	0
epap_sqm_222818_8485-9354	epap_sqm_222818		k_Bacteria;p_Pseudomonadota							PF00586 [AIR synthase related protein, N-terminal domain]	4.195	2.054	6.067	0	3.079	84	27	102	0
epap_sqm_307244_17529-17993	epap_sqm_307244	trmL, cspR	k_Bacteria;p_Pseudomonadota;c_Gammaproteobacteria;o_Vibrionales	K03216*	tRNA (cytidine/uridine-2'-O-)-methyltransferase [EC:2.1.1.207]	Brite Hierarchies; Protein families: genetic information processing; Transfer RNA biogenesis	COG0219*	Predicted rRNA methylase (SpoU class)	Translation, ribosomal structure and biogenesis	PF00588 [SpoU rRNA Methylase family]	5.886	0.854	5.564	0	3.076	63	6	50	0
epap_sqm_802362_14596-15372	epap_sqm_802362		k_Bacteria;p_Pseudomonadota;c_Gammaproteobacteria				COG0637*	Predicted phosphatase/phosphohexomutase	General function prediction only	PF00702 [haloacid dehalogenase-like hydrolase];PF13419 [Haloacid dehalogenase-like hydrolase]	5.759	1.277	5.261	0	3.07425	103	15	79	0
epap_sqm_246050_14682-16631	epap_sqm_246050		k_Bacteria				COG3333*	Uncharacterized protein conserved in bacteria	Function unknown	PF01970 [Tripartite tricarboxylate transporter TctA family]	5.125	0.984	6.183	0	3.073	230	29	233	0
epap_sqm_538437_29146-30393	epap_sqm_538437	proA	k_Bacteria;p_Pseudomonadota;c_Gammaproteobacteria	K00147*	glutamate-5-semialdehyde dehydrogenase [EC:1.2.1.41]	Metabolism; Amino acid metabolism; Arginine and proline metabolism | Metabolism; Biosynthesis of other secondary metabolites; Carbapenem biosynthesis	COG0014*	Gamma-glutamyl phosphate reductase	Amino acid transport and metabolism	PF00171 [Aldehyde dehydrogenase family]	4.874	2.068	5.349	0	3.07275	140	39	129	0
epap_sqm_204418_15824-20317	epap_sqm_204418	gltB	k_Bacteria;p_Pseudomonadota;c_Gammaproteobacteria	K00265*	glutamate synthase (NADPH) large chain [EC:1.4.1.13]	Metabolism; Energy metabolism; Nitrogen metabolism | Metabolism; Amino acid metabolism; Alanine, aspartate and glutamate metabolism | Brite Hierarchies; Protein families: metabolism; Peptidases	COG0067;COG0069;COG0070*			PF00310 [Glutamine amidotransferases class-II];PF01493 [GXGXG motif];PF01645 [Conserved region in glutamate synthase];PF04898 [Glutamate synthase central domain]	5.598	1.237	5.447	0	3.0705	579	84	473	0
epap_sqm_157032_38814-39248	epap_sqm_157032	dtd, DTD	k_Bacteria;p_Pseudomonadota;c_Gammaproteobacteria	K07560*	D-aminoacyl-tRNA deacylase [EC:3.1.1.96]	Brite Hierarchies; Protein families: genetic information processing; Transfer RNA biogenesis	COG1490*	D-Tyr-tRNAtyr deacylase	Translation, ribosomal structure and biogenesis	PF02580 [D-Tyr-tRNA(Tyr) deacylase]	5.194	0.304	6.781	0	3.06975	52	2	57	0
epap_sqm_525599_3184-4056	epap_sqm_525599		k_Bacteria;p_Pseudomonadota;c_Gammaproteobacteria	K01061*	carboxymethylenebutenolidase [EC:3.1.1.45]	Metabolism; Xenobiotics biodegradation and metabolism; Fluorobenzoate degradation | Metabolism; Xenobiotics biodegradation and metabolism; Chlorocyclohexane and chlorobenzene degradation | Metabolism; Xenobiotics biodegradation and metabolism; Toluene degradation	COG0412*	Dienelactone hydrolase and related enzymes	Secondary metabolites biosynthesis, transport and catabolism	PF01738 [Dienelactone hydrolase family]	5.922	0.606	5.75	0	3.0695	119	8	97	0
epap_sqm_259825_42023-42940	epap_sqm_259825	hemC, HMBS	k_Bacteria;p_Pseudomonadota;c_Gammaproteobacteria	K01749*	hydroxymethylbilane synthase [EC:2.5.1.61]	Metabolism; Metabolism of cofactors and vitamins; Porphyrin and chlorophyll metabolism	COG0181*	Porphobilinogen deaminase	Coenzyme metabolism	PF01379 [Porphobilinogen deaminase, dipyromethane cofactor binding domain]	4.922	1.153	6.201	0	3.069	104	16	110	0
epap_sqm_241730_15407-17179	epap_sqm_241730	aceK	k_Bacteria;p_Pseudomonadota;c_Gammaproteobacteria	K00906*	isocitrate dehydrogenase kinase/phosphatase [EC:2.7.11.5 3.1.3.-]	Not Included in Pathway or Brite; Unclassified: metabolism; Enzymes with EC numbers				PF06315 [Isocitrate dehydrogenase kinase/phosphatase (AceK)];PF20423 []	5.881	0.672	5.721	0	3.0685	240	18	196	0
epap_sqm_222818_8021-8476	epap_sqm_222818		k_Bacteria;p_Pseudomonadota;c_Gammaproteobacteria				ENOG410XUVJ*	Rhodanese domain protein	Function unknown	PF00581 [Rhodanese-like domain]	6.098	0.726	5.447	0	3.06775	64	5	48	0
epap_sqm_458709_24133-24852	epap_sqm_458709	mlaA, vacJ	k_Bacteria;p_Pseudomonadota;c_Gammaproteobacteria;o_Alteromonadales	K04754*	phospholipid-binding lipoprotein MlaA	Not Included in Pathway or Brite; Unclassified: signaling and cellular processes; Structural proteins	COG2853*	Surface lipoprotein	Cell envelope biogenesis, outer membrane	PF04333 [MlaA lipoprotein]	5.552	1.471	5.247	0	3.0675	92	16	73	0
epap_sqm_651900_25797-26720	epap_sqm_651900	msrAB	k_Bacteria;p_Pseudomonadota;c_Gammaproteobacteria	K12267*	peptide methionine sulfoxide reductase msrA/msrB [EC:1.8.4.11 1.8.4.12]	Not Included in Pathway or Brite; Unclassified: metabolism; Enzymes with EC numbers	COG0225*	Peptide methionine sulfoxide reductase	Posttranslational modification, protein turnover, chaperones	PF01625 [Peptide methionine sulfoxide reductase];PF01641 [SelR domain]	5.266	1.003	5.993	0	3.0655	112	14	107	0
epap_sqm_233601_18007-19668	epap_sqm_233601		k_Bacteria;p_Pseudomonadota;c_Gammaproteobacteria							PF00263 [Bacterial type II and III secretion system protein]	4.967	1.752	5.542	0	3.06525	190	44	178	0
epap_sqm_221248_10016-10723	epap_sqm_221248	K00184	k_Bacteria;p_Pseudomonadota;c_Gammaproteobacteria	K00184*	prokaryotic molybdopterin-containing oxidoreductase family, iron-sulfur binding subunit	Not Included in Pathway or Brite; Unclassified: metabolism; Energy metabolism	COG0437*	Fe-S-cluster-containing hydrogenase components 1	Energy production and conversion	PF13247 [4Fe-4S dicluster domain]	5.032	1.309	5.92	0	3.06525	82	14	81	0
epap_sqm_222818_1-951	epap_sqm_222818	accA	k_Bacteria;p_Pseudomonadota;c_Gammaproteobacteria	K01962*	acetyl-CoA carboxylase carboxyl transferase subunit alpha [EC:6.4.1.2 2.1.3.15]	Metabolism; Carbohydrate metabolism; Pyruvate metabolism | Metabolism; Carbohydrate metabolism; Propanoate metabolism | Metabolism; Energy metabolism; Carbon fixation pathways in prokaryotes | Metabolism; Lipid metabolism; Fatty acid biosynthesis	COG0825*	Acetyl-CoA carboxylase alpha subunit	Lipid metabolism	PF01039 [Carboxyl transferase domain];PF03255 [Acetyl co-enzyme A carboxylase carboxyltransferase alpha subunit]	5.3	1.392	5.496	0.072	3.065	116	20	101	2
epap_sqm_48891_6585-7403	epap_sqm_48891	dapD	k_Bacteria;p_Pseudomonadota	K00674*	2,3,4,5-tetrahydropyridine-2,6-dicarboxylate N-succinyltransferase [EC:2.3.1.117]	Metabolism; Amino acid metabolism; Lysine biosynthesis	COG2171*	Tetrahydrodipicolinate N-succinyltransferase	Amino acid transport and metabolism	PF14602 [Hexapeptide repeat of succinyl-transferase];PF14805 [Tetrahydrodipicolinate N-succinyltransferase N-terminal]	4.615	1.131	6.508	0	3.0635	87	14	103	0
epap_sqm_30820_5708-7123	epap_sqm_30820	TC.GPH	k_Bacteria;p_Pseudomonadota;c_Gammaproteobacteria	K03292*	glycoside/pentoside/hexuronide:cation symporter, GPH family	Not Included in Pathway or Brite; Unclassified: signaling and cellular processes; Transport	COG2211	Na+/melibiose symporter and related transporters	Carbohydrate transport and metabolism	PF07690 [Major Facilitator Superfamily];PF13347 [MFS/sugar transport protein]	5.339	0	6.907	0	3.0615	174	0	189	0
epap_sqm_582451_4271-4648	epap_sqm_582451	arsC2, arsC	k_Bacteria	K03741*	arsenate reductase (thioredoxin) [EC:1.20.4.4]	Not Included in Pathway or Brite; Unclassified: metabolism; Enzymes with EC numbers	COG0394*	Protein-tyrosine-phosphatase	Signal transduction mechanisms		3.448	1.4	7.393	0	3.06025	30	8	54	0
epap_sqm_192798_1360-3384	epap_sqm_192798	tktA, tktB	k_Bacteria;p_Pseudomonadota;c_Gammaproteobacteria;o_Thiotrichales	K00615*	transketolase [EC:2.2.1.1]	Metabolism; Carbohydrate metabolism; Pentose phosphate pathway | Metabolism; Energy metabolism; Carbon fixation in photosynthetic organisms | Metabolism; Metabolism of terpenoids and polyketides; Biosynthesis of ansamycins	COG0021*	Transketolase	Carbohydrate transport and metabolism	PF00456 [Transketolase, thiamine diphosphate binding domain];PF02779 [Transketolase, pyrimidine binding domain];PF02780 [Transketolase, C-terminal domain]	5.986	1.111	5.137	0	3.0585	279	34	201	0
epap_sqm_86676_2671-2973	epap_sqm_86676		k_Bacteria				ENOG41123DE*	Cupin 2 Conserved Barrel Domain Protein	Function unknown		5.306	0.437	6.49	0	3.05825	37	2	38	0
epap_sqm_18171_20554-23019	epap_sqm_18171		k_Bacteria;p_Pseudomonadota;c_Gammaproteobacteria							PF02683 [Cytochrome C biogenesis protein transmembrane region];PF11412 [Disulphide bond corrector protein DsbC]	4.933	1.073	6.191	0.028	3.05625	280	40	295	2
epap_sqm_259825_38473-39537	epap_sqm_259825		k_Bacteria;p_Pseudomonadota;c_Gammaproteobacteria							PF02684 [Lipid-A-disaccharide synthetase]	4.855	1.243	6.122	0	3.055	119	20	126	0
epap_sqm_228736_18275-19972	epap_sqm_228736	ilvD	k_Bacteria;p_Pseudomonadota;c_Gammaproteobacteria	K01687*	dihydroxy-acid dehydratase [EC:4.2.1.9]	Metabolism; Amino acid metabolism; Valine, leucine and isoleucine biosynthesis | Metabolism; Metabolism of cofactors and vitamins; Pantothenate and CoA biosynthesis	COG0129*	Dihydroxyacid dehydratase/phosphogluconate dehydratase	Carbohydrate transport and metabolism|Amino acid transport and metabolism	PF00920 [Dehydratase family]	5.425	1.247	5.547	0	3.05475	212	32	182	0
epap_sqm_70600_12039-12713	epap_sqm_70600		k_Bacteria;p_Pseudomonadota							PF00929 [Exonuclease]	4.313	0.392	7.513	0	3.0545	67	4	98	0
epap_sqm_65366_19676-20518	epap_sqm_65366		k_Bacteria;p_Pseudomonadota;c_Gammaproteobacteria							PF12048 [Protein of unknown function (DUF3530)]	4.226	1.648	6.261	0.081	3.054	82	21	102	2
epap_sqm_525599_488-1675	epap_sqm_525599	chrA	k_Bacteria;p_Pseudomonadota;c_Gammaproteobacteria	K07240*	chromate transporter	Brite Hierarchies; Protein families: signaling and cellular processes; Transporters	COG2059*	Chromate transport protein ChrA	Inorganic ion transport and metabolism	PF02417 [Chromate transporter]	6.144	1.448	4.617	0	3.05225	168	26	106	0
epap_sqm_538437_17085-18926	epap_sqm_538437	hscA	k_Bacteria;p_Pseudomonadota;c_Gammaproteobacteria	K04044*	molecular chaperone HscA	Brite Hierarchies; Protein families: genetic information processing; Chaperones and folding catalysts	COG0443*	Molecular chaperone	Posttranslational modification, protein turnover, chaperones	PF00012 [Hsp70 protein];PF06723 [MreB/Mbl protein]	5.496	1.653	5.057	0	3.0515	233	46	180	0
epap_sqm_65366_3-128	epap_sqm_65366	tuf, TUFM	k_Bacteria;p_Pseudomonadota;c_Gammaproteobacteria	K02358*	elongation factor Tu	Brite Hierarchies; Protein families: genetic information processing; Translation factors | Brite Hierarchies; Protein families: genetic information processing; Mitochondrial biogenesis | Brite Hierarchies; Protein families: signaling and cellular processes; Exosome	COG0050*	GTPases - translation elongation factors	Translation, ribosomal structure and biogenesis		5.517	0.525	6.161	0	3.05075	16	1	15	0
epap_sqm_651900_5949-6896	epap_sqm_651900		k_Bacteria;p_Pseudomonadota				ENOG410XNWK*	Protein of unknown function (DUF3179)	Function unknown	PF11376 [Protein of unknown function (DUF3179)]	5.133	1.117	5.95	0	3.05	112	16	109	0
epap_sqm_635932_18671-19114	epap_sqm_635932	tolR	k_Bacteria;p_Pseudomonadota;c_Gammaproteobacteria	K03560*	biopolymer transport protein TolR	Brite Hierarchies; Protein families: signaling and cellular processes; Transporters	COG0848*	Biopolymer transport protein		PF02472 [Biopolymer transport protein ExbD/TolR]	5.186	0.596	6.41	0	3.048	53	4	55	0
epap_sqm_70600_29292-30314	epap_sqm_70600	asd	k_Bacteria;p_Pseudomonadota;c_Gammaproteobacteria	K00133*	aspartate-semialdehyde dehydrogenase [EC:1.2.1.11]	Metabolism; Amino acid metabolism; Glycine, serine and threonine metabolism | Metabolism; Amino acid metabolism; Cysteine and methionine metabolism | Metabolism; Amino acid metabolism; Lysine biosynthesis | Metabolism; Biosynthesis of other secondary metabolites; Monobactam biosynthesis	COG0136*	Aspartate-semialdehyde dehydrogenase	Amino acid transport and metabolism	PF01118 [Semialdehyde dehydrogenase, NAD binding domain];PF02774 [Semialdehyde dehydrogenase, dimerisation domain]	5.861	1.617	4.704	0	3.0455	138	25	93	0
epap_sqm_30820_4719-5711	epap_sqm_30820		k_Bacteria;p_Pseudomonadota;c_Gammaproteobacteria				ENOG410XQSC*	Glycosyl hydrolases family 17	Carbohydrate transport and metabolism		6.388	0	5.785	0	3.04325	146	0	111	0
epap_sqm_672224_17427-17918	epap_sqm_672224	nuoI	k_Bacteria;p_Pseudomonadota;c_Gammaproteobacteria	K00338*	NADH-quinone oxidoreductase subunit I [EC:7.1.1.2]	Metabolism; Energy metabolism; Oxidative phosphorylation	COG1143*	Formate hydrogenlyase subunit 6/NADH:ubiquinone oxidoreductase 23 kD subunit (chain I)	Energy production and conversion	PF00037 [4Fe-4S binding domain];PF12838 [4Fe-4S dicluster domain]	3.886	1.345	6.942	0	3.04325	44	10	66	0
epap_sqm_157032_18683-19855	epap_sqm_157032	cfa	k_Bacteria;p_Pseudomonadota;c_Alphaproteobacteria	K00574*	cyclopropane-fatty-acyl-phospholipid synthase [EC:2.1.1.79]	Not Included in Pathway or Brite; Unclassified: metabolism; Enzymes with EC numbers	COG2230*	Cyclopropane fatty acid synthase and related methyltransferases	Cell envelope biogenesis, outer membrane	PF02353 [Mycolic acid cyclopropane synthetase]	5.074	1.128	5.912	0.058	3.043	137	20	134	2
epap_sqm_308292_1627-2316	epap_sqm_308292	urtE	k_Bacteria;p_Pseudomonadota;c_Gammaproteobacteria	K11963*	urea transport system ATP-binding protein	Environmental Information Processing; Membrane transport; ABC transporters | Brite Hierarchies; Protein families: signaling and cellular processes; Transporters	COG0410*	ABC-type branched-chain amino acid transport systems, ATPase component	Amino acid transport and metabolism	PF00005 [ABC transporter]	4.911	0.959	6.3	0	3.0425	78	10	84	0
epap_sqm_308292_2318-3067	epap_sqm_308292	urtD	k_Bacteria;p_Pseudomonadota;c_Gammaproteobacteria	K11962*	urea transport system ATP-binding protein	Environmental Information Processing; Membrane transport; ABC transporters | Brite Hierarchies; Protein families: signaling and cellular processes; Transporters	COG4674*	Uncharacterized ABC-type transport system, ATPase component	General function prediction only	PF00005 [ABC transporter]	5.909	1.059	5.175	0	3.03575	102	12	75	0
epap_sqm_525599_7306-8451	epap_sqm_525599	sucC	k_Bacteria;p_Pseudomonadota	K01903*	succinyl-CoA synthetase beta subunit [EC:6.2.1.5]	Metabolism; Carbohydrate metabolism; Citrate cycle (TCA cycle) | Metabolism; Carbohydrate metabolism; Propanoate metabolism | Metabolism; Carbohydrate metabolism; C5-Branched dibasic acid metabolism | Metabolism; Energy metabolism; Carbon fixation pathways in prokaryotes	COG0045*	Succinyl-CoA synthetase, beta subunit	Energy production and conversion	PF00549 [CoA-ligase];PF08442 [ATP-grasp domain]	5.308	1.906	4.922	0	3.034	140	33	109	0
epap_sqm_88548_22882-23847	epap_sqm_88548	tctC	k_Bacteria	K07795*	putative tricarboxylic transport membrane protein	Environmental Information Processing; Signal transduction; Two-component system | Brite Hierarchies; Protein families: signaling and cellular processes; Transporters	COG3181*	Uncharacterized protein conserved in bacteria	Function unknown	PF03401 [Tripartite tricarboxylate transporter family receptor]	5.397	0.685	6.053	0	3.03375	120	10	113	0
epap_sqm_157032_10221-10820	epap_sqm_157032		k_Bacteria;p_Pseudomonadota;c_Gammaproteobacteria							PF05494 [MlaC protein]	4.996	0.662	6.469	0	3.03175	69	6	75	0
epap_sqm_301966_829-1269	epap_sqm_301966	RAB35, RAB1C	k_Bacteria;p_Pseudomonadota;c_Gammaproteobacteria	K07876*	Ras-related protein Rab-35	Cellular Processes; Transport and catabolism; Endocytosis | Brite Hierarchies; Protein families: genetic information processing; Membrane trafficking | Brite Hierarchies; Protein families: signaling and cellular processes; Exosome | Brite Hierarchies; Protein families: signaling and cellular processes; GTP-binding proteins	ENOG410Y65V	Retrotransposon protein	Function unknown	PF00078 [Reverse transcriptase (RNA-dependent DNA polymerase)]	3.547	2.701	3.403	2.475	3.0315	36	18	29	32
epap_sqm_607572_14471-15403	epap_sqm_607572	ADK	k_Bacteria;p_Pseudomonadota;c_Gammaproteobacteria	K00856*	adenosine kinase [EC:2.7.1.20]	Metabolism; Nucleotide metabolism; Purine metabolism	COG0524*	Sugar kinases, ribokinase family	Carbohydrate transport and metabolism	PF00294 [pfkB family carbohydrate kinase]	5.216	1.206	5.657	0	3.01975	112	17	102	0
epap_sqm_582451_5997-7802	epap_sqm_582451	typA, bipA	k_Bacteria;p_Pseudomonadota;c_Gammaproteobacteria	K06207*	GTP-binding protein	Not Included in Pathway or Brite; Unclassified: signaling and cellular processes; Signaling proteins	COG1217*	Predicted membrane GTPase involved in stress response	Signal transduction mechanisms	PF00009 [Elongation factor Tu GTP binding domain];PF00679 [Elongation factor G C-terminus];PF03144 [Elongation factor Tu domain 2]	4.884	0.843	6.333	0	3.015	203	23	221	0
epap_sqm_144075_9390-11189	epap_sqm_144075	edd	k_Bacteria;p_Pseudomonadota	K01690*	phosphogluconate dehydratase [EC:4.2.1.12]	Metabolism; Carbohydrate metabolism; Pentose phosphate pathway	COG0129*	Dihydroxyacid dehydratase/phosphogluconate dehydratase	Carbohydrate transport and metabolism|Amino acid transport and metabolism	PF00920 [Dehydratase family]	5.793	0	6.267	0	3.015	240	0	218	0
epap_sqm_233601_12940-14034	epap_sqm_233601	prfB	k_Bacteria;p_Pseudomonadota	K02836*	peptide chain release factor 2	Brite Hierarchies; Protein families: genetic information processing; Translation factors	COG1186*	Protein chain release factor B	Translation, ribosomal structure and biogenesis	PF00472 [RF-1 domain];PF03462 [PCRF domain]	4.642	1.269	6.144	0	3.01375	117	21	130	0
epap_sqm_546625_20633-21442	epap_sqm_546625	pstB	k_Bacteria;p_Pseudomonadota;c_Gammaproteobacteria	K02036*	phosphate transport system ATP-binding protein [EC:7.3.2.1]	Environmental Information Processing; Membrane transport; ABC transporters | Brite Hierarchies; Protein families: signaling and cellular processes; Transporters	COG1117*	ABC-type phosphate transport system, ATPase component	Inorganic ion transport and metabolism	PF00005 [ABC transporter]	5.096	1.144	5.814	0	3.0135	95	14	91	0
epap_sqm_259825_22465-24057	epap_sqm_259825	TC.KEF	k_Bacteria;p_Campylobacterota;c_Epsilonproteobacteria;o_Campylobacterales	K03455*	monovalent cation:H+ antiporter-2, CPA2 family	Not Included in Pathway or Brite; Unclassified: signaling and cellular processes; Transport	COG0475*	Kef-type K+ transport systems, membrane components	Inorganic ion transport and metabolism	PF00999 [Sodium/hydrogen exchanger family];PF02254 [TrkA-N domain]	5.318	1.205	5.522	0	3.01125	195	29	170	0
epap_sqm_88548_44756-45526	epap_sqm_88548	bamD	k_Bacteria;p_Pseudomonadota;c_Gammaproteobacteria	K05807*	outer membrane protein assembly factor BamD	Brite Hierarchies; Protein families: signaling and cellular processes; Transporters	COG4105*	DNA uptake lipoprotein	General function prediction only	PF13512 [Tetratricopeptide repeat];PF13525 [Outer membrane lipoprotein]	4.734	1.202	6.108	0	3.011	84	14	91	0
epap_sqm_157032_17897-18673	epap_sqm_157032		k_Bacteria							PF07103 [Protein of unknown function (DUF1365)]	5.815	0.766	5.461	0	3.0105	104	9	82	0
epap_sqm_48891_9080-10126	epap_sqm_48891	ycfD	k_Bacteria;p_Pseudomonadota;c_Gammaproteobacteria;o_Thiotrichales	K18850*	50S ribosomal protein L16 3-hydroxylase [EC:1.14.11.47]	Brite Hierarchies; Protein families: genetic information processing; Ribosome biogenesis				PF08007 [Cupin superfamily protein]	4.98	1.011	5.981	0.065	3.00925	120	16	121	2
epap_sqm_36510_3827-5722	epap_sqm_36510	ACSS, acs	k_Bacteria;p_Pseudomonadota;c_Gammaproteobacteria	K01895*	acetyl-CoA synthetase [EC:6.2.1.1]	Metabolism; Carbohydrate metabolism; Glycolysis / Gluconeogenesis | Metabolism; Carbohydrate metabolism; Pyruvate metabolism | Metabolism; Carbohydrate metabolism; Glyoxylate and dicarboxylate metabolism | Metabolism; Carbohydrate metabolism; Propanoate metabolism | Metabolism; Energy metabolism; Carbon fixation pathways in prokaryotes | Metabolism; Energy metabolism; Methane metabolism | Brite H…	COG0365*	Acyl-coenzyme A synthetases/AMP-(fatty) acid ligases	Lipid metabolism	PF00501 [AMP-binding enzyme];PF13193 [AMP-binding enzyme C-terminal domain];PF16177 [Acetyl-coenzyme A synthetase N-terminus]	5.5	1.291	5.24	0	3.00775	240	37	192	0
epap_sqm_228736_33203-34195	epap_sqm_228736	FBP, fbp	k_Bacteria;p_Pseudomonadota	K03841*	fructose-1,6-bisphosphatase I [EC:3.1.3.11]	Metabolism; Carbohydrate metabolism; Glycolysis / Gluconeogenesis | Metabolism; Carbohydrate metabolism; Pentose phosphate pathway | Metabolism; Carbohydrate metabolism; Fructose and mannose metabolism | Metabolism; Energy metabolism; Carbon fixation in photosynthetic organisms | Metabolism; Energy metabolism; Methane metabolism | Environmental Information Processing; Signal transduction; AMPK si…	COG0158*	Fructose-1,6-bisphosphatase	Carbohydrate transport and metabolism	PF00316 [Fructose-1-6-bisphosphatase, N-terminal domain];PF18913 []	5.032	1.266	5.733	0	3.00775	115	19	110	0
epap_sqm_70600_31806-33644	epap_sqm_70600	K07093	k_Bacteria;p_Pseudomonadota	K07093*	uncharacterized protein	Not Included in Pathway or Brite; Poorly characterized; Function unknown	COG3211*	Predicted phosphatase	General function prediction only	PF05787 [Bacterial protein of unknown function (DUF839)]	5.15	1.079	5.797	0	3.0065	218	30	206	0
epap_sqm_241730_21783-22763	epap_sqm_241730	rpoA	k_Bacteria;p_Pseudomonadota;c_Gammaproteobacteria	K03040*	DNA-directed RNA polymerase subunit alpha [EC:2.7.7.6]	Genetic Information Processing; Transcription; RNA polymerase | Brite Hierarchies; Protein families: genetic information processing; Transcription machinery | Brite Hierarchies; Protein families: genetic information processing; DNA repair and recombination proteins	COG0202*	DNA-directed RNA polymerase, alpha subunit/40 kD subunit	Transcription	PF01000 [RNA polymerase Rpb3/RpoA insert domain];PF01193 [RNA polymerase Rpb3/Rpb11 dimerisation domain];PF03118 [Bacterial RNA polymerase, alpha chain C terminal domain]	5.359	1.282	5.381	0	3.0055	121	19	102	0
epap_sqm_546625_42266-43303	epap_sqm_546625	hemE, UROD	k_Bacteria;p_Pseudomonadota;c_Gammaproteobacteria	K01599*	uroporphyrinogen decarboxylase [EC:4.1.1.37]	Metabolism; Metabolism of cofactors and vitamins; Porphyrin and chlorophyll metabolism	COG0407*	Uroporphyrinogen-III decarboxylase	Coenzyme metabolism	PF01208 [Uroporphyrinogen decarboxylase (URO-D)]	4.521	1.466	6.032	0	3.00475	108	23	121	0
epap_sqm_306024_18-275	epap_sqm_306024		k_Bacteria				ENOG410Y65V*	Retrotransposon protein	Function unknown	PF00078 [Reverse transcriptase (RNA-dependent DNA polymerase)]	2.189	3.847	2.808	3.173	3.00425	13	15	14	24
epap_sqm_259825_14260-15273	epap_sqm_259825		k_Bacteria;p_Pseudomonadota;c_Gammaproteobacteria							PF02222 [ATP-grasp domain]	6.127	0.979	4.899	0	3.00125	143	15	96	0
epap_sqm_521433_3088-3225	epap_sqm_521433	RP-L34, MRPL34, rpmH	k_Bacteria;p_Pseudomonadota;c_Gammaproteobacteria	K02914*	large subunit ribosomal protein L34	Genetic Information Processing; Translation; Ribosome | Brite Hierarchies; Protein families: genetic information processing; Ribosome	COG0230*	Ribosomal protein L34	Translation, ribosomal structure and biogenesis	PF00468 [Ribosomal protein L34]	0	0	12	0	3	0	0	32	0
epap_sqm_201159_8318-8836	epap_sqm_201159	gmhB	k_Bacteria	K03273*	D-glycero-D-manno-heptose 1,7-bisphosphate phosphatase [EC:3.1.3.82 3.1.3.83]	Metabolism; Glycan biosynthesis and metabolism; Lipopolysaccharide biosynthesis | Brite Hierarchies; Protein families: metabolism; Lipopolysaccharide biosynthesis proteins	COG0241*	Histidinol phosphatase and related phosphatases	Amino acid transport and metabolism	PF13242 [HAD-hyrolase-like]	5.107	1.403	5.484	0	2.9985	61	11	55	0
epap_sqm_538437_16737-17075	epap_sqm_538437	fdx	k_Bacteria;p_Pseudomonadota;c_Gammaproteobacteria	K04755*	ferredoxin, 2Fe-2S	Not Included in Pathway or Brite; Unclassified: metabolism; Energy metabolism	COG0633*	Ferredoxin	Energy production and conversion	PF00111 [2Fe-2S iron-sulfur cluster binding domain]	5.127	1.366	5.495	0	2.997	40	7	36	0
epap_sqm_249373_3512-5419	epap_sqm_249373		k_Bacteria;p_Pseudomonadota;c_Gammaproteobacteria							PF01432 [Peptidase family M3];PF19310 []	5.329	1.179	5.479	0	2.99675	234	34	202	0
epap_sqm_458709_5822-6058	epap_sqm_458709		k_Bacteria				ENOG411222A*	domain protein	Function unknown		6.6	1.675	3.712	0	2.99675	36	6	17	0
epap_sqm_221248_13028-15613	epap_sqm_221248	AARS, alaS	k_Bacteria;p_Pseudomonadota	K01872*	alanyl-tRNA synthetase [EC:6.1.1.7]	Genetic Information Processing; Translation; Aminoacyl-tRNA biosynthesis | Brite Hierarchies; Protein families: metabolism; Amino acid related enzymes | Brite Hierarchies; Protein families: genetic information processing; Transfer RNA biogenesis	COG0013*	Alanyl-tRNA synthetase	Translation, ribosomal structure and biogenesis	PF01411 [tRNA synthetases class II (A)];PF02272 [DHHA1 domain];PF07973 [Threonyl and Alanyl tRNA synthetase second additional domain]	4.452	1.407	6.123	0	2.9955	265	55	306	0
epap_sqm_324087_8052-8987	epap_sqm_324087		k_Bacteria;p_Pseudomonadota;c_Gammaproteobacteria							PF04976 [DMSO reductase anchor subunit (DmsC)]	5.57	0.99	5.418	0	2.9945	120	14	98	0
epap_sqm_144075_25094-25531	epap_sqm_144075	K08973	k_Bacteria;p_Pseudomonadota;c_Gammaproteobacteria	K08973*	putative membrane protein	Not Included in Pathway or Brite; Poorly characterized; General function prediction only	COG1981*	Predicted membrane protein	Function unknown	PF03653 [Uncharacterised protein family (UPF0093)]	6.15	1.209	4.608	0	2.99175	62	8	39	0
epap_sqm_607572_1076-1936	epap_sqm_607572	parB, spo0J	k_Bacteria;p_Pseudomonadota;c_Gammaproteobacteria	K03497*	chromosome partitioning protein, ParB family	Brite Hierarchies; Protein families: genetic information processing; Transcription factors | Brite Hierarchies; Protein families: genetic information processing; Chromosome and associated proteins | Brite Hierarchies; Protein families: signaling and cellular processes; Cytoskeleton proteins	COG1475*	Predicted transcriptional regulators	Transcription	PF02195 [ParB-like nuclease domain];PF17762 []	5.904	1.614	4.448	0	2.9915	117	21	74	0
epap_sqm_51482_15754-17064	epap_sqm_51482	hpsN	k_Bacteria;p_Pseudomonadota;c_Gammaproteobacteria	K15509*	sulfopropanediol 3-dehydrogenase [EC:1.1.1.308]	Not Included in Pathway or Brite; Unclassified: metabolism; Enzymes with EC numbers	COG0141*	Histidinol dehydrogenase	Amino acid transport and metabolism	PF00815 [Histidinol dehydrogenase]	5.501	1.211	5.25	0	2.9905	166	24	133	0
epap_sqm_70600_28695-29276	epap_sqm_70600	hisB	k_Bacteria;p_Pseudomonadota;c_Gammaproteobacteria	K01693*	imidazoleglycerol-phosphate dehydratase [EC:4.2.1.19]	Metabolism; Amino acid metabolism; Histidine metabolism	COG0131*	Imidazoleglycerol-phosphate dehydratase	Amino acid transport and metabolism	PF00475 [Imidazoleglycerol-phosphate dehydratase]	5.226	1.478	5.246	0	2.9875	70	13	59	0
epap_sqm_583201_2503-3033	epap_sqm_583201	ogt, MGMT	k_Bacteria;p_Pseudomonadota	K00567*	methylated-DNA-[protein]-cysteine S-methyltransferase [EC:2.1.1.63]	Brite Hierarchies; Protein families: genetic information processing; DNA repair and recombination proteins	COG0350*	Methylated DNA-protein cysteine methyltransferase	DNA replication, recombination and repair	PF01035 [6-O-methylguanine DNA methyltransferase, DNA binding domain]	4.828	1.371	5.75	0	2.98725	59	11	59	0
epap_sqm_324087_9751-12708	epap_sqm_324087	soeA	k_Bacteria;p_Pseudomonadota;c_Gammaproteobacteria;o_Chromatiales;f_Ectothiorhodospiraceae;g_Thioalkalivibrio	K21307*	sulfite dehydrogenase (quinone) subunit SoeA [EC:1.8.5.6]	Metabolism; Energy metabolism; Sulfur metabolism	COG0243*	Anaerobic dehydrogenases, typically selenocysteine-containing	Energy production and conversion	PF00384 [Molybdopterin oxidoreductase];PF04879 [Molybdopterin oxidoreductase Fe4S4 domain]	4.891	0.962	6.088	0	2.98525	333	43	348	0
epap_sqm_51482_14990-15757	epap_sqm_51482	idnO	k_Bacteria;p_Pseudomonadota;c_Gammaproteobacteria	K00046*	gluconate 5-dehydrogenase [EC:1.1.1.69]	Not Included in Pathway or Brite; Unclassified: metabolism; Enzymes with EC numbers	ENOG410XNW1*	)-reductase	Function unknown	PF00106 [short chain dehydrogenase];PF13561 [Enoyl-(Acyl carrier protein) reductase]	5.884	0.517	5.525	0	2.9815	104	6	82	0
epap_sqm_458709_24849-26018	epap_sqm_458709	carA, CPA1	k_Bacteria;p_Pseudomonadota;c_Gammaproteobacteria	K01956*	carbamoyl-phosphate synthase small subunit [EC:6.3.5.5]	Metabolism; Nucleotide metabolism; Pyrimidine metabolism | Metabolism; Amino acid metabolism; Alanine, aspartate and glutamate metabolism	COG0505*	Carbamoylphosphate synthase small subunit	Nucleotide transport and metabolism|Amino acid transport and metabolism	PF00117 [Glutamine amidotransferase class-I];PF00988 [Carbamoyl-phosphate synthase small chain, CPSase domain]	4.976	1.018	5.927	0	2.98025	134	18	134	0
epap_sqm_51482_6763-7710	epap_sqm_51482	rluD	k_Bacteria;p_Pseudomonadota;c_Gammaproteobacteria	K06180*	23S rRNA pseudouridine1911/1915/1917 synthase [EC:5.4.99.23]	Brite Hierarchies; Protein families: genetic information processing; Ribosome biogenesis	COG0564*	Pseudouridylate synthases, 23S RNA-specific	Translation, ribosomal structure and biogenesis	PF00849 [RNA pseudouridylate synthase]	4.125	1.675	6.114	0	2.9785	90	24	112	0
epap_sqm_11268_20225-20980	epap_sqm_11268	hisF	k_Bacteria;p_Pseudomonadota	K02500*	imidazole glycerol-phosphate synthase subunit HisF [EC:4.3.2.10]	Metabolism; Amino acid metabolism; Histidine metabolism	COG0107*	Imidazoleglycerol-phosphate synthase	Amino acid transport and metabolism	PF00977 [Histidine biosynthesis protein]	5.575	1.05	5.271	0	2.974	97	12	77	0
epap_sqm_246050_12214-13626	epap_sqm_246050	cobZ, tcuA	k_Bacteria;p_Pseudomonadota;c_Alphaproteobacteria	K13796*	tricarballylate dehydrogenase	Not Included in Pathway or Brite; Unclassified: metabolism; Energy metabolism	COG1053*	Succinate dehydrogenase/fumarate reductase, flavoprotein subunit	Energy production and conversion	PF00890 [FAD binding domain]	5.197	1.826	4.871	0	2.9735	169	39	133	0
epap_sqm_228736_38741-39760	epap_sqm_228736	trpD	k_Bacteria;p_Pseudomonadota;c_Gammaproteobacteria	K00766*	anthranilate phosphoribosyltransferase [EC:2.4.2.18]	Metabolism; Amino acid metabolism; Phenylalanine, tyrosine and tryptophan biosynthesis	COG0547*	Anthranilate phosphoribosyltransferase	Amino acid transport and metabolism	PF00591 [Glycosyl transferase family, a/b domain];PF02885 [Glycosyl transferase family, helical bundle domain]	5.154	1.298	5.429	0	2.97025	121	20	107	0
epap_sqm_11268_15725-16363	epap_sqm_11268	NTH	k_Bacteria;p_Pseudomonadota;c_Gammaproteobacteria	K10773*	endonuclease III [EC:4.2.99.18]	Genetic Information Processing; Replication and repair; Base excision repair | Brite Hierarchies; Protein families: genetic information processing; DNA repair and recombination proteins	COG0177*	Predicted EndoIII-related endonuclease	DNA replication, recombination and repair	PF00730 [HhH-GPD superfamily base excision DNA repair protein]	4.896	0.828	6.155	0	2.96975	72	8	76	0
epap_sqm_262054_32-844	epap_sqm_262054	K07497	k_Bacteria;p_Pseudomonadota;c_Gammaproteobacteria	K07497*	putative transposase	Not Included in Pathway or Brite; Unclassified: genetic information processing; Replication and repair	COG2801*	Transposase and inactivated derivatives	DNA replication, recombination and repair	PF00665 [Integrase core domain];PF13683 [Integrase core domain]	2.726	0.814	8.338	0	2.9695	51	10	131	0
epap_sqm_86676_1988-2638	epap_sqm_86676	UNG, UDG	k_Bacteria	K03648*	uracil-DNA glycosylase [EC:3.2.2.27]	Genetic Information Processing; Replication and repair; Base excision repair | Human Diseases; Immune diseases; Primary immunodeficiency | Brite Hierarchies; Protein families: genetic information processing; DNA repair and recombination proteins	COG0692*	Uracil DNA glycosylase	DNA replication, recombination and repair	PF03167 [Uracil DNA glycosylase superfamily]	4.672	1.321	5.882	0	2.96875	70	13	74	0
epap_sqm_70600_34944-35561	epap_sqm_70600		k_Bacteria;p_Pseudomonadota;c_Gammaproteobacteria				COG1994*	Zn-dependent proteases	General function prediction only		6.398	0.428	5.024	0	2.9625	91	4	60	0
epap_sqm_324087_4604-5971	epap_sqm_324087	pmm-pgm	k_Bacteria;p_Pseudomonadota;c_Gammaproteobacteria	K15778*	phosphomannomutase / phosphoglucomutase [EC:5.4.2.8 5.4.2.2]	Metabolism; Carbohydrate metabolism; Glycolysis / Gluconeogenesis | Metabolism; Carbohydrate metabolism; Pentose phosphate pathway | Metabolism; Carbohydrate metabolism; Fructose and mannose metabolism | Metabolism; Carbohydrate metabolism; Galactose metabolism | Metabolism; Carbohydrate metabolism; Starch and sucrose metabolism | Metabolism; Carbohydrate metabolism; Amino sugar and nucleotide su…	COG1109*	Phosphomannomutase	Carbohydrate transport and metabolism	PF02878 [Phosphoglucomutase/phosphomannomutase, alpha/beta/alpha domain I];PF02879 [Phosphoglucomutase/phosphomannomutase, alpha/beta/alpha domain II];PF02880 [Phosphoglucomutase/phosphomannomutase, alpha/beta/alpha domain III]	6.034	1.161	4.653	0	2.962	190	24	123	0
epap_sqm_192798_12768-13889	epap_sqm_192798	aroB	k_Bacteria;p_Pseudomonadota;c_Gammaproteobacteria	K01735*	3-dehydroquinate synthase [EC:4.2.3.4]	Metabolism; Amino acid metabolism; Phenylalanine, tyrosine and tryptophan biosynthesis	COG0337*	3-dehydroquinate synthetase	Amino acid transport and metabolism	PF01761 [3-dehydroquinate synthase];PF13685 [Iron-containing alcohol dehydrogenase]	4.608	1.474	5.765	0	2.96175	119	25	125	0
epap_sqm_88548_79551-80033	epap_sqm_88548	moaC, CNX3	k_Bacteria	K03637*	cyclic pyranopterin monophosphate synthase [EC:4.6.1.17]	Metabolism; Metabolism of cofactors and vitamins; Folate biosynthesis | Genetic Information Processing; Folding, sorting and degradation; Sulfur relay system	COG0315*	Molybdenum cofactor biosynthesis enzyme	Coenzyme metabolism	PF01967 [MoaC family]	5.757	1.37	4.714	0	2.96025	64	10	44	0
epap_sqm_228736_6241-6777	epap_sqm_228736	orn, REX2, REXO2	k_Bacteria;p_Pseudomonadota;c_Gammaproteobacteria	K13288*	oligoribonuclease [EC:3.1.-.-]	Genetic Information Processing; Translation; Ribosome biogenesis in eukaryotes | Brite Hierarchies; Protein families: genetic information processing; Messenger RNA biogenesis | Brite Hierarchies; Protein families: genetic information processing; Ribosome biogenesis	COG1949*	Oligoribonuclease (3'->5' exoribonuclease)		PF00929 [Exonuclease]	5.664	1.355	4.818	0	2.95925	70	11	50	0
epap_sqm_18171_7274-8152	epap_sqm_18171	ccoP	k_Bacteria;p_Pseudomonadota;c_Gammaproteobacteria	K00406*	cytochrome c oxidase cbb3-type subunit III	Metabolism; Energy metabolism; Oxidative phosphorylation | Environmental Information Processing; Signal transduction; Two-component system	COG2010*	Cytochrome c, mono- and diheme variants	Energy production and conversion	PF00034 [Cytochrome c];PF13442 [Cytochrome C oxidase, cbb3-type, subunit III ];PF14715 [N-terminal domain of cytochrome oxidase-cbb3, FixP ]	4.745	1.205	5.887	0	2.95925	96	16	100	0
epap_sqm_308292_14059-15183	epap_sqm_308292	prpC	k_Bacteria;p_Pseudomonadota;c_Gammaproteobacteria	K01659*	2-methylcitrate synthase [EC:2.3.3.5]	Metabolism; Carbohydrate metabolism; Propanoate metabolism	COG0372*	Citrate synthase	Energy production and conversion	PF00285 [Citrate synthase, C-terminal domain]	5.986	1.059	4.784	0	2.95725	155	18	104	0
epap_sqm_607572_20501-21442	epap_sqm_607572	trxB, TRR	k_Bacteria;p_Pseudomonadota;c_Gammaproteobacteria	K00384*	thioredoxin reductase (NADPH) [EC:1.8.1.9]	Metabolism; Metabolism of other amino acids; Selenocompound metabolism	COG0492*	Thioredoxin reductase	Posttranslational modification, protein turnover, chaperones	PF00070 [Pyridine nucleotide-disulphide oxidoreductase];PF07992 [Pyridine nucleotide-disulphide oxidoreductase];PF13738 [Pyridine nucleotide-disulphide oxidoreductase]	4.612	0.843	6.372	0	2.95675	100	12	116	0
epap_sqm_459832_4140-5369	epap_sqm_459832		k_Bacteria							PF07484 [Phage Tail Collar Domain]	0	0	11.822	0	2.9555	0	0	281	0
epap_sqm_157032_22910-23236	epap_sqm_157032		k_Bacteria;p_Pseudomonadota							PF04832 [SOUL heme-binding protein]	6.643	1.214	3.956	0	2.95325	50	6	25	0
epap_sqm_241730_22784-23410	epap_sqm_241730	RP-S4, rpsD	k_Bacteria;p_Pseudomonadota;c_Gammaproteobacteria	K02986*	small subunit ribosomal protein S4	Genetic Information Processing; Translation; Ribosome | Brite Hierarchies; Protein families: genetic information processing; Ribosome	COG0522*	Ribosomal protein S4 and related proteins	Translation, ribosomal structure and biogenesis	PF00163 [Ribosomal protein S4/S9 N-terminal domain];PF01479 [S4 domain]	5.474	1.055	5.282	0	2.95275	79	10	64	0
epap_sqm_70600_37387-38733	epap_sqm_70600	radA, sms	k_Bacteria;p_Pseudomonadota;c_Gammaproteobacteria	K04485*	DNA repair protein RadA/Sms	Brite Hierarchies; Protein families: genetic information processing; DNA repair and recombination proteins	COG1066*	Predicted ATP-dependent serine protease	Posttranslational modification, protein turnover, chaperones	PF06745 [KaiC];PF13481 [AAA domain]	5.354	0.884	5.571	0	2.95225	166	18	145	0
epap_sqm_458709_15162-15731	epap_sqm_458709		k_Bacteria;p_Pseudomonadota;c_Gammaproteobacteria							PF01551 [Peptidase family M23]	5.641	0.813	5.175	0.18	2.95225	74	7	57	3
epap_sqm_228736_3364-4308	epap_sqm_228736	truB, PUS4, TRUB1	k_Bacteria;p_Pseudomonadota	K03177*	tRNA pseudouridine55 synthase [EC:5.4.99.25]	Brite Hierarchies; Protein families: genetic information processing; Transfer RNA biogenesis	COG0130*	Pseudouridine synthase	Translation, ribosomal structure and biogenesis	PF01509 [TruB family pseudouridylate synthase (N terminal domain)];PF16198 [tRNA pseudouridylate synthase B C-terminal domain]	5.057	1.33	5.421	0	2.952	110	19	99	0
epap_sqm_65366_8912-9742	epap_sqm_65366	pyrDII	k_Bacteria;p_Pseudomonadota;c_Gammaproteobacteria	K02823*	dihydroorotate dehydrogenase electron transfer subunit	Metabolism; Nucleotide metabolism; Pyrimidine metabolism	COG0543*	2-polyprenylphenol hydroxylase and related flavodoxin oxidoreductases	Energy production and conversion|Coenzyme metabolism	PF10418 [Iron-sulfur cluster binding domain of dihydroorotate dehydrogenase B]	4.915	1.035	5.854	0	2.951	94	13	94	0
epap_sqm_157032_8964-10220	epap_sqm_157032	murA	k_Bacteria;p_Pseudomonadota;c_Gammaproteobacteria	K00790*	UDP-N-acetylglucosamine 1-carboxyvinyltransferase [EC:2.5.1.7]	Metabolism; Carbohydrate metabolism; Amino sugar and nucleotide sugar metabolism | Metabolism; Glycan biosynthesis and metabolism; Peptidoglycan biosynthesis | Brite Hierarchies; Protein families: metabolism; Peptidoglycan biosynthesis and degradation proteins	COG0766*	UDP-N-acetylglucosamine enolpyruvyl transferase	Cell envelope biogenesis, outer membrane	PF00275 [EPSP synthase (3-phosphoshikimate 1-carboxyvinyltransferase)]	5.496	0.421	5.887	0	2.951	159	8	143	0
epap_sqm_363556_8541-9956	epap_sqm_363556	glnA, GLUL	k_Bacteria;p_Pseudomonadota;c_Gammaproteobacteria	K01915*	glutamine synthetase [EC:6.3.1.2]	Metabolism; Carbohydrate metabolism; Glyoxylate and dicarboxylate metabolism | Metabolism; Energy metabolism; Nitrogen metabolism | Metabolism; Amino acid metabolism; Alanine, aspartate and glutamate metabolism | Metabolism; Amino acid metabolism; Arginine biosynthesis | Environmental Information Processing; Signal transduction; Two-component system | Cellular Processes; Cell growth and death; Ne…	COG0174*	Glutamine synthetase	Amino acid transport and metabolism	PF00120 [Glutamine synthetase, catalytic domain];PF03951 [Glutamine synthetase, beta-Grasp domain]	4.817	1.028	5.957	0	2.9505	157	22	163	0
epap_sqm_607572_36150-36767	epap_sqm_607572	rlmE, rrmJ, ftsJ	k_Bacteria;p_Pseudomonadota;c_Gammaproteobacteria	K02427*	23S rRNA (uridine2552-2'-O)-methyltransferase [EC:2.1.1.166]	Brite Hierarchies; Protein families: genetic information processing; Ribosome biogenesis	COG0293*	23S rRNA methylase	Translation, ribosomal structure and biogenesis	PF01728 [FtsJ-like methyltransferase]	4.781	1.071	5.945	0	2.94925	68	10	71	0
epap_sqm_88548_51593-52366	epap_sqm_88548		k_Bacteria;p_Pseudomonadota;c_Gammaproteobacteria				ENOG410XQME*	outer membrane lipoprotein-sorting protein	Function unknown	PF17131 [Outer membrane lipoprotein-sorting protein]	5.726	0.855	5.215	0	2.949	102	10	78	0
epap_sqm_582451_18882-19955	epap_sqm_582451	pheA	k_Bacteria;p_Pseudomonadota;c_Gammaproteobacteria	K14170*	chorismate mutase / prephenate dehydratase [EC:5.4.99.5 4.2.1.51]	Metabolism; Amino acid metabolism; Phenylalanine, tyrosine and tryptophan biosynthesis	COG0077;COG1605*			PF00800 [Prephenate dehydratase];PF01817 [Chorismate mutase type II]	6.028	1.54	4.192	0.032	2.948	149	25	87	1
epap_sqm_221248_7591-9552	epap_sqm_221248		k_Bacteria;p_Pseudomonadota;c_Gammaproteobacteria				COG0493*	NADPH-dependent glutamate synthase beta chain and related oxidoreductases	General function prediction only|Amino acid transport and metabolism	PF07992 [Pyridine nucleotide-disulphide oxidoreductase];PF14691 [Dihydroprymidine dehydrogenase domain II, 4Fe-4S cluster]	4.828	1.282	5.644	0.035	2.94725	218	38	214	2
epap_sqm_233601_2512-3795	epap_sqm_233601	SARS, serS	k_Bacteria;p_Pseudomonadota;c_Betaproteobacteria	K01875*	seryl-tRNA synthetase [EC:6.1.1.11]	Genetic Information Processing; Translation; Aminoacyl-tRNA biosynthesis | Brite Hierarchies; Protein families: metabolism; Amino acid related enzymes | Brite Hierarchies; Protein families: genetic information processing; Transfer RNA biogenesis	COG0172*	Seryl-tRNA synthetase	Translation, ribosomal structure and biogenesis	PF00587 [tRNA synthetase class II core domain (G, H, P, S and T)];PF02403 [Seryl-tRNA synthetase N-terminal domain]	4.94	1.443	5.401	0	2.946	146	28	134	0
epap_sqm_88548_9759-10658	epap_sqm_88548	phoH, phoL	k_Bacteria;p_Pseudomonadota;c_Gammaproteobacteria	K06217*	phosphate starvation-inducible protein PhoH and related proteins	Not Included in Pathway or Brite; Unclassified: signaling and cellular processes; Signaling proteins	COG1702*	Phosphate starvation-inducible protein PhoH, predicted ATPase	Signal transduction mechanisms	PF02562 [PhoH-like protein]	3.765	1.176	6.842	0	2.94575	78	16	119	0
epap_sqm_198173_6689-7888	epap_sqm_198173	GPI, pgi	k_Bacteria	K01810*	glucose-6-phosphate isomerase [EC:5.3.1.9]	Metabolism; Carbohydrate metabolism; Glycolysis / Gluconeogenesis | Metabolism; Carbohydrate metabolism; Pentose phosphate pathway | Metabolism; Carbohydrate metabolism; Starch and sucrose metabolism | Metabolism; Carbohydrate metabolism; Amino sugar and nucleotide sugar metabolism | Brite Hierarchies; Protein families: signaling and cellular processes; Exosome	COG0166*	Glucose-6-phosphate isomerase	Carbohydrate transport and metabolism	PF00342 [Phosphoglucose isomerase]	5.829	0.772	5.175	0	2.944	161	14	120	0
epap_sqm_192798_5652-6446	epap_sqm_192798		k_Bacteria;p_Pseudomonadota;c_Gammaproteobacteria				ENOG410XSDM*		Function unknown		5.028	1.082	5.663	0	2.94325	92	13	87	0
epap_sqm_546625_7027-7467	epap_sqm_546625		k_Bacteria;n_Terrabacteria group;n_Cyanobacteriota/Melainabacteria group;p_Cyanobacteriota;c_Cyanophyceae;o_Pseudanabaenales							PF00583 [Acetyltransferase (GNAT) family];PF13508 [Acetyltransferase (GNAT) domain];PF13673 [Acetyltransferase (GNAT) domain]	6.108	1.2	4.459	0	2.94175	62	8	38	0
epap_sqm_546625_638-2209	epap_sqm_546625	guaA, GMPS	k_Bacteria;p_Pseudomonadota	K01951*	GMP synthase (glutamine-hydrolysing) [EC:6.3.5.2]	Metabolism; Nucleotide metabolism; Purine metabolism | Metabolism; Xenobiotics biodegradation and metabolism; Drug metabolism - other enzymes | Brite Hierarchies; Protein families: metabolism; Peptidases	COG0518;COG0519*			PF00117 [Glutamine amidotransferase class-I];PF00958 [GMP synthase C terminal domain]	5.334	1.263	5.168	0	2.94125	193	30	157	0
epap_sqm_546625_26741-27067	epap_sqm_546625	tusE, dsrC	k_Bacteria;p_Pseudomonadota;c_Gammaproteobacteria	K11179*	tRNA 2-thiouridine synthesizing protein E [EC:2.8.1.-]	Genetic Information Processing; Folding, sorting and degradation; Sulfur relay system | Brite Hierarchies; Protein families: genetic information processing; Transfer RNA biogenesis	COG2920*	Dissimilatory sulfite reductase (desulfoviridin), gamma subunit	Inorganic ion transport and metabolism	PF04358 [DsrC like protein]	5.049	1.012	5.697	0	2.9395	38	5	36	0
epap_sqm_607572_40985-41551	epap_sqm_607572	dcd	k_Bacteria;p_Pseudomonadota	K01494*	dCTP deaminase [EC:3.5.4.13]	Metabolism; Nucleotide metabolism; Pyrimidine metabolism	COG0717*	Deoxycytidine deaminase	Nucleotide transport and metabolism		5.824	0.817	5.111	0	2.938	76	7	56	0
epap_sqm_651900_10633-11559	epap_sqm_651900	tatC	k_Bacteria;p_Pseudomonadota;c_Gammaproteobacteria	K03118*	sec-independent protein translocase protein TatC	Genetic Information Processing; Folding, sorting and degradation; Protein export | Environmental Information Processing; Membrane transport; Bacterial secretion system | Brite Hierarchies; Protein families: signaling and cellular processes; Secretion system	COG0805*	Sec-independent protein secretion pathway component TatC		PF00902 [Sec-independent protein translocase protein (TatC)]	4.312	1.071	6.364	0	2.93675	92	15	114	0
epap_sqm_607572_34152-34931	epap_sqm_607572	K07124	k_Bacteria;n_Terrabacteria group;n_Cyanobacteriota/Melainabacteria group;p_Cyanobacteriota	K07124*	uncharacterized protein	Not Included in Pathway or Brite; Poorly characterized; Function unknown	COG0300*	Short-chain dehydrogenases of various substrate specificities	General function prediction only	PF00106 [short chain dehydrogenase];PF13561 [Enoyl-(Acyl carrier protein) reductase]	4.735	1.357	5.639	0	2.93275	85	16	85	0
epap_sqm_65366_15405-16808	epap_sqm_65366	DLD, lpd, pdhD	k_Bacteria;p_Pseudomonadota;c_Gammaproteobacteria;o_Chromatiales;f_Chromatiaceae	K00382*	dihydrolipoamide dehydrogenase [EC:1.8.1.4]	Metabolism; Carbohydrate metabolism; Glycolysis / Gluconeogenesis | Metabolism; Carbohydrate metabolism; Citrate cycle (TCA cycle) | Metabolism; Carbohydrate metabolism; Pyruvate metabolism | Metabolism; Carbohydrate metabolism; Glyoxylate and dicarboxylate metabolism | Metabolism; Carbohydrate metabolism; Propanoate metabolism | Metabolism; Amino acid metabolism; Glycine, serine and threonine me…	COG1249*	Pyruvate/2-oxoglutarate dehydrogenase complex, dihydrolipoamide dehydrogenase (E3) component, and related enzymes	Energy production and conversion	PF00070 [Pyridine nucleotide-disulphide oxidoreductase];PF02852 [Pyridine nucleotide-disulphide oxidoreductase, dimerisation domain];PF07992 [Pyridine nucleotide-disulphide oxidoreductase]	5.044	1.084	5.602	0	2.9325	163	23	152	0
epap_sqm_656919_2022-2729	epap_sqm_656919		k_Bacteria;p_Pseudomonadota							PF00196 [Bacterial regulatory proteins, luxR family]	5.339	1.776	4.605	0	2.93	87	19	63	0
epap_sqm_331182_4820-5542	epap_sqm_331182	pyrF	k_Bacteria;p_Pseudomonadota	K01591*	orotidine-5'-phosphate decarboxylase [EC:4.1.1.23]	Metabolism; Nucleotide metabolism; Pyrimidine metabolism	COG0284*	Orotidine-5'-phosphate decarboxylase	Nucleotide transport and metabolism	PF00215 [Orotidine 5'-phosphate decarboxylase / HUMPS family]	6.67	0.824	4.223	0	2.92925	111	9	59	0
epap_sqm_443044_2-235	epap_sqm_443044		k_Bacteria;p_Pseudomonadota;c_Gammaproteobacteria;o_Chromatiales;f_Sedimenticolaceae;g_Thiolapillus				ENOG410Y65V	Retrotransposon protein	Function unknown		2.414	3.959	1.99	3.352	2.92875	13	14	9	23
epap_sqm_88548_14540-15787	epap_sqm_88548	IDH1, IDH2, icd	k_Bacteria;p_Pseudomonadota;c_Gammaproteobacteria	K00031*	isocitrate dehydrogenase [EC:1.1.1.42]	Metabolism; Carbohydrate metabolism; Citrate cycle (TCA cycle) | Metabolism; Energy metabolism; Carbon fixation pathways in prokaryotes | Metabolism; Metabolism of other amino acids; Glutathione metabolism | Cellular Processes; Transport and catabolism; Peroxisome	COG0538*	Isocitrate dehydrogenases	Energy production and conversion	PF00180 [Isocitrate/isopropylmalate dehydrogenase]	5.431	0.848	5.432	0	2.92775	156	16	131	0
epap_sqm_30820_10586-12475	epap_sqm_30820	soxB	k_Bacteria;p_Pseudomonadota;c_Gammaproteobacteria	K17224*	S-sulfosulfanyl-L-cysteine sulfohydrolase [EC:3.1.6.20]	Metabolism; Energy metabolism; Sulfur metabolism	COG0737*	5'-nucleotidase/2',3'-cyclic phosphodiesterase and related esterases	Nucleotide transport and metabolism	PF02872 [5'-nucleotidase, C-terminal domain]	4.988	1.19	5.531	0	2.92725	217	34	202	0
epap_sqm_88548_56593-57597	epap_sqm_88548	dctP	k_Bacteria	K11688*	C4-dicarboxylate-binding protein DctP	Environmental Information Processing; Signal transduction; Two-component system | Brite Hierarchies; Protein families: signaling and cellular processes; Transporters	COG1638*	TRAP-type C4-dicarboxylate transport system, periplasmic component	Carbohydrate transport and metabolism	PF03480 [Bacterial extracellular solute-binding protein, family 7]	4.28	1.449	5.973	0	2.9255	99	22	116	0
epap_sqm_408147_15151-15600	epap_sqm_408147	ccmH	k_Bacteria;p_Pseudomonadota;c_Gammaproteobacteria	K02200*	cytochrome c-type biogenesis protein CcmH	Not Included in Pathway or Brite; Unclassified: signaling and cellular processes; Structural proteins	COG3088*	Uncharacterized protein involved in biosynthesis of c-type cytochromes	Posttranslational modification, protein turnover, chaperones	PF03918 [Cytochrome C biogenesis protein]	4.152	1.912	5.635	0	2.92475	43	13	49	0
epap_sqm_672224_22170-22646	epap_sqm_672224	nuoE	k_Bacteria;p_Pseudomonadota;c_Gammaproteobacteria	K00334*	NADH-quinone oxidoreductase subunit E [EC:7.1.1.2]	Metabolism; Energy metabolism; Oxidative phosphorylation	COG1905*	NADH:ubiquinone oxidoreductase 24 kD subunit	Energy production and conversion	PF01257 [Thioredoxin-like [2Fe-2S] ferredoxin]	4.645	0.971	6.075	0	2.92275	51	7	56	0
epap_sqm_70600_38742-39731	epap_sqm_70600	dusB	k_Bacteria;p_Pseudomonadota;c_Gammaproteobacteria	K05540*	tRNA-dihydrouridine synthase B [EC:1.-.-.-]	Brite Hierarchies; Protein families: genetic information processing; Transfer RNA biogenesis	COG0042*	tRNA-dihydrouridine synthase	Translation, ribosomal structure and biogenesis	PF01207 [Dihydrouridine synthase (Dus)]	5.091	0.535	6.064	0	2.9225	116	8	116	0
epap_sqm_88548_27446-28237	epap_sqm_88548	thiG	k_Bacteria;p_Pseudomonadota;c_Gammaproteobacteria	K03149*	thiazole synthase [EC:2.8.1.10]	Metabolism; Metabolism of cofactors and vitamins; Thiamine metabolism	COG2022*	Uncharacterized enzyme of thiazole biosynthesis	Coenzyme metabolism	PF05690 [Thiazole biosynthesis protein ThiG]	5.76	1.086	4.835	0	2.92025	105	13	74	0
epap_sqm_157032_2041-2877	epap_sqm_157032		k_Bacteria;p_Pseudomonadota;c_Gammaproteobacteria							PF01063 [Amino-transferase class IV]	5.71	0.712	5.255	0	2.91925	110	9	85	0
epap_sqm_607572_24388-26256	epap_sqm_607572		k_Bacteria;p_Pseudomonadota;c_Gammaproteobacteria							PF00795 [Carbon-nitrogen hydrolase];PF02540 [NAD synthase]	5.114	2.124	4.402	0.036	2.919	220	60	159	2
epap_sqm_324087_13420-14094	epap_sqm_324087	CYC1, CYT1, petC	k_Bacteria;p_Pseudomonadota;c_Gammaproteobacteria	K00413*	ubiquinol-cytochrome c reductase cytochrome c1 subunit	Metabolism; Energy metabolism; Oxidative phosphorylation | Environmental Information Processing; Signal transduction; Two-component system | Organismal Systems; Circulatory system; Cardiac muscle contraction | Organismal Systems; Environmental adaptation; Thermogenesis | Human Diseases; Neurodegenerative diseases; Alzheimer disease | Human Diseases; Neurodegenerative diseases; Parkinson disease |…	COG2857*	Cytochrome c1	Energy production and conversion	PF02167 [Cytochrome C1 family]	5.021	1.569	5.06	0	2.9125	78	16	66	0
epap_sqm_11268_13649-14716	epap_sqm_11268		k_Bacteria;p_Campylobacterota;c_Epsilonproteobacteria;o_Campylobacterales	K08679*	UDP-glucuronate 4-epimerase [EC:5.1.3.6]	Metabolism; Carbohydrate metabolism; Amino sugar and nucleotide sugar metabolism	COG1088	dTDP-D-glucose 4,6-dehydratase	Cell envelope biogenesis, outer membrane	PF01370 [NAD dependent epimerase/dehydratase family];PF04321 [RmlD substrate binding domain];PF16363 [GDP-mannose 4,6 dehydratase]	5.98	0.62	5.039	0	2.90975	147	10	104	0
epap_sqm_49763_10320-11390	epap_sqm_49763	smf	k_Bacteria;p_Pseudomonadota	K04096*	DNA processing protein	Not Included in Pathway or Brite; Unclassified: genetic information processing; Replication and repair | Not Included in Pathway or Brite; Unclassified: signaling and cellular processes; Unclassified viral proteins	COG0758*	Predicted Rossmann fold nucleotide-binding protein involved in DNA uptake	DNA replication, recombination and repair	PF02481 [DNA recombination-mediator protein A]	4.99	1.174	5.46	0	2.906	123	19	113	0
epap_sqm_88548_16488-17048	epap_sqm_88548	purN	k_Bacteria;p_Pseudomonadota	K11175*	phosphoribosylglycinamide formyltransferase 1 [EC:2.1.2.2]	Metabolism; Nucleotide metabolism; Purine metabolism | Metabolism; Metabolism of cofactors and vitamins; One carbon pool by folate	COG0299*	Folate-dependent phosphoribosylglycinamide formyltransferase PurN	Nucleotide transport and metabolism	PF00551 [Formyl transferase]	6.041	1.062	4.52	0	2.90575	78	9	49	0
epap_sqm_147595_5816-6418	epap_sqm_147595	clpP, CLPP	k_Bacteria;p_Pseudomonadota;c_Gammaproteobacteria	K01358*	ATP-dependent Clp protease, protease subunit [EC:3.4.21.92]	Cellular Processes; Cell growth and death; Cell cycle - Caulobacter | Organismal Systems; Aging; Longevity regulating pathway - worm | Brite Hierarchies; Protein families: metabolism; Peptidases	COG0740*	Protease subunit of ATP-dependent Clp proteases	Posttranslational modification, protein turnover, chaperones	PF00574 [Clp protease]	3.675	1.646	6.179	0.113	2.90325	51	15	72	2
epap_sqm_458709_15716-16297	epap_sqm_458709	rutE	k_Bacteria;p_Pseudomonadota;c_Betaproteobacteria;o_Neisseriales;f_Chromobacteriaceae	K09019*	3-hydroxypropanoate dehydrogenase [EC:1.1.1.-]	Metabolism; Nucleotide metabolism; Pyrimidine metabolism	COG0778*	Nitroreductase	Energy production and conversion	PF00881 [Nitroreductase family]	5.898	0.796	4.801	0.117	2.903	79	7	54	2
epap_sqm_249373_3-1835	epap_sqm_249373	uup	k_Bacteria;p_Pseudomonadota;c_Gammaproteobacteria	K15738*	ABC transport system ATP-binding/permease protein	Brite Hierarchies; Protein families: signaling and cellular processes; Transporters	COG0488*	ATPase components of ABC transporters with duplicated ATPase domains	General function prediction only	PF00005 [ABC transporter]	5.215	0.975	5.421	0	2.90275	220	27	192	0
epap_sqm_519467_15-242	epap_sqm_519467	eutM	k_Bacteria;p_Pseudomonadota;c_Gammaproteobacteria;o_Thiotrichales;f_Piscirickettsiaceae	K04027*	ethanolamine utilization protein EutM	Not Included in Pathway or Brite; Unclassified: metabolism; Amino acid metabolism	COG4577*	Carbon dioxide concentrating mechanism/carboxysome shell protein	Energy production and conversion|Secondary metabolites biosynthesis, transport and catabolism	PF00936 [BMC domain]	5.907	1.161	4.539	0	2.90175	31	4	20	0
epap_sqm_51482_22090-22812	epap_sqm_51482		k_Bacteria;p_Pseudomonadota;c_Gammaproteobacteria							PF00392 [Bacterial regulatory proteins, gntR family];PF07702 [UTRA domain]	5.709	1.739	4.151	0	2.89975	95	19	58	0
epap_sqm_651900_3305-3661	epap_sqm_651900	panD	k_Bacteria;p_Pseudomonadota	K01579*	aspartate 1-decarboxylase [EC:4.1.1.11]	Metabolism; Metabolism of other amino acids; beta-Alanine metabolism | Metabolism; Metabolism of cofactors and vitamins; Pantothenate and CoA biosynthesis	COG0853*	Aspartate 1-decarboxylase	Coenzyme metabolism	PF02261 [Aspartate decarboxylase]	4.99	0.371	6.233	0	2.8985	41	2	43	0
epap_sqm_178090_380-565	epap_sqm_178090		k_Bacteria;p_Pseudomonadota;c_Gammaproteobacteria;o_Chromatiales;f_Sedimenticolaceae				ENOG410ZRA4		Function unknown		4.905	1.067	2.504	3.117	2.89825	21	3	9	17
epap_sqm_361489_2-439	epap_sqm_361489		k_Bacteria							PF00078 [Reverse transcriptase (RNA-dependent DNA polymerase)]	2.976	2.266	3.781	2.57	2.89825	30	15	32	33
epap_sqm_393227_5917-6492	epap_sqm_393227	leuD, IPMI-S	k_Bacteria;p_Pseudomonadota;c_Gammaproteobacteria;o_Cardiobacteriales;f_Cardiobacteriaceae;g_Suttonella	K01704*	3-isopropylmalate/(R)-2-methylmalate dehydratase small subunit [EC:4.2.1.33 4.2.1.35]	Metabolism; Carbohydrate metabolism; C5-Branched dibasic acid metabolism | Metabolism; Amino acid metabolism; Valine, leucine and isoleucine biosynthesis	COG0066*	3-isopropylmalate dehydratase small subunit	Amino acid transport and metabolism	PF00694 [Aconitase C-terminal domain]	0	0	11.59	0	2.8975	0	0	129	0
epap_sqm_651900_22341-22889	epap_sqm_651900	gmk	k_Bacteria;p_Pseudomonadota;c_Gammaproteobacteria	K00942*	guanylate kinase [EC:2.7.4.8]	Metabolism; Nucleotide metabolism; Purine metabolism	COG0194*	Guanylate kinase	Nucleotide transport and metabolism	PF00625 [Guanylate kinase]	4.828	0.723	6.033	0	2.896	61	6	64	0
epap_sqm_198173_3567-4244	epap_sqm_198173	gph	k_Bacteria;p_Pseudomonadota;c_Gammaproteobacteria	K01091*	phosphoglycolate phosphatase [EC:3.1.3.18]	Metabolism; Carbohydrate metabolism; Glyoxylate and dicarboxylate metabolism	COG0546*	Predicted phosphatases	General function prediction only	PF00702 [haloacid dehalogenase-like hydrolase];PF13419 [Haloacid dehalogenase-like hydrolase]	5.767	1.464	4.351	0	2.8955	90	15	57	0
epap_sqm_467618_13044-13943	epap_sqm_467618	OTC, argF, argI	k_Bacteria;p_Pseudomonadota;c_Gammaproteobacteria	K00611*	ornithine carbamoyltransferase [EC:2.1.3.3]	Metabolism; Amino acid metabolism; Arginine biosynthesis	COG0078*	Ornithine carbamoyltransferase	Amino acid transport and metabolism	PF00185 [Aspartate/ornithine carbamoyltransferase, Asp/Orn binding domain];PF02729 [Aspartate/ornithine carbamoyltransferase, carbamoyl-P binding domain]	4.634	0.735	6.21	0	2.89475	96	10	108	0
epap_sqm_118990_125-325	epap_sqm_118990		k_Bacteria;p_Pseudomonadota;c_Gammaproteobacteria				ENOG410Y65V	Retrotransposon protein	Function unknown		1.945	2.634	3.604	3.394	2.89425	9	8	14	20
epap_sqm_70600_13840-15468	epap_sqm_70600	L, ilvB, ilvG, ilvI	k_Bacteria;p_Pseudomonadota;c_Gammaproteobacteria	K01652*	acetolactate synthase I/II/III large subunit [EC:2.2.1.6]	Metabolism; Carbohydrate metabolism; Butanoate metabolism | Metabolism; Carbohydrate metabolism; C5-Branched dibasic acid metabolism | Metabolism; Amino acid metabolism; Valine, leucine and isoleucine biosynthesis | Metabolism; Metabolism of cofactors and vitamins; Pantothenate and CoA biosynthesis	COG0028*	Thiamine pyrophosphate-requiring enzymes [acetolactate synthase, pyruvate dehydrogenase (cytochrome), glyoxylate carboligase, phosphonopyruvate decarboxylase]	Coenzyme metabolism|Amino acid transport and metabolism	PF00205 [Thiamine pyrophosphate enzyme, central domain];PF02775 [Thiamine pyrophosphate enzyme, C-terminal TPP binding domain];PF02776 [Thiamine pyrophosphate enzyme, N-terminal TPP binding domain]	5.014	1.097	5.464	0	2.89375	188	27	172	0
epap_sqm_70600_15854-16309	epap_sqm_70600	fur, zur, furB	k_Bacteria;p_Pseudomonadota;c_Gammaproteobacteria	K03711*	Fur family transcriptional regulator, ferric uptake regulator	Brite Hierarchies; Protein families: genetic information processing; Transcription factors	COG0735*	Fe2+/Zn2+ uptake regulation proteins	Inorganic ion transport and metabolism	PF01475 [Ferric uptake regulator family]	6.384	0.871	4.312	0	2.89175	67	6	38	0
epap_sqm_411818_721-1134	epap_sqm_411818		k_Bacteria							PF02517 [CAAX protease self-immunity]	3.148	1.918	6.5	0	2.8915	30	12	52	0
epap_sqm_192798_6449-7504	epap_sqm_192798	metA	k_Bacteria;p_Pseudomonadota;c_Gammaproteobacteria	K00651*	homoserine O-succinyltransferase/O-acetyltransferase [EC:2.3.1.46 2.3.1.31]	Metabolism; Energy metabolism; Sulfur metabolism | Metabolism; Amino acid metabolism; Cysteine and methionine metabolism	COG1897*	Homoserine trans-succinylase	Amino acid transport and metabolism	PF04204 [Homoserine O-succinyltransferase ]	4.114	1.128	6.322	0	2.891	100	18	129	0
epap_sqm_308292_18639-19304	epap_sqm_308292		k_Bacteria;p_Pseudomonadota;c_Gammaproteobacteria				COG0778*	Nitroreductase	Energy production and conversion	PF00881 [Nitroreductase family];PF14512 [Putative TM nitroreductase]	5.415	1.093	5.051	0	2.88975	83	11	65	0
epap_sqm_303057_762-1367	epap_sqm_303057	ureG	k_Bacteria;p_Pseudomonadota;c_Gammaproteobacteria	K03189*	urease accessory protein	Not Included in Pathway or Brite; Unclassified: genetic information processing; Protein processing	COG0378*	Ni2+-binding GTPase involved in regulation of expression and maturation of urease and hydrogenase	Transcription|Posttranslational modification, protein turnover, chaperones	PF02492 [CobW/HypB/UreG, nucleotide-binding domain]	6.883	1.856	2.818	0	2.88925	96	17	33	0
epap_sqm_582451_15962-16615	epap_sqm_582451	rnfE	k_Bacteria;p_Pseudomonadota;c_Gammaproteobacteria	K03613*	Na+-translocating ferredoxin:NAD+ oxidoreductase subunit E	Not Included in Pathway or Brite; Unclassified: metabolism; Energy metabolism	COG4660*	Predicted NADH:ubiquinone oxidoreductase, subunit RnfE	Energy production and conversion	PF02508 [Rnf-Nqr subunit, membrane protein]	4.052	1.315	6.172	0	2.88475	61	13	78	0
epap_sqm_538437_19009-19830	epap_sqm_538437		k_Bacteria;p_Pseudomonadota;c_Gammaproteobacteria				COG1028*	Dehydrogenases with different specificities (related to short-chain alcohol dehydrogenases)	General function prediction only|Secondary metabolites biosynthesis, transport and catabolism|Lipid metabolism	PF00106 [short chain dehydrogenase];PF08659 [KR domain];PF13561 [Enoyl-(Acyl carrier protein) reductase]	4.704	0.725	6.107	0	2.884	89	9	97	0
epap_sqm_467618_11887-13047	epap_sqm_467618	argD	k_Bacteria;p_Pseudomonadota;c_Gammaproteobacteria	K00821*	acetylornithine/N-succinyldiaminopimelate aminotransferase [EC:2.6.1.11 2.6.1.17]	Metabolism; Amino acid metabolism; Lysine biosynthesis | Metabolism; Amino acid metabolism; Arginine biosynthesis | Brite Hierarchies; Protein families: metabolism; Amino acid related enzymes	COG4992*	Ornithine/acetylornithine aminotransferase	Amino acid transport and metabolism	PF00202 [Aminotransferase class-III]	5.801	1.539	4.19	0	2.8825	155	27	94	0
epap_sqm_732519_3-320	epap_sqm_732519		k_Bacteria							PF00078 [Reverse transcriptase (RNA-dependent DNA polymerase)]	3.142	1.873	1.465	5.041	2.88025	23	9	9	47
epap_sqm_802362_875-1813	epap_sqm_802362		k_Bacteria;p_Pseudomonadota;c_Gammaproteobacteria				ENOG410XQSC*	Glycosyl hydrolases family 17	Carbohydrate transport and metabolism		4.072	0	7.44	0	2.878	88	0	135	0
epap_sqm_198173_7890-9707	epap_sqm_198173	glmS, GFPT	k_Bacteria;p_Pseudomonadota;c_Gammaproteobacteria	K00820*	glucosamine---fructose-6-phosphate aminotransferase (isomerizing) [EC:2.6.1.16]	Metabolism; Carbohydrate metabolism; Amino sugar and nucleotide sugar metabolism | Metabolism; Amino acid metabolism; Alanine, aspartate and glutamate metabolism | Human Diseases; Endocrine and metabolic diseases; Insulin resistance | Brite Hierarchies; Protein families: metabolism; Peptidases	COG0449*	Glucosamine 6-phosphate synthetase, contains amidotransferase and phosphosugar isomerase domains	Cell envelope biogenesis, outer membrane	PF01380 [SIS domain];PF13522 [Glutamine amidotransferase domain]	4.612	0.655	6.205	0.038	2.8775	193	18	218	2
epap_sqm_546625_25529-26167	epap_sqm_546625	uppS	k_Bacteria;p_Pseudomonadota;c_Gammaproteobacteria	K00806*	undecaprenyl diphosphate synthase [EC:2.5.1.31]	Metabolism; Metabolism of terpenoids and polyketides; Terpenoid backbone biosynthesis | Brite Hierarchies; Protein families: metabolism; Prenyltransferases	COG0020*	Undecaprenyl pyrophosphate synthase	Lipid metabolism	PF01255 [Putative undecaprenyl diphosphate synthase]	5.575	0.104	5.831	0	2.8775	82	1	72	0
epap_sqm_228736_11623-13440	epap_sqm_228736	rne	k_Bacteria;p_Pseudomonadota;c_Gammaproteobacteria	K08300*	ribonuclease E [EC:3.1.26.12]	Genetic Information Processing; Folding, sorting and degradation; RNA degradation | Brite Hierarchies; Protein families: genetic information processing; Messenger RNA biogenesis | Brite Hierarchies; Protein families: genetic information processing; Ribosome biogenesis	COG1530*	Ribonucleases G and E	Translation, ribosomal structure and biogenesis	PF10150 [Ribonuclease E/G family]	4.302	2.075	5.124	0	2.87525	180	57	180	0
epap_sqm_308292_11361-12359	epap_sqm_308292	qor, CRYZ	k_Bacteria	K00344*	NADPH2:quinone reductase [EC:1.6.5.5]	Not Included in Pathway or Brite; Unclassified: metabolism; Enzymes with EC numbers	COG0604*	NADPH:quinone reductase and related Zn-dependent oxidoreductases	General function prediction only|Energy production and conversion		6.176	0.662	4.662	0	2.875	142	10	90	0
epap_sqm_51482_18978-20123	epap_sqm_51482		k_Bacteria;p_Pseudomonadota				ENOG410XT7V*	Trap dicarboxylate transporter, dctp subunit	Carbohydrate transport and metabolism	PF03480 [Bacterial extracellular solute-binding protein, family 7]	4.512	1.386	5.599	0	2.87425	119	24	124	0
epap_sqm_259825_13771-14250	epap_sqm_259825	purE	k_Bacteria;p_Pseudomonadota;c_Gammaproteobacteria	K01588*	5-(carboxyamino)imidazole ribonucleotide mutase [EC:5.4.99.18]	Metabolism; Nucleotide metabolism; Purine metabolism	COG0041*	Phosphoribosylcarboxyaminoimidazole (NCAIR) mutase	Nucleotide transport and metabolism	PF00731 [AIR carboxylase]	5.34	0.551	5.606	0	2.87425	59	4	52	0
epap_sqm_204418_20330-22606	epap_sqm_204418	ftsK, spoIIIE	k_Bacteria;p_Pseudomonadota;c_Gammaproteobacteria	K03466*	DNA segregation ATPase FtsK/SpoIIIE, S-DNA-T family	Brite Hierarchies; Protein families: genetic information processing; Chromosome and associated proteins	COG1674*	DNA segregation ATPase FtsK/SpoIIIE and related proteins	Cell division and chromosome partitioning	PF01580 [FtsK/SpoIIIE family];PF09397 [Ftsk gamma domain];PF13491 [4TM region of DNA translocase FtsK/SpoIIIE];PF17854 []	5.018	0.901	5.568	0	2.87175	263	31	245	0
epap_sqm_635932_1918-3183	epap_sqm_635932	purD	k_Bacteria;p_Pseudomonadota	K01945*	phosphoribosylamine---glycine ligase [EC:6.3.4.13]	Metabolism; Nucleotide metabolism; Purine metabolism	COG0151*	Phosphoribosylamine-glycine ligase	Nucleotide transport and metabolism	PF01071 [Phosphoribosylglycinamide synthetase, ATP-grasp (A) domain];PF02843 [Phosphoribosylglycinamide synthetase, C domain];PF02844 [Phosphoribosylglycinamide synthetase, N domain]	5.388	0.941	5.15	0	2.86975	157	18	126	0
epap_sqm_259825_17383-18321	epap_sqm_259825	bioB	k_Bacteria;p_Pseudomonadota;c_Gammaproteobacteria	K01012*	biotin synthase [EC:2.8.1.6]	Metabolism; Metabolism of cofactors and vitamins; Biotin metabolism	COG0502*	Biotin synthase and related enzymes	Coenzyme metabolism	PF04055 [Radical SAM superfamily];PF06968 [Biotin and Thiamin Synthesis associated domain]	4.72	0.916	5.842	0	2.8695	102	13	106	0
epap_sqm_88548_75772-76512	epap_sqm_88548	aapP, bztD	k_Bacteria;p_Pseudomonadota	K09972*	general L-amino acid transport system ATP-binding protein [EC:7.4.2.1]	Environmental Information Processing; Membrane transport; ABC transporters | Brite Hierarchies; Protein families: signaling and cellular processes; Transporters	COG1126*	ABC-type polar amino acid transport system, ATPase component	Amino acid transport and metabolism	PF00005 [ABC transporter]	4.104	0.804	6.565	0	2.86825	70	9	94	0
epap_sqm_88548_12667-13404	epap_sqm_88548	ubiE	k_Bacteria;p_Pseudomonadota;c_Gammaproteobacteria	K03183*	demethylmenaquinone methyltransferase / 2-methoxy-6-polyprenyl-1,4-benzoquinol methylase [EC:2.1.1.163 2.1.1.201]	Metabolism; Metabolism of cofactors and vitamins; Ubiquinone and other terpenoid-quinone biosynthesis	COG2226*	Methylase involved in ubiquinone/menaquinone biosynthesis	Coenzyme metabolism	PF01209 [ubiE/COQ5 methyltransferase family];PF08241 [Methyltransferase domain];PF13649 [Methyltransferase domain];PF13847 [Methyltransferase domain]	4.651	1.345	5.469	0	2.86625	79	15	78	0
epap_sqm_363556_1969-2412	epap_sqm_363556		k_Bacteria;p_Campylobacterota;c_Epsilonproteobacteria;o_Campylobacterales				ENOG4111XJ2*	PilT protein domain protein	Function unknown	PF13470 [PIN domain]	5.382	0.596	5.478	0	2.864	55	4	47	0
epap_sqm_192798_39704-40759	epap_sqm_192798	gcvT, AMT	k_Bacteria;p_Pseudomonadota	K00605*	aminomethyltransferase [EC:2.1.2.10]	Metabolism; Carbohydrate metabolism; Glyoxylate and dicarboxylate metabolism | Metabolism; Amino acid metabolism; Glycine, serine and threonine metabolism | Metabolism; Metabolism of cofactors and vitamins; One carbon pool by folate	COG0404*	Glycine cleavage system T protein (aminomethyltransferase)	Amino acid transport and metabolism	PF01571 [Aminomethyltransferase folate-binding domain]	5.143	1.504	4.802	0	2.86225	125	24	98	0
epap_sqm_538437_1598-2737	epap_sqm_538437	metZ	k_Bacteria;p_Pseudomonadota;c_Gammaproteobacteria	K10764*	O-succinylhomoserine sulfhydrylase [EC:2.5.1.-]	Metabolism; Energy metabolism; Sulfur metabolism | Metabolism; Amino acid metabolism; Cysteine and methionine metabolism	COG0626*	Cystathionine beta-lyases/cystathionine gamma-synthases	Amino acid transport and metabolism	PF01053 [Cys/Met metabolism PLP-dependent enzyme]	4.84	1.161	5.447	0	2.862	127	20	120	0
epap_sqm_467618_8818-9075	epap_sqm_467618		k_Bacteria				COG0069*	Glutamate synthase domain 2	Amino acid transport and metabolism	PF09360 [Iron-binding zinc finger CDGSH type]	5.894	1.539	4.012	0	2.86125	35	6	20	0
epap_sqm_307244_10231-12246	epap_sqm_307244	recG	k_Bacteria;p_Pseudomonadota;c_Gammaproteobacteria	K03655*	ATP-dependent DNA helicase RecG [EC:3.6.4.12]	Genetic Information Processing; Replication and repair; Homologous recombination | Brite Hierarchies; Protein families: genetic information processing; DNA repair and recombination proteins	ENOG410XQS8*	purine NTP-dependent helicase activity	Replication, recombination and repair	PF00270 [DEAD/DEAH box helicase];PF00271 [Helicase conserved C-terminal domain]	4.892	0.853	5.622	0.068	2.85875	227	26	219	4
epap_sqm_546625_16744-17802	epap_sqm_546625	pstS	k_Bacteria;p_Pseudomonadota	K02040*	phosphate transport system substrate-binding protein	Environmental Information Processing; Membrane transport; ABC transporters | Environmental Information Processing; Signal transduction; Two-component system | Human Diseases; Infectious diseases: Bacterial; Tuberculosis | Brite Hierarchies; Protein families: signaling and cellular processes; Transporters	COG0226*	ABC-type phosphate transport system, periplasmic component	Inorganic ion transport and metabolism	PF12849 [PBP superfamily domain]	4.8	0.625	6.01	0	2.85875	117	10	123	0
epap_sqm_546625_17948-19321	epap_sqm_546625	pstC	k_Bacteria;p_Pseudomonadota	K02037*	phosphate transport system permease protein	Environmental Information Processing; Membrane transport; ABC transporters | Brite Hierarchies; Protein families: signaling and cellular processes; Transporters	COG0573*	ABC-type phosphate transport system, permease component	Inorganic ion transport and metabolism	PF00528 [Binding-protein-dependent transport system inner membrane component];PF12501 [Phosphate ATP-binding cassette transporter]	4.49	1.445	5.499	0	2.8585	142	30	146	0
epap_sqm_259825_19829-21253	epap_sqm_259825	glcD	k_Bacteria;p_Pseudomonadota;c_Gammaproteobacteria	K00104*	glycolate oxidase [EC:1.1.3.15]	Metabolism; Carbohydrate metabolism; Glyoxylate and dicarboxylate metabolism	COG0277*	FAD/FMN-containing dehydrogenases	Energy production and conversion	PF01565 [FAD binding domain ];PF02913 [FAD linked oxidases, C-terminal domain]	4.939	1.3	5.193	0	2.858	162	28	143	0
epap_sqm_467618_9102-9806	epap_sqm_467618	pyrH	k_Bacteria;p_Pseudomonadota;c_Gammaproteobacteria	K09903*	uridylate kinase [EC:2.7.4.22]	Metabolism; Nucleotide metabolism; Pyrimidine metabolism	COG0528*	Uridylate kinase	Nucleotide transport and metabolism	PF00696 [Amino acid kinase family]	5.423	0.563	5.432	0	2.8545	88	6	74	0
epap_sqm_51482_9987-13772	epap_sqm_51482	purL, PFAS	k_Bacteria;p_Pseudomonadota;c_Gammaproteobacteria	K01952*	phosphoribosylformylglycinamidine synthase [EC:6.3.5.3]	Metabolism; Nucleotide metabolism; Purine metabolism	COG0046;COG0047*			PF02769 [AIR synthase related protein, C-terminal domain];PF13507 [CobB/CobQ-like glutamine amidotransferase domain];PF18072 [];PF18076 []	4.763	1.084	5.549	0.018	2.8535	415	62	406	2
epap_sqm_331182_9098-9262	epap_sqm_331182	K09791	k_Bacteria;p_Pseudomonadota;c_Gammaproteobacteria	K09791*	uncharacterized protein	Not Included in Pathway or Brite; Poorly characterized; Function unknown	COG2835	Uncharacterized conserved protein	Function unknown		4.74	0.401	6.273	0	2.8535	18	1	20	0
epap_sqm_49763_16993-17787	epap_sqm_49763	trpC	k_Bacteria;p_Pseudomonadota;c_Betaproteobacteria;o_Neisseriales	K01609*	indole-3-glycerol phosphate synthase [EC:4.1.1.48]	Metabolism; Amino acid metabolism; Phenylalanine, tyrosine and tryptophan biosynthesis	COG0134*	Indole-3-glycerol phosphate synthase	Amino acid transport and metabolism	PF00218 [Indole-3-glycerol phosphate synthase]	5.738	1.249	4.426	0	2.85325	105	15	68	0
epap_sqm_331182_11862-12851	epap_sqm_331182		k_Bacteria;p_Pseudomonadota				COG1638*	TRAP-type C4-dicarboxylate transport system, periplasmic component	Carbohydrate transport and metabolism	PF03480 [Bacterial extracellular solute-binding protein, family 7]	4.828	0.936	5.645	0	2.85225	110	14	108	0
epap_sqm_228736_34334-34966	epap_sqm_228736	adk, AK	k_Bacteria;p_Pseudomonadota;c_Gammaproteobacteria	K00939*	adenylate kinase [EC:2.7.4.3]	Metabolism; Nucleotide metabolism; Purine metabolism | Metabolism; Metabolism of cofactors and vitamins; Thiamine metabolism | Brite Hierarchies; Protein families: signaling and cellular processes; Exosome	COG0563*	Adenylate kinase and related kinases	Nucleotide transport and metabolism	PF00406 [Adenylate kinase];PF05191 [Adenylate kinase, active site lid];PF13207 [AAA domain]	5.216	1.777	4.415	0	2.852	76	17	54	0
epap_sqm_233601_5994-6914	epap_sqm_233601	secF	k_Bacteria;p_Pseudomonadota;c_Gammaproteobacteria	K03074*	preprotein translocase subunit SecF	Genetic Information Processing; Folding, sorting and degradation; Protein export | Environmental Information Processing; Membrane transport; Bacterial secretion system | Brite Hierarchies; Protein families: signaling and cellular processes; Secretion system	COG0341*	Preprotein translocase subunit SecF		PF02355 [Protein export membrane protein]	5.284	1.006	5.113	0	2.85075	112	14	91	0
epap_sqm_259825_36609-37184	epap_sqm_259825	rnfA	k_Bacteria;p_Pseudomonadota;c_Gammaproteobacteria	K03617*	Na+-translocating ferredoxin:NAD+ oxidoreductase subunit A	Not Included in Pathway or Brite; Unclassified: metabolism; Energy metabolism	COG4657*	Predicted NADH:ubiquinone oxidoreductase, subunit RnfA	Energy production and conversion	PF02508 [Rnf-Nqr subunit, membrane protein]	5.808	0.919	4.672	0	2.84975	77	8	52	0
epap_sqm_204418_37847-38902	epap_sqm_204418		k_Bacteria;p_Pseudomonadota;c_Gammaproteobacteria				COG0547*	Anthranilate phosphoribosyltransferase	Amino acid transport and metabolism	PF00591 [Glycosyl transferase family, a/b domain]	4.896	1.253	5.243	0	2.848	119	20	107	0
epap_sqm_192798_7511-8818	epap_sqm_192798		k_Bacteria;p_Pseudomonadota;c_Gammaproteobacteria;o_Thiotrichales							PF07804 [HipA-like C-terminal domain]	4.783	0.607	5.974	0.026	2.8475	144	12	151	1
epap_sqm_70600_10206-12032	epap_sqm_70600	K07182	k_Bacteria;p_Pseudomonadota;c_Gammaproteobacteria	K07182*	CBS domain-containing protein	Not Included in Pathway or Brite; Unclassified: signaling and cellular processes; Signaling proteins				PF00571 [CBS domain];PF03445 [Putative nucleotidyltransferase DUF294];PF10335 [Putative nucleotidyltransferase substrate binding domain]	5.208	0.905	5.268	0	2.84525	219	25	186	0
epap_sqm_192798_26592-28337	epap_sqm_192798	L, ilvB, ilvG, ilvI	k_Bacteria;p_Pseudomonadota;c_Gammaproteobacteria	K01652*	acetolactate synthase I/II/III large subunit [EC:2.2.1.6]	Metabolism; Carbohydrate metabolism; Butanoate metabolism | Metabolism; Carbohydrate metabolism; C5-Branched dibasic acid metabolism | Metabolism; Amino acid metabolism; Valine, leucine and isoleucine biosynthesis | Metabolism; Metabolism of cofactors and vitamins; Pantothenate and CoA biosynthesis	COG0028*	Thiamine pyrophosphate-requiring enzymes [acetolactate synthase, pyruvate dehydrogenase (cytochrome), glyoxylate carboligase, phosphonopyruvate decarboxylase]	Coenzyme metabolism|Amino acid transport and metabolism	PF00205 [Thiamine pyrophosphate enzyme, central domain];PF02775 [Thiamine pyrophosphate enzyme, C-terminal TPP binding domain];PF02776 [Thiamine pyrophosphate enzyme, N-terminal TPP binding domain]	5.4	0.985	4.979	0	2.841	217	26	168	0
epap_sqm_259825_3216-4298	epap_sqm_259825	gcpE, ispG	k_Bacteria;p_Pseudomonadota;c_Gammaproteobacteria	K03526*	(E)-4-hydroxy-3-methylbut-2-enyl-diphosphate synthase [EC:1.17.7.1 1.17.7.3]	Metabolism; Metabolism of terpenoids and polyketides; Terpenoid backbone biosynthesis	COG0821*	Enzyme involved in the deoxyxylulose pathway of isoprenoid biosynthesis	Lipid metabolism	PF04551 [GcpE protein]	5.737	0.794	4.826	0	2.83925	143	13	101	0
epap_sqm_192798_10340-11779	epap_sqm_192798	gatA, QRSL1	k_Bacteria;p_Pseudomonadota;c_Gammaproteobacteria	K02433*	aspartyl-tRNA(Asn)/glutamyl-tRNA(Gln) amidotransferase subunit A [EC:6.3.5.6 6.3.5.7]	Genetic Information Processing; Translation; Aminoacyl-tRNA biosynthesis | Brite Hierarchies; Protein families: genetic information processing; Mitochondrial biogenesis	COG0154*	Asp-tRNAAsn/Glu-tRNAGln amidotransferase A subunit and related amidases	Translation, ribosomal structure and biogenesis	PF01425 [Amidase]	5.672	0.689	4.995	0	2.839	188	15	139	0
epap_sqm_538437_31914-33839	epap_sqm_538437	ftsH, hflB	k_Bacteria;p_Pseudomonadota;c_Gammaproteobacteria	K03798*	cell division protease FtsH [EC:3.4.24.-]	Brite Hierarchies; Protein families: metabolism; Peptidases | Brite Hierarchies; Protein families: genetic information processing; Chaperones and folding catalysts	COG0465*	ATP-dependent Zn proteases	Posttranslational modification, protein turnover, chaperones	PF00004 [ATPase family associated with various cellular activities (AAA)];PF01434 [Peptidase family M41];PF17862 []	5.437	1.099	4.783	0.035	2.8385	241	32	178	2
epap_sqm_546625_5792-6580	epap_sqm_546625	surE	k_Bacteria;p_Pseudomonadota;c_Gammaproteobacteria	K03787*	5'-nucleotidase [EC:3.1.3.5]	Metabolism; Nucleotide metabolism; Purine metabolism | Metabolism; Nucleotide metabolism; Pyrimidine metabolism | Metabolism; Metabolism of cofactors and vitamins; Nicotinate and nicotinamide metabolism	COG0496*	Predicted acid phosphatase	General function prediction only	PF01975 [Survival protein SurE]	4.736	0.755	5.837	0	2.832	86	9	89	0
epap_sqm_11268_17929-18738	epap_sqm_11268	metF, MTHFR	k_Bacteria;p_Pseudomonadota;c_Gammaproteobacteria	K00297*	methylenetetrahydrofolate reductase (NADPH) [EC:1.5.1.20]	Metabolism; Energy metabolism; Carbon fixation pathways in prokaryotes | Metabolism; Metabolism of cofactors and vitamins; One carbon pool by folate | Human Diseases; Drug resistance: Antineoplastic; Antifolate resistance	COG0685*	5,10-methylenetetrahydrofolate reductase	Amino acid transport and metabolism	PF02219 [Methylenetetrahydrofolate reductase]	6.008	0.654	4.664	0	2.8315	112	8	73	0
epap_sqm_303057_55-621	epap_sqm_303057		k_Bacteria;p_Pseudomonadota;c_Gammaproteobacteria;o_Thiotrichales				COG4875*	Uncharacterized protein conserved in bacteria with a cystatin-like fold	Function unknown	PF08332 [Calcium/calmodulin dependent protein kinase II association domain];PF13474 [SnoaL-like domain]	6.513	1.517	3.286	0	2.829	85	13	36	0
epap_sqm_88548_33088-34323	epap_sqm_88548	hflK	k_Bacteria;p_Pseudomonadota;c_Gammaproteobacteria	K04088*	membrane protease subunit HflK [EC:3.4.-.-]	Not Included in Pathway or Brite; Unclassified: metabolism; Enzymes with EC numbers	COG0330*	Membrane protease subunits, stomatin/prohibitin homologs	Posttranslational modification, protein turnover, chaperones	PF01145 [SPFH domain / Band 7 family]	5.167	0.91	5.233	0	2.8275	147	17	125	0
epap_sqm_49763_6901-7863	epap_sqm_49763	kdsD, kpsF	k_Bacteria;p_Pseudomonadota;c_Betaproteobacteria;o_Rhodocyclales	K06041*	arabinose-5-phosphate isomerase [EC:5.3.1.13]	Metabolism; Glycan biosynthesis and metabolism; Lipopolysaccharide biosynthesis | Brite Hierarchies; Protein families: metabolism; Lipopolysaccharide biosynthesis proteins	COG0517;COG0794*			PF00571 [CBS domain];PF01380 [SIS domain]	4.602	2.13	4.568	0	2.825	102	31	85	0
epap_sqm_259825_32511-33620	epap_sqm_259825	dnaX	k_Bacteria;p_Pseudomonadota;c_Gammaproteobacteria	K02343*	DNA polymerase III subunit gamma/tau [EC:2.7.7.7]	Genetic Information Processing; Replication and repair; DNA replication | Genetic Information Processing; Replication and repair; Mismatch repair | Genetic Information Processing; Replication and repair; Homologous recombination | Brite Hierarchies; Protein families: genetic information processing; DNA replication proteins | Brite Hierarchies; Protein families: genetic information processing; DNA…	COG2812*	DNA polymerase III, gamma/tau subunits	DNA replication, recombination and repair	PF12169 [DNA polymerase III subunits gamma and tau domain III];PF13177 [DNA polymerase III, delta subunit]	3.875	1.252	6.154	0	2.82025	99	21	132	0
epap_sqm_635932_15960-18023	epap_sqm_635932		k_Bacteria;p_Pseudomonadota;c_Gammaproteobacteria							PF04932 [O-Antigen ligase]	4.821	0.866	5.591	0	2.8195	229	27	223	0
epap_sqm_204418_40969-41910	epap_sqm_204418	dusA	k_Bacteria;p_Pseudomonadota;c_Gammaproteobacteria	K05539*	tRNA-dihydrouridine synthase A [EC:1.-.-.-]	Brite Hierarchies; Protein families: genetic information processing; Transfer RNA biogenesis	COG0042*	tRNA-dihydrouridine synthase	Translation, ribosomal structure and biogenesis	PF01207 [Dihydrouridine synthase (Dus)]	4.197	0.702	6.372	0	2.81775	91	10	116	0
epap_sqm_259825_26891-28174	epap_sqm_259825		k_Bacteria				COG4664*	TRAP-type mannitol/chloroaromatic compound transport system, large permease component	Secondary metabolites biosynthesis, transport and catabolism	PF06808 [Tripartite ATP-independent periplasmic transporter, DctM component]	4.67	1.031	5.401	0.159	2.81525	138	20	134	6
epap_sqm_50155_2188-2535	epap_sqm_50155	RP-L19, MRPL19, rplS	k_Bacteria;p_Pseudomonadota;c_Gammaproteobacteria	K02884*	large subunit ribosomal protein L19	Genetic Information Processing; Translation; Ribosome | Brite Hierarchies; Protein families: genetic information processing; Ribosome	COG0335*	Ribosomal protein L19	Translation, ribosomal structure and biogenesis	PF01245 [Ribosomal protein L19]	5.618	1.331	4.312	0	2.81525	45	7	29	0
epap_sqm_26838_4260-5075	epap_sqm_26838	IMPA, suhB	k_Bacteria;p_Pseudomonadota;c_Gammaproteobacteria	K01092*	myo-inositol-1(or 4)-monophosphatase [EC:3.1.3.25]	Metabolism; Carbohydrate metabolism; Inositol phosphate metabolism | Metabolism; Biosynthesis of other secondary metabolites; Streptomycin biosynthesis | Environmental Information Processing; Signal transduction; Phosphatidylinositol signaling system	COG0483*	Archaeal fructose-1,6-bisphosphatase and related enzymes of inositol monophosphatase family	Carbohydrate transport and metabolism	PF00459 [Inositol monophosphatase family]	5.112	0.243	5.898	0	2.81325	96	3	93	0
epap_sqm_241730_35271-35408	epap_sqm_241730	tuf, TUFM	k_Bacteria;p_Pseudomonadota	K02358*	elongation factor Tu	Brite Hierarchies; Protein families: genetic information processing; Translation factors | Brite Hierarchies; Protein families: genetic information processing; Mitochondrial biogenesis | Brite Hierarchies; Protein families: signaling and cellular processes; Exosome	COG0050*	GTPases - translation elongation factors	Translation, ribosomal structure and biogenesis	PF03143 [Elongation factor Tu C-terminal domain]	2.204	1.918	7.125	0	2.81175	7	4	19	0
epap_sqm_458709_10059-12281	epap_sqm_458709	K06888	k_Bacteria;p_Pseudomonadota;c_Gammaproteobacteria	K06888*	uncharacterized protein	Not Included in Pathway or Brite; Poorly characterized; Function unknown	COG1331*	Highly conserved protein containing a thioredoxin domain	Posttranslational modification, protein turnover, chaperones	PF03190 [Protein of unknown function, DUF255]	5.785	0.566	4.889	0	2.81	296	19	210	0
epap_sqm_672224_16819-17430	epap_sqm_672224	nuoJ	k_Bacteria;p_Pseudomonadota;c_Gammaproteobacteria	K00339*	NADH-quinone oxidoreductase subunit J [EC:7.1.1.2]	Metabolism; Energy metabolism; Oxidative phosphorylation	COG0839*	NADH:ubiquinone oxidoreductase subunit 6 (chain J)	Energy production and conversion	PF00499 [NADH-ubiquinone/plastoquinone oxidoreductase chain 6]	4.686	0.541	6.004	0	2.80775	66	5	71	0
epap_sqm_157032_1121-2044	epap_sqm_157032		k_Bacteria;p_Pseudomonadota;c_Gammaproteobacteria							PF01636 [Phosphotransferase enzyme family]	5.831	0.859	4.536	0	2.8065	124	12	81	0
epap_sqm_65366_25628-27082	epap_sqm_65366	IMPDH, guaB	k_Bacteria;p_Pseudomonadota;c_Gammaproteobacteria	K00088*	IMP dehydrogenase [EC:1.1.1.205]	Metabolism; Nucleotide metabolism; Purine metabolism | Metabolism; Xenobiotics biodegradation and metabolism; Drug metabolism - other enzymes | Brite Hierarchies; Protein families: signaling and cellular processes; Exosome	COG0516;COG0517			PF00478 [IMP dehydrogenase / GMP reductase domain];PF00571 [CBS domain];PF03060 [Nitronate monooxygenase]	4.091	0.91	6.224	0	2.80625	137	20	175	0
epap_sqm_259825_19293-19829	epap_sqm_259825	glcE	k_Bacteria;p_Pseudomonadota;c_Gammaproteobacteria	K11472*	glycolate oxidase FAD binding subunit	Metabolism; Carbohydrate metabolism; Glyoxylate and dicarboxylate metabolism					3.479	1.355	6.36	0	2.7985	43	11	66	0
epap_sqm_157032_2884-4026	epap_sqm_157032	dacC, dacA, dacD	k_Bacteria;p_Pseudomonadota;c_Gammaproteobacteria	K07258*	serine-type D-Ala-D-Ala carboxypeptidase (penicillin-binding protein 5/6) [EC:3.4.16.4]	Metabolism; Glycan biosynthesis and metabolism; Peptidoglycan biosynthesis | Brite Hierarchies; Protein families: metabolism; Peptidases | Brite Hierarchies; Protein families: metabolism; Peptidoglycan biosynthesis and degradation proteins	COG1686*	D-alanyl-D-alanine carboxypeptidase	Cell envelope biogenesis, outer membrane	PF00768 [D-alanyl-D-alanine carboxypeptidase];PF07943 [Penicillin-binding protein 5, C-terminal domain]	4.295	0.868	6.022	0	2.79625	113	15	133	0
epap_sqm_11268_11207-12322	epap_sqm_11268	gmd, GMDS	k_Bacteria;p_Campylobacterota;c_Epsilonproteobacteria;o_Campylobacterales	K01711*	GDPmannose 4,6-dehydratase [EC:4.2.1.47]	Metabolism; Carbohydrate metabolism; Fructose and mannose metabolism | Metabolism; Carbohydrate metabolism; Amino sugar and nucleotide sugar metabolism	COG1089*	GDP-D-mannose dehydratase	Cell envelope biogenesis, outer membrane	PF01370 [NAD dependent epimerase/dehydratase family];PF16363 [GDP-mannose 4,6 dehydratase]	5.139	1.127	4.915	0	2.79525	132	19	106	0
epap_sqm_233601_11150-11740	epap_sqm_233601	engB	k_Bacteria;p_Pseudomonadota;c_Gammaproteobacteria	K03978*	GTP-binding protein	Brite Hierarchies; Protein families: genetic information processing; Chromosome and associated proteins	COG0218*	Predicted GTPase	General function prediction only	PF01926 [50S ribosome-binding GTPase]	5.44	1.008	4.728	0	2.794	74	9	54	0
epap_sqm_331182_13415-14692	epap_sqm_331182	dctM	k_Bacteria;p_Pseudomonadota;c_Alphaproteobacteria	K11690*	C4-dicarboxylate transporter, DctM subunit	Environmental Information Processing; Signal transduction; Two-component system | Brite Hierarchies; Protein families: signaling and cellular processes; Transporters	COG1593*	TRAP-type C4-dicarboxylate transport system, large permease component	Carbohydrate transport and metabolism	PF06808 [Tripartite ATP-independent periplasmic transporter, DctM component]	4.658	1.657	4.859	0	2.7935	137	32	120	0
epap_sqm_651900_28863-30608	epap_sqm_651900	aspS	k_Bacteria;p_Pseudomonadota;c_Gammaproteobacteria	K01876*	aspartyl-tRNA synthetase [EC:6.1.1.12]	Genetic Information Processing; Translation; Aminoacyl-tRNA biosynthesis | Brite Hierarchies; Protein families: metabolism; Amino acid related enzymes | Brite Hierarchies; Protein families: genetic information processing; Transfer RNA biogenesis | Brite Hierarchies; Protein families: genetic information processing; Mitochondrial biogenesis	COG0173*	Aspartyl-tRNA synthetase	Translation, ribosomal structure and biogenesis	PF00152 [tRNA synthetases class II (D, K and N) ];PF01336 [OB-fold nucleic acid binding domain];PF02938 [GAD domain]	4.977	1.099	5.098	0	2.7935	200	29	172	0
epap_sqm_93572_8565-9770	epap_sqm_93572	trpB	k_Bacteria;p_Pseudomonadota;c_Betaproteobacteria	K01696*	tryptophan synthase beta chain [EC:4.2.1.20]	Metabolism; Amino acid metabolism; Glycine, serine and threonine metabolism | Metabolism; Amino acid metabolism; Phenylalanine, tyrosine and tryptophan biosynthesis	COG0133*	Tryptophan synthase beta chain	Amino acid transport and metabolism	PF00291 [Pyridoxal-phosphate dependent enzyme]	5.296	1.372	4.505	0	2.79325	147	25	105	0
epap_sqm_308292_5749-7035	epap_sqm_308292	urtA	k_Bacteria;p_Pseudomonadota;c_Gammaproteobacteria	K11959*	urea transport system substrate-binding protein	Environmental Information Processing; Membrane transport; ABC transporters | Brite Hierarchies; Protein families: signaling and cellular processes; Transporters	COG0683*	ABC-type branched-chain amino acid transport systems, periplasmic component	Amino acid transport and metabolism	PF13433 [Periplasmic binding protein domain];PF13458 [Periplasmic binding protein]	5.03	0.668	5.468	0	2.7915	149	13	136	0
epap_sqm_86676_12343-13332	epap_sqm_86676	nadA	k_Bacteria;p_Pseudomonadota	K03517*	quinolinate synthase [EC:2.5.1.72]	Metabolism; Metabolism of cofactors and vitamins; Nicotinate and nicotinamide metabolism	COG0379*	Quinolinate synthase	Coenzyme metabolism	PF02445 [Quinolinate synthetase A protein]	4.74	0.936	5.489	0	2.79125	108	14	105	0
epap_sqm_672224_14593-16515	epap_sqm_672224	nuoL	k_Bacteria;p_Pseudomonadota;c_Gammaproteobacteria	K00341*	NADH-quinone oxidoreductase subunit L [EC:7.1.1.2]	Metabolism; Energy metabolism; Oxidative phosphorylation	COG1009*	NADH:ubiquinone oxidoreductase subunit 5 (chain L)/Multisubunit Na+/H+ antiporter, MnhA subunit	Inorganic ion transport and metabolism|Energy production and conversion	PF00361 [Proton-conducting membrane transporter];PF00662 [NADH-Ubiquinone oxidoreductase (complex I), chain 5 N-terminus]	4.564	0.86	5.732	0	2.789	202	25	213	0
epap_sqm_400176_575-796	epap_sqm_400176		k_Bacteria;p_Pseudomonadota;c_Gammaproteobacteria				ENOG4111EE2	Reverse transcriptase (R-dependent D polymerase)	Function unknown		2.936	3.577	2.797	1.844	2.7885	15	12	12	12
epap_sqm_51482_13989-14993	epap_sqm_51482		k_Bacteria;p_Pseudomonadota;c_Gammaproteobacteria				COG1063*	Threonine dehydrogenase and related Zn-dependent dehydrogenases	General function prediction only|Amino acid transport and metabolism	PF08240 [Alcohol dehydrogenase GroES-like domain]	4.193	1.909	5.046	0	2.787	97	29	98	0
epap_sqm_308292_7235-8878	epap_sqm_308292	TC.SULP	k_Bacteria;p_Pseudomonadota;c_Gammaproteobacteria	K03321*	sulfate permease, SulP family	Brite Hierarchies; Protein families: signaling and cellular processes; Transporters	COG0659*	Sulfate permease and related transporters (MFS superfamily)	Inorganic ion transport and metabolism	PF00916 [Sulfate permease family]	4.651	1.047	5.446	0	2.786	176	26	173	0
epap_sqm_192798_36018-37478	epap_sqm_192798	A, fumA, fumB	k_Bacteria;p_Pseudomonadota;c_Gammaproteobacteria	K01676*	fumarate hydratase, class I [EC:4.2.1.2]	Metabolism; Carbohydrate metabolism; Citrate cycle (TCA cycle) | Metabolism; Carbohydrate metabolism; Pyruvate metabolism | Metabolism; Energy metabolism; Carbon fixation pathways in prokaryotes	COG1838;COG1951*			PF05681 [Fumarate hydratase (Fumerase)];PF05683 [Fumarase C-terminus]	4.966	0.861	5.313	0	2.785	167	19	150	0
epap_sqm_582451_19961-21031	epap_sqm_582451	serC, PSAT1	k_Bacteria;p_Pseudomonadota;c_Gammaproteobacteria	K00831*	phosphoserine aminotransferase [EC:2.6.1.52]	Metabolism; Energy metabolism; Methane metabolism | Metabolism; Amino acid metabolism; Glycine, serine and threonine metabolism | Metabolism; Metabolism of cofactors and vitamins; Vitamin B6 metabolism | Brite Hierarchies; Protein families: metabolism; Amino acid related enzymes	COG1932*	Phosphoserine aminotransferase	Amino acid transport and metabolism|Coenzyme metabolism	PF00266 [Aminotransferase class-V]	5.436	1.05	4.59	0.064	2.785	134	17	95	2
epap_sqm_458709_7165-7986	epap_sqm_458709	K09930	k_Bacteria	K09930*	uncharacterized protein	Not Included in Pathway or Brite; Poorly characterized; Function unknown	COG3220*	Uncharacterized protein conserved in bacteria	Function unknown	PF05114 [Protein of unknown function (DUF692)]	5.021	1.208	4.91	0	2.78475	95	15	78	0
epap_sqm_70600_19760-20332	epap_sqm_70600	A, coaD, kdtB	k_Bacteria	K00954*	pantetheine-phosphate adenylyltransferase [EC:2.7.7.3]	Metabolism; Metabolism of cofactors and vitamins; Pantothenate and CoA biosynthesis	COG0669*	Phosphopantetheine adenylyltransferase	Coenzyme metabolism	PF01467 [Cytidylyltransferase-like]	5.687	1.386	4.064	0	2.78425	75	12	45	0
epap_sqm_48891_10151-12364	epap_sqm_48891	parC	k_Bacteria;p_Pseudomonadota;c_Gammaproteobacteria	K02621*	topoisomerase IV subunit A [EC:5.99.1.-]	Brite Hierarchies; Protein families: genetic information processing; DNA replication proteins | Brite Hierarchies; Protein families: genetic information processing; Chromosome and associated proteins | Brite Hierarchies; Protein families: signaling and cellular processes; Prokaryotic defense system	COG0188*	Type IIA topoisomerase (DNA gyrase/topo II, topoisomerase IV), A subunit	DNA replication, recombination and repair	PF00521 [DNA gyrase/topoisomerase IV, subunit A]	5.377	0.986	4.721	0.046	2.7825	274	33	202	3
epap_sqm_233601_9909-11147	epap_sqm_233601	fabF	k_Bacteria;p_Pseudomonadota;c_Gammaproteobacteria;o_Methylococcales;f_Methylococcaceae	K09458*	3-oxoacyl-[acyl-carrier-protein] synthase II [EC:2.3.1.179]	Metabolism; Lipid metabolism; Fatty acid biosynthesis | Metabolism; Metabolism of cofactors and vitamins; Biotin metabolism | Brite Hierarchies; Protein families: metabolism; Lipid biosynthesis proteins	COG0304*	3-oxoacyl-(acyl-carrier-protein) synthase	Secondary metabolites biosynthesis, transport and catabolism|Lipid metabolism	PF00109 [Beta-ketoacyl synthase, N-terminal domain];PF02801 [Beta-ketoacyl synthase, C-terminal domain]	4.909	0.748	5.471	0	2.782	140	14	131	0
epap_sqm_348194_12940-13200	epap_sqm_348194		k_Bacteria;p_Pseudomonadota;c_Gammaproteobacteria				COG2924*	Fe-S cluster protector protein	Posttranslational modification, protein turnover, chaperones|Energy production and conversion	PF04362 [Bacterial Fe(2+) trafficking]	0	0	11.103	0	2.77575	0	0	56	0
epap_sqm_88548_25904-27427	epap_sqm_88548	K06876	k_Bacteria;p_Pseudomonadota	K06876*	deoxyribodipyrimidine photolyase-related protein	Not Included in Pathway or Brite; Poorly characterized; General function prediction only	COG3046*	Uncharacterized protein related to deoxyribodipyrimidine photolyase	General function prediction only	PF04244 [Deoxyribodipyrimidine photo-lyase-related protein]	4.79	1.303	4.992	0	2.77125	168	30	147	0
epap_sqm_197283_3953-4561	epap_sqm_197283	ccmA	k_Bacteria;p_Pseudomonadota;c_Gammaproteobacteria	K02193*	heme exporter protein A [EC:3.6.3.41]	Environmental Information Processing; Membrane transport; ABC transporters | Brite Hierarchies; Protein families: signaling and cellular processes; Transporters	COG4133*	ABC-type transport system involved in cytochrome c biogenesis, ATPase component	Posttranslational modification, protein turnover, chaperones	PF00005 [ABC transporter]	4.994	0.652	5.438	0	2.771	70	6	64	0
epap_sqm_246050_3-1322	epap_sqm_246050	ABCB-BAC	k_Bacteria;p_Pseudomonadota;c_Gammaproteobacteria	K06147*	ATP-binding cassette, subfamily B, bacterial	Brite Hierarchies; Protein families: signaling and cellular processes; Transporters	COG5265*	ABC-type transport system involved in Fe-S cluster assembly, permease and ATPase components	Posttranslational modification, protein turnover, chaperones	PF00005 [ABC transporter];PF00664 [ABC transporter transmembrane region]	4.773	0.852	5.449	0	2.7685	145	17	139	0
epap_sqm_607572_32968-34074	epap_sqm_607572	bioF	k_Bacteria;p_Pseudomonadota;c_Gammaproteobacteria	K00652*	8-amino-7-oxononanoate synthase [EC:2.3.1.47]	Metabolism; Metabolism of cofactors and vitamins; Biotin metabolism | Brite Hierarchies; Protein families: metabolism; Amino acid related enzymes	COG0156*	7-keto-8-aminopelargonate synthetase and related enzymes	Coenzyme metabolism	PF00155 [Aminotransferase class I and II]	4.16	1.016	5.89	0	2.7665	106	17	126	0
epap_sqm_221248_3951-4355	epap_sqm_221248	tusC, dsrF	k_Bacteria;p_Pseudomonadota;c_Gammaproteobacteria	K07236*	tRNA 2-thiouridine synthesizing protein C	Genetic Information Processing; Folding, sorting and degradation; Sulfur relay system | Brite Hierarchies; Protein families: genetic information processing; Transfer RNA biogenesis	COG2923*	Uncharacterized protein involved in the oxidation of intracellular sulfur	Inorganic ion transport and metabolism	PF02635 [DsrE/DsrF-like family]	6.544	0.163	4.344	0	2.76275	61	1	34	0
epap_sqm_233601_12248-12883	epap_sqm_233601		k_Bacteria;p_Pseudomonadota;c_Gammaproteobacteria				COG2863*	Cytochrome c553	Energy production and conversion	PF00034 [Cytochrome c];PF13442 [Cytochrome C oxidase, cbb3-type, subunit III ]	5.26	1.145	4.638	0	2.76075	77	11	57	0
epap_sqm_403792_162-386	epap_sqm_403792		k_Bacteria							PF00078 [Reverse transcriptase (RNA-dependent DNA polymerase)]	2.124	2.353	3.68	2.88	2.75925	11	8	16	19
epap_sqm_582451_7893-8417	epap_sqm_582451	nudH	k_Bacteria;p_Pseudomonadota;c_Gammaproteobacteria	K08311*	putative (di)nucleoside polyphosphate hydrolase [EC:3.6.1.-]	Genetic Information Processing; Folding, sorting and degradation; RNA degradation | Brite Hierarchies; Protein families: genetic information processing; Messenger RNA biogenesis	COG0494*	NTP pyrophosphohydrolases including oxidative damage repair enzymes	General function prediction only|DNA replication, recombination and repair	PF00293 [NUDIX domain]	5.048	0.756	5.224	0	2.757	61	6	53	0
epap_sqm_583201_3749-4333	epap_sqm_583201	rdgB	k_Bacteria;p_Pseudomonadota;c_Gammaproteobacteria	K02428*	XTP/dITP diphosphohydrolase [EC:3.6.1.66]	Metabolism; Nucleotide metabolism; Purine metabolism	COG0127*	Xanthosine triphosphate pyrophosphatase	Nucleotide transport and metabolism	PF01725 [Ham1 family]	5.719	0.792	4.511	0	2.7555	77	7	51	0
epap_sqm_108028_6036-7043	epap_sqm_108028	obgE, cgtA	k_Bacteria;p_Pseudomonadota;c_Gammaproteobacteria	K03979*	GTPase [EC:3.6.5.-]	Brite Hierarchies; Protein families: genetic information processing; Ribosome biogenesis	COG0536*	Predicted GTPase	General function prediction only	PF01018 [GTP1/OBG];PF01926 [50S ribosome-binding GTPase]	5.948	0.394	4.672	0	2.7535	138	6	91	0
epap_sqm_93572_1345-3447	epap_sqm_93572	pnp, PNPT1	k_Bacteria;p_Pseudomonadota;c_Gammaproteobacteria	K00962*	polyribonucleotide nucleotidyltransferase [EC:2.7.7.8]	Genetic Information Processing; Folding, sorting and degradation; RNA degradation | Brite Hierarchies; Protein families: genetic information processing; Messenger RNA biogenesis | Brite Hierarchies; Protein families: genetic information processing; Transfer RNA biogenesis	COG1185*	Polyribonucleotide nucleotidyltransferase (polynucleotide phosphorylase)	Translation, ribosomal structure and biogenesis	PF00575 [S1 RNA binding domain];PF01138 [3' exoribonuclease family, domain 1];PF03725 [3' exoribonuclease family, domain 2];PF03726 [Polyribonucleotide nucleotidyltransferase, RNA binding domain]	5.392	0.944	4.675	0	2.75275	261	30	190	0
epap_sqm_607572_38159-38857	epap_sqm_607572	K06911	k_Bacteria;p_Pseudomonadota	K06911*	uncharacterized protein	Not Included in Pathway or Brite; Poorly characterized; Function unknown	COG1741*	Pirin-related protein	General function prediction only	PF02678 [Pirin];PF17954 []	4.91	0.473	5.626	0	2.75225	79	5	76	0
epap_sqm_308292_15229-16680	epap_sqm_308292	prpD	k_Bacteria;p_Pseudomonadota;c_Gammaproteobacteria	K01720*	2-methylcitrate dehydratase [EC:4.2.1.79]	Metabolism; Carbohydrate metabolism; Propanoate metabolism	COG2079*	Uncharacterized protein involved in propionate catabolism	General function prediction only	PF03972 [MmgE/PrpD family];PF19305 []	5.326	0.729	4.954	0	2.75225	178	16	139	0
epap_sqm_86676_6859-8154	epap_sqm_86676	amt, AMT, MEP	k_Bacteria;p_Pseudomonadota;c_Gammaproteobacteria	K03320*	ammonium transporter, Amt family	Brite Hierarchies; Protein families: signaling and cellular processes; Transporters	ENOG410XNMH*	Histidine kinase	Signal transduction mechanisms	PF00909 [Ammonium Transporter Family]	4.492	1.379	5.071	0.053	2.74875	134	27	127	2
epap_sqm_324087_24117-25496	epap_sqm_324087	ahcY	k_Bacteria	K01251*	adenosylhomocysteinase [EC:3.3.1.1]	Metabolism; Amino acid metabolism; Cysteine and methionine metabolism | Brite Hierarchies; Protein families: metabolism; Protein phosphatases and associated proteins | Brite Hierarchies; Protein families: signaling and cellular processes; Exosome	COG0499*	S-adenosylhomocysteine hydrolase	Coenzyme metabolism	PF00670 [S-adenosyl-L-homocysteine hydrolase, NAD binding domain];PF05221 [S-adenosyl-L-homocysteine hydrolase]	4.849	1.295	4.837	0	2.74525	154	27	129	0
epap_sqm_88548_17045-17737	epap_sqm_88548		k_Bacteria							PF00636 [Ribonuclease III domain];PF14622 [Ribonuclease-III-like]	5.204	1.146	4.63	0	2.745	83	12	62	0
epap_sqm_307244_3055-4050	epap_sqm_307244	ribD	k_Bacteria;p_Pseudomonadota;c_Gammaproteobacteria	K11752*	diaminohydroxyphosphoribosylaminopyrimidine deaminase / 5-amino-6-(5-phosphoribosylamino)uracil reductase [EC:3.5.4.26 1.1.1.193]	Metabolism; Metabolism of cofactors and vitamins; Riboflavin metabolism | Cellular Processes; Cellular community - prokaryotes; Quorum sensing	COG0117;COG1985*			PF00383 [Cytidine and deoxycytidylate deaminase zinc-binding region];PF01872 [RibD C-terminal domain]	5.976	0.266	4.728	0	2.7425	137	4	91	0
epap_sqm_88548_45568-46671	epap_sqm_88548		k_Bacteria;p_Pseudomonadota;c_Gammaproteobacteria							PF00083 [Sugar (and other) transporter];PF07690 [Major Facilitator Superfamily]	4.605	1.019	5.344	0	2.742	117	17	114	0
epap_sqm_157032_24568-25113	epap_sqm_157032	gpx	k_Bacteria;p_Pseudomonadota	K00432*	glutathione peroxidase [EC:1.11.1.9]	Metabolism; Lipid metabolism; Arachidonic acid metabolism | Metabolism; Metabolism of other amino acids; Glutathione metabolism | Organismal Systems; Endocrine system; Thyroid hormone synthesis	COG0386*	Glutathione peroxidase	Posttranslational modification, protein turnover, chaperones	PF00255 [Glutathione peroxidase]	5.491	0.727	4.739	0	2.73925	69	6	50	0
epap_sqm_147595_6422-7657	epap_sqm_147595	clpX, CLPX	k_Bacteria;p_Pseudomonadota;c_Gammaproteobacteria;o_Vibrionales;f_Vibrionaceae;g_Vibrio	K03544*	ATP-dependent Clp protease ATP-binding subunit ClpX	Cellular Processes; Cell growth and death; Cell cycle - Caulobacter | Brite Hierarchies; Protein families: genetic information processing; Chaperones and folding catalysts	COG1219*	ATP-dependent protease Clp, ATPase subunit	Posttranslational modification, protein turnover, chaperones	PF00004 [ATPase family associated with various cellular activities (AAA)];PF06689 [ClpX C4-type zinc finger];PF07724 [AAA domain (Cdc48 subfamily)];PF10431 [C-terminal, D2-small domain, of ClpB protein ]	4.675	0.964	5.317	0	2.739	133	18	127	0
epap_sqm_656919_2-1927	epap_sqm_656919	dnaK, HSPA9	k_Bacteria;p_Pseudomonadota;c_Gammaproteobacteria	K04043*	molecular chaperone DnaK	Genetic Information Processing; Folding, sorting and degradation; RNA degradation | Organismal Systems; Aging; Longevity regulating pathway - worm | Human Diseases; Infectious diseases: Bacterial; Tuberculosis | Brite Hierarchies; Protein families: genetic information processing; Messenger RNA biogenesis | Brite Hierarchies; Protein families: genetic information processing; Chaperones and folding…	COG0443*	Molecular chaperone	Posttranslational modification, protein turnover, chaperones	PF00012 [Hsp70 protein];PF06723 [MreB/Mbl protein]	4.241	1.34	5.374	0	2.73875	188	39	200	0
epap_sqm_88548_74648-75757	epap_sqm_88548	aapM, bztC	k_Bacteria;p_Pseudomonadota;c_Gammaproteobacteria	K09971*	general L-amino acid transport system permease protein	Environmental Information Processing; Membrane transport; ABC transporters | Brite Hierarchies; Protein families: signaling and cellular processes; Transporters	COG0765*	ABC-type amino acid transport system, permease component	Amino acid transport and metabolism	PF00528 [Binding-protein-dependent transport system inner membrane component]	4.697	0.894	5.361	0	2.738	120	15	115	0
epap_sqm_651900_22916-23839	epap_sqm_651900	rpoH	k_Bacteria;p_Pseudomonadota;c_Gammaproteobacteria	K03089*	RNA polymerase sigma-32 factor	Brite Hierarchies; Protein families: genetic information processing; Transcription machinery	COG0568*	DNA-directed RNA polymerase, sigma subunit (sigma70/sigma32)	Transcription	PF04542 [Sigma-70 region 2 ];PF04545 [Sigma-70, region 4]	3.997	1.074	5.881	0	2.738	85	15	105	0
epap_sqm_802362_13095-14603	epap_sqm_802362	ilvA, tdcB	k_Bacteria;p_Pseudomonadota;c_Gammaproteobacteria	K01754*	threonine dehydratase [EC:4.3.1.19]	Metabolism; Amino acid metabolism; Glycine, serine and threonine metabolism | Metabolism; Amino acid metabolism; Valine, leucine and isoleucine biosynthesis	COG1171*	Threonine dehydratase	Amino acid transport and metabolism	PF00291 [Pyridoxal-phosphate dependent enzyme];PF00585 [C-terminal regulatory domain of Threonine dehydratase]	5.384	1.14	4.424	0	2.737	187	26	129	0
epap_sqm_408147_17744-18490	epap_sqm_408147	panB	k_Bacteria;p_Pseudomonadota;c_Gammaproteobacteria	K00606*	3-methyl-2-oxobutanoate hydroxymethyltransferase [EC:2.1.2.11]	Metabolism; Metabolism of cofactors and vitamins; Pantothenate and CoA biosynthesis	COG0413*	Ketopantoate hydroxymethyltransferase	Coenzyme metabolism	PF02548 [Ketopantoate hydroxymethyltransferase]	4.304	0.886	5.75	0	2.735	74	10	83	0
epap_sqm_525599_9911-11233	epap_sqm_525599	GSR, gor	k_Bacteria;p_Pseudomonadota	K00383*	glutathione reductase (NADPH) [EC:1.8.1.7]	Metabolism; Metabolism of other amino acids; Glutathione metabolism | Organismal Systems; Endocrine system; Thyroid hormone synthesis	COG1249*	Pyruvate/2-oxoglutarate dehydrogenase complex, dihydrolipoamide dehydrogenase (E3) component, and related enzymes	Energy production and conversion	PF00070 [Pyridine nucleotide-disulphide oxidoreductase];PF02852 [Pyridine nucleotide-disulphide oxidoreductase, dimerisation domain];PF07992 [Pyridine nucleotide-disulphide oxidoreductase];PF13738 [Pyridine nucleotide-disulphide oxidoreductase]	4.302	1.2	5.437	0	2.73475	131	24	139	0
epap_sqm_324087_21363-22601	epap_sqm_324087	fabB	k_Bacteria;p_Pseudomonadota;c_Gammaproteobacteria	K00647*	3-oxoacyl-[acyl-carrier-protein] synthase I [EC:2.3.1.41]	Metabolism; Lipid metabolism; Fatty acid biosynthesis | Metabolism; Metabolism of cofactors and vitamins; Biotin metabolism | Brite Hierarchies; Protein families: metabolism; Lipid biosynthesis proteins	COG0304*	3-oxoacyl-(acyl-carrier-protein) synthase	Secondary metabolites biosynthesis, transport and catabolism|Lipid metabolism	PF00109 [Beta-ketoacyl synthase, N-terminal domain];PF02801 [Beta-ketoacyl synthase, C-terminal domain]	5.19	1.549	4.135	0.055	2.73225	148	29	99	2
epap_sqm_88548_83345-84385	epap_sqm_88548	mrp, NUBPL	k_Bacteria;p_Pseudomonadota;c_Gammaproteobacteria	K03593*	ATP-binding protein involved in chromosome partitioning	Brite Hierarchies; Protein families: genetic information processing; Chromosome and associated proteins | Brite Hierarchies; Protein families: genetic information processing; Mitochondrial biogenesis	COG0489*	ATPases involved in chromosome partitioning	Cell division and chromosome partitioning	PF01656 [CobQ/CobB/MinD/ParA nucleotide binding domain];PF10609 [NUBPL iron-transfer P-loop NTPase];PF13614 [AAA domain]	4.257	0.699	5.965	0	2.73025	102	11	120	0
epap_sqm_88548_72449-73429	epap_sqm_88548	aapJ, bztA	k_Bacteria;p_Pseudomonadota;c_Gammaproteobacteria	K09969*	general L-amino acid transport system substrate-binding protein	Environmental Information Processing; Membrane transport; ABC transporters | Brite Hierarchies; Protein families: signaling and cellular processes; Transporters	COG0834*	ABC-type amino acid transport/signal transduction systems, periplasmic component/domain	Signal transduction mechanisms|Amino acid transport and metabolism	PF00497 [Bacterial extracellular solute-binding proteins, family 3]	4.96	1.417	4.537	0	2.7285	112	21	86	0
epap_sqm_538437_13182-14639	epap_sqm_538437	gspE	k_Bacteria;p_Pseudomonadota;c_Gammaproteobacteria	K02454*	general secretion pathway protein E	Environmental Information Processing; Membrane transport; Bacterial secretion system | Cellular Processes; Cellular community - prokaryotes; Biofilm formation - Vibrio cholerae | Brite Hierarchies; Protein families: signaling and cellular processes; Secretion system	COG2804*	Type II secretory pathway, ATPase PulE/Tfp pilus assembly pathway, ATPase PilB	Cell motility and secretion	PF00437 [Type II/IV secretion system protein]	4.47	0.998	5.43	0	2.7245	150	22	153	0
epap_sqm_672224_22909-23823	epap_sqm_672224	CPOX, hemF	k_Bacteria;p_Pseudomonadota;c_Gammaproteobacteria	K00228*	coproporphyrinogen III oxidase [EC:1.3.3.3]	Metabolism; Metabolism of cofactors and vitamins; Porphyrin and chlorophyll metabolism	COG0408*	Coproporphyrinogen III oxidase	Coenzyme metabolism	PF01218 [Coproporphyrinogen III oxidase]	4.843	1.012	5.033	0	2.722	102	14	89	0
epap_sqm_93572_3656-4618	epap_sqm_93572	ispB	k_Bacteria;p_Pseudomonadota;c_Gammaproteobacteria	K02523*	octaprenyl-diphosphate synthase [EC:2.5.1.90]	Metabolism; Metabolism of terpenoids and polyketides; Terpenoid backbone biosynthesis | Brite Hierarchies; Protein families: metabolism; Prenyltransferases	COG0142*	Geranylgeranyl pyrophosphate synthase	Coenzyme metabolism	PF00348 [Polyprenyl synthetase]	6.091	0.275	4.514	0	2.72	135	4	84	0
epap_sqm_70600_30913-31650	epap_sqm_70600		k_Bacteria;p_Pseudomonadota;c_Gammaproteobacteria				COG0327*	Uncharacterized conserved protein	Function unknown	PF01784 [NIF3 (NGG1p interacting factor 3)]	5.181	0.986	4.698	0	2.71625	88	11	67	0
epap_sqm_86676_5979-6857	epap_sqm_86676	dapA	k_Bacteria;p_Pseudomonadota	K01714*	4-hydroxy-tetrahydrodipicolinate synthase [EC:4.3.3.7]	Metabolism; Amino acid metabolism; Lysine biosynthesis | Metabolism; Biosynthesis of other secondary metabolites; Monobactam biosynthesis	COG0329*	Dihydrodipicolinate synthase/N-acetylneuraminate lyase	Cell envelope biogenesis, outer membrane|Amino acid transport and metabolism	PF00701 [Dihydrodipicolinate synthetase family]	4.844	1.205	4.769	0.039	2.71425	98	16	81	1
epap_sqm_458709_17287-17676	epap_sqm_458709	folK	k_Bacteria;p_Pseudomonadota	K00950*	2-amino-4-hydroxy-6-hydroxymethyldihydropteridine diphosphokinase [EC:2.7.6.3]	Metabolism; Metabolism of cofactors and vitamins; Folate biosynthesis	COG0801*	7,8-dihydro-6-hydroxymethylpterin-pyrophosphokinase	Coenzyme metabolism	PF01288 [7,8-dihydro-6-hydroxymethylpterin-pyrophosphokinase (HPPK)]	6.016	0.848	3.981	0	2.71125	54	5	30	0
epap_sqm_458709_20912-24121	epap_sqm_458709	carB, CPA2	k_Bacteria;p_Pseudomonadota;c_Gammaproteobacteria	K01955*	carbamoyl-phosphate synthase large subunit [EC:6.3.5.5]	Metabolism; Nucleotide metabolism; Pyrimidine metabolism | Metabolism; Amino acid metabolism; Alanine, aspartate and glutamate metabolism	COG0458*	Carbamoylphosphate synthase large subunit (split gene in MJ)	Nucleotide transport and metabolism|Amino acid transport and metabolism	PF02142 [MGS-like domain];PF02222 [ATP-grasp domain];PF02786 [Carbamoyl-phosphate synthase L chain, ATP binding domain];PF02787 [Carbamoyl-phosphate synthetase large chain, oligomerisation domain]	4.954	1.464	4.417	0	2.70875	366	71	274	0
epap_sqm_192798_341-1339	epap_sqm_192798	GAPDH, gapA	k_Bacteria;p_Pseudomonadota;c_Gammaproteobacteria	K00134*	glyceraldehyde 3-phosphate dehydrogenase [EC:1.2.1.12]	Metabolism; Carbohydrate metabolism; Glycolysis / Gluconeogenesis | Metabolism; Energy metabolism; Carbon fixation in photosynthetic organisms | Environmental Information Processing; Signal transduction; HIF-1 signaling pathway | Human Diseases; Neurodegenerative diseases; Alzheimer disease | Brite Hierarchies; Protein families: genetic information processing; Membrane trafficking | Brite Hierarc…	COG0057*	Glyceraldehyde-3-phosphate dehydrogenase/erythrose-4-phosphate dehydrogenase	Carbohydrate transport and metabolism	PF00044 [Glyceraldehyde 3-phosphate dehydrogenase, NAD binding domain];PF02800 [Glyceraldehyde 3-phosphate dehydrogenase, C-terminal domain]	5.567	1.325	3.937	0	2.70725	128	20	76	0
epap_sqm_583201_473-2110	epap_sqm_583201	groEL, HSPD1	k_Bacteria	K04077*	chaperonin GroEL	Genetic Information Processing; Folding, sorting and degradation; RNA degradation | Organismal Systems; Aging; Longevity regulating pathway - worm | Human Diseases; Endocrine and metabolic diseases; Type I diabetes mellitus | Human Diseases; Infectious diseases: Bacterial; Legionellosis | Human Diseases; Infectious diseases: Bacterial; Tuberculosis | Brite Hierarchies; Protein families: genetic i…	COG0459*	Chaperonin GroEL (HSP60 family)	Posttranslational modification, protein turnover, chaperones	PF00118 [TCP-1/cpn60 chaperonin family]	4.324	0.929	5.529	0.042	2.706	163	23	175	2
epap_sqm_308292_18074-18598	epap_sqm_308292	prpE	k_Bacteria;p_Pseudomonadota;c_Gammaproteobacteria	K01908*	propionyl-CoA synthetase [EC:6.2.1.17]	Metabolism; Carbohydrate metabolism; Propanoate metabolism | Brite Hierarchies; Protein families: metabolism; Lipid biosynthesis proteins	COG0365*	Acyl-coenzyme A synthetases/AMP-(fatty) acid ligases	Lipid metabolism	PF13193 [AMP-binding enzyme C-terminal domain]	5.379	1.008	4.436	0	2.70575	65	8	45	0
epap_sqm_324087_14104-15549	epap_sqm_324087	CYTB, petB	k_Bacteria;p_Pseudomonadota;c_Gammaproteobacteria	K00412*	ubiquinol-cytochrome c reductase cytochrome b subunit	Metabolism; Energy metabolism; Oxidative phosphorylation | Environmental Information Processing; Signal transduction; Two-component system | Organismal Systems; Circulatory system; Cardiac muscle contraction | Organismal Systems; Environmental adaptation; Thermogenesis | Human Diseases; Neurodegenerative diseases; Alzheimer disease | Human Diseases; Neurodegenerative diseases; Parkinson disease |…	COG1290*	Cytochrome b subunit of the bc complex	Energy production and conversion	PF00032 [Cytochrome b(C-terminal)/b6/petD];PF00033 [Cytochrome b/b6/petB];PF13631 [Cytochrome b(N-terminal)/b6/petB]	4.357	1.098	5.368	0	2.70575	145	24	150	0
epap_sqm_259825_8696-9844	epap_sqm_259825	glcF	k_Bacteria;p_Pseudomonadota;c_Gammaproteobacteria	K11473*	glycolate oxidase iron-sulfur subunit	Metabolism; Carbohydrate metabolism; Glyoxylate and dicarboxylate metabolism				PF02754 [Cysteine-rich domain];PF13183 [4Fe-4S dicluster domain]	4.878	0.806	5.134	0	2.7045	129	14	114	0
epap_sqm_582451_3186-3896	epap_sqm_582451		k_Bacteria							PF13649 [Methyltransferase domain]	6.05	0.838	3.93	0	2.7045	99	9	54	0
epap_sqm_363556_5193-5984	epap_sqm_363556	bacA	k_Bacteria;p_Pseudomonadota;c_Gammaproteobacteria	K06153*	undecaprenyl-diphosphatase [EC:3.6.1.27]	Metabolism; Glycan biosynthesis and metabolism; Peptidoglycan biosynthesis | Brite Hierarchies; Protein families: metabolism; Peptidoglycan biosynthesis and degradation proteins	COG1968*	Uncharacterized bacitracin resistance protein		PF02673 [Bacitracin resistance protein BacA]	4.334	1.253	5.227	0	2.7035	79	15	80	0
epap_sqm_668450_1-510	epap_sqm_668450		k_Bacteria;n_PVC group;p_Lentisphaerota							PF00023 [Ankyrin repeat];PF12796 [Ankyrin repeats (3 copies)];PF13606 [Ankyrin repeat];PF13637 [Ankyrin repeats (many copies)];PF13857 [Ankyrin repeats (many copies)]	5.963	0.908	2.537	1.404	2.703	70	7	25	21
epap_sqm_88548_65219-66151	epap_sqm_88548		k_Bacteria;p_Pseudomonadota							PF00551 [Formyl transferase];PF02911 [Formyl transferase, C-terminal domain]	4.564	0.638	5.602	0	2.701	98	9	101	0
epap_sqm_233601_6926-8797	epap_sqm_233601	parE	k_Bacteria;p_Pseudomonadota	K02622*	topoisomerase IV subunit B [EC:5.99.1.-]	Brite Hierarchies; Protein families: genetic information processing; DNA replication proteins | Brite Hierarchies; Protein families: genetic information processing; Chromosome and associated proteins | Brite Hierarchies; Protein families: signaling and cellular processes; Prokaryotic defense system	COG0187*	Type IIA topoisomerase (DNA gyrase/topo II, topoisomerase IV), B subunit	DNA replication, recombination and repair	PF00204 [DNA gyrase B];PF00986 [DNA gyrase B subunit, carboxyl terminus];PF02518 [Histidine kinase-, DNA gyrase B-, and HSP90-like ATPase]	4.572	1.06	5.169	0	2.70025	197	30	187	0
epap_sqm_546625_28619-29611	epap_sqm_546625		k_Bacteria;p_Pseudomonadota;c_Gammaproteobacteria							PF01522 [Polysaccharide deacetylase]	5.294	0.6	4.899	0	2.69825	121	9	94	0
epap_sqm_259825_7312-8631	epap_sqm_259825	rumA	k_Bacteria;p_Pseudomonadota	K03215*	23S rRNA (uracil1939-C5)-methyltransferase [EC:2.1.1.190]	Brite Hierarchies; Protein families: genetic information processing; Ribosome biogenesis	COG2265*	SAM-dependent methyltransferases related to tRNA (uracil-5-)-methyltransferase	Translation, ribosomal structure and biogenesis	PF05958 [tRNA (Uracil-5-)-methyltransferase]	5.365	0.952	4.469	0	2.6965	163	19	114	0
epap_sqm_222818_4044-6623	epap_sqm_222818	gyrA	k_Bacteria;p_Pseudomonadota;c_Gammaproteobacteria	K02469*	DNA gyrase subunit A [EC:5.99.1.3]	Brite Hierarchies; Protein families: genetic information processing; DNA replication proteins | Brite Hierarchies; Protein families: genetic information processing; DNA repair and recombination proteins	COG0188*	Type IIA topoisomerase (DNA gyrase/topo II, topoisomerase IV), A subunit	DNA replication, recombination and repair	PF00521 [DNA gyrase/topoisomerase IV, subunit A];PF03989 [DNA gyrase C-terminal domain, beta-propeller]	4.833	1.077	4.874	0	2.696	287	42	243	0
epap_sqm_538437_22345-23175	epap_sqm_538437	K07058	k_Bacteria	K07058*	membrane protein	Not Included in Pathway or Brite; Poorly characterized; General function prediction only				PF03631 [Virulence factor BrkB]	4.653	0.956	5.169	0	2.6945	89	12	83	0
epap_sqm_201159_7547-8314	epap_sqm_201159		k_Bacteria;p_Pseudomonadota;c_Gammaproteobacteria				COG1028*	Dehydrogenases with different specificities (related to short-chain alcohol dehydrogenases)	General function prediction only|Secondary metabolites biosynthesis, transport and catabolism|Lipid metabolism	PF00106 [short chain dehydrogenase];PF13561 [Enoyl-(Acyl carrier protein) reductase]	5.261	0.517	4.986	0	2.691	93	6	74	0
epap_sqm_363556_3267-4340	epap_sqm_363556		k_Bacteria;p_Pseudomonadota;c_Gammaproteobacteria				COG1565*	Uncharacterized conserved protein	Function unknown	PF02636 [Putative S-adenosyl-L-methionine-dependent methyltransferase]	4.935	0.616	5.204	0	2.68875	122	10	108	0
epap_sqm_88548_85124-86017	epap_sqm_88548	era, ERAL1	k_Bacteria;p_Pseudomonadota;c_Gammaproteobacteria	K03595*	GTPase	Brite Hierarchies; Protein families: genetic information processing; Ribosome biogenesis | Brite Hierarchies; Protein families: genetic information processing; Mitochondrial biogenesis	COG1159*	GTPase	General function prediction only	PF01926 [50S ribosome-binding GTPase];PF02421 [Ferrous iron transport protein B];PF04548 [AIG1 family];PF07650 [KH domain]	5.2	1.036	4.515	0	2.68775	107	14	78	0
epap_sqm_546625_50716-51618	epap_sqm_546625	ispH, lytB	k_Bacteria;p_Pseudomonadota;c_Gammaproteobacteria	K03527*	4-hydroxy-3-methylbut-2-en-1-yl diphosphate reductase [EC:1.17.7.4]	Metabolism; Metabolism of terpenoids and polyketides; Terpenoid backbone biosynthesis	COG0761*	Penicillin tolerance protein	Cell envelope biogenesis, outer membrane|Lipid metabolism	PF02401 [LytB protein]	4.475	0.66	5.616	0	2.68775	93	9	98	0
epap_sqm_672224_20905-22173	epap_sqm_672224	nuoF	k_Bacteria;p_Pseudomonadota;c_Betaproteobacteria	K00335*	NADH-quinone oxidoreductase subunit F [EC:7.1.1.2]	Metabolism; Energy metabolism; Oxidative phosphorylation	COG1894*	NADH:ubiquinone oxidoreductase, NADH-binding (51 kD) subunit	Energy production and conversion	PF01512 [Respiratory-chain NADH dehydrogenase 51 Kd subunit];PF10531 [SLBB domain];PF10589 [NADH-ubiquinone oxidoreductase-F iron-sulfur binding region]	4.451	0.834	5.464	0	2.68725	130	16	134	0
epap_sqm_546625_32333-34624	epap_sqm_546625	A, nrdA, nrdE	k_Bacteria;p_Pseudomonadota;c_Gammaproteobacteria	K00525*	ribonucleoside-diphosphate reductase alpha chain [EC:1.17.4.1]	Metabolism; Nucleotide metabolism; Purine metabolism | Metabolism; Nucleotide metabolism; Pyrimidine metabolism | Brite Hierarchies; Protein families: genetic information processing; DNA repair and recombination proteins	COG0209*	Ribonucleotide reductase, alpha subunit	Nucleotide transport and metabolism	PF00317 [Ribonucleotide reductase, all-alpha domain];PF02867 [Ribonucleotide reductase, barrel domain];PF03477 [ATP cone domain]	4.872	1.444	4.335	0.089	2.685	257	50	192	6
epap_sqm_546625_45695-46546	epap_sqm_546625	accD	k_Bacteria;p_Pseudomonadota;c_Gammaproteobacteria	K01963*	acetyl-CoA carboxylase carboxyl transferase subunit beta [EC:6.4.1.2 2.1.3.15]	Metabolism; Carbohydrate metabolism; Pyruvate metabolism | Metabolism; Carbohydrate metabolism; Propanoate metabolism | Metabolism; Energy metabolism; Carbon fixation pathways in prokaryotes | Metabolism; Lipid metabolism; Fatty acid biosynthesis	COG0777*	Acetyl-CoA carboxylase beta subunit	Lipid metabolism	PF01039 [Carboxyl transferase domain]	4.998	0.699	5.041	0	2.6845	98	9	83	0
epap_sqm_48891_5083-6456	epap_sqm_48891		k_Bacteria;p_Pseudomonadota;c_Gammaproteobacteria				COG0348*	Polyferredoxin	Energy production and conversion	PF11614 [IG-like fold at C-terminal of FixG, putative oxidoreductase];PF13746 [4Fe-4S dicluster domain]	4.427	0.963	5.348	0	2.6845	140	20	142	0
epap_sqm_192798_28454-29644	epap_sqm_192798	WARS, trpS	k_Bacteria;p_Pseudomonadota;c_Gammaproteobacteria	K01867*	tryptophanyl-tRNA synthetase [EC:6.1.1.2]	Genetic Information Processing; Translation; Aminoacyl-tRNA biosynthesis | Brite Hierarchies; Protein families: metabolism; Amino acid related enzymes | Brite Hierarchies; Protein families: genetic information processing; Transfer RNA biogenesis	COG0180*	Tryptophanyl-tRNA synthetase	Translation, ribosomal structure and biogenesis	PF00579 [tRNA synthetases class I (W and Y)]	4.669	0.722	5.344	0	2.68375	128	13	123	0
epap_sqm_88548_58581-60062	epap_sqm_88548	SRP54, ffh	k_Bacteria;p_Pseudomonadota;c_Gammaproteobacteria	K03106*	signal recognition particle subunit SRP54 [EC:3.6.5.4]	Genetic Information Processing; Folding, sorting and degradation; Protein export | Environmental Information Processing; Membrane transport; Bacterial secretion system | Cellular Processes; Cellular community - prokaryotes; Quorum sensing | Brite Hierarchies; Protein families: signaling and cellular processes; Secretion system	COG0541*	Signal recognition particle GTPase		PF00448 [SRP54-type protein, GTPase domain];PF02881 [SRP54-type protein, helical bundle domain];PF02978 [Signal peptide binding domain]	4.632	1.875	4.225	0	2.683	158	42	121	0
epap_sqm_416130_162-731	epap_sqm_416130		k_Bacteria;p_Pseudomonadota;c_Gammaproteobacteria;o_Chromatiales				ENOG410ZPQW	Reverse transcriptase (R-dependent D polymerase)	Function unknown	PF00078 [Reverse transcriptase (RNA-dependent DNA polymerase)]	2.744	2.67	1.907	3.411	2.683	36	23	21	57
epap_sqm_331182_1-1314	epap_sqm_331182	glmU	k_Bacteria;p_Pseudomonadota;c_Gammaproteobacteria	K04042*	bifunctional UDP-N-acetylglucosamine pyrophosphorylase / Glucosamine-1-phosphate N-acetyltransferase [EC:2.7.7.23 2.3.1.157]	Metabolism; Carbohydrate metabolism; Amino sugar and nucleotide sugar metabolism	COG1207*	N-acetylglucosamine-1-phosphate uridyltransferase (contains nucleotidyltransferase and I-patch acetyltransferase domains)	Cell envelope biogenesis, outer membrane	PF00132 [Bacterial transferase hexapeptide (six repeats)];PF12804 [MobA-like NTP transferase domain];PF14602 [Hexapeptide repeat of succinyl-transferase]	5.092	0.755	4.883	0	2.6825	154	15	124	0
epap_sqm_589049_3850-4932	epap_sqm_589049	prfA, MTRF1, MRF1	k_Bacteria;p_Pseudomonadota;c_Gammaproteobacteria	K02835*	peptide chain release factor 1	Brite Hierarchies; Protein families: genetic information processing; Translation factors	COG0216*	Protein chain release factor A	Translation, ribosomal structure and biogenesis	PF00472 [RF-1 domain];PF03462 [PCRF domain]	5.536	0.978	4.205	0	2.67975	138	16	88	0
epap_sqm_546625_21439-22116	epap_sqm_546625	phoU	k_Bacteria;p_Pseudomonadota	K02039*	phosphate transport system protein	Not Included in Pathway or Brite; Unclassified: signaling and cellular processes; Others	COG0704*	Phosphate uptake regulator	Inorganic ion transport and metabolism	PF01895 [PhoU domain]	4.998	0.683	5.037	0	2.6795	78	7	66	0
epap_sqm_70600_12710-13843	epap_sqm_70600	lldD	k_Bacteria;p_Pseudomonadota;c_Betaproteobacteria;o_Burkholderiales	K00101*	L-lactate dehydrogenase (cytochrome) [EC:1.1.2.3]	Metabolism; Carbohydrate metabolism; Pyruvate metabolism	COG1304*	L-lactate dehydrogenase (FMN-dependent) and related alpha-hydroxy acid dehydrogenases	Energy production and conversion	PF01070 [FMN-dependent dehydrogenase]	3.908	0.875	5.932	0	2.67875	102	15	130	0
epap_sqm_589049_4957-5985	epap_sqm_589049	aroA	k_Bacteria;n_Terrabacteria group;p_Bacillota;c_Clostridia;o_Eubacteriales	K00800	3-phosphoshikimate 1-carboxyvinyltransferase [EC:2.5.1.19]	Metabolism; Amino acid metabolism; Phenylalanine, tyrosine and tryptophan biosynthesis	COG0128	5-enolpyruvylshikimate-3-phosphate synthase	Amino acid transport and metabolism	PF00275 [EPSP synthase (3-phosphoshikimate 1-carboxyvinyltransferase)]	4.687	1.801	4.224	0	2.678	111	28	84	0
epap_sqm_209488_6780-6950	epap_sqm_209488		k_Bacteria;p_Pseudomonadota				ENOG410ZWMM*	Toxic component of a toxin-antitoxin (TA) module. A	Function unknown		4.319	1.548	4.842	0	2.67725	17	4	16	0
epap_sqm_86676_10082-11401	epap_sqm_86676	miaB	k_Bacteria;p_Pseudomonadota;c_Gammaproteobacteria	K06168*	tRNA-2-methylthio-N6-dimethylallyladenosine synthase [EC:2.8.4.3]	Brite Hierarchies; Protein families: genetic information processing; Transfer RNA biogenesis	COG0621*	2-methylthioadenine synthetase	Translation, ribosomal structure and biogenesis	PF00919 [Uncharacterized protein family UPF0004];PF04055 [Radical SAM superfamily]	4.213	1.003	5.489	0	2.67625	128	20	140	0
epap_sqm_607572_15445-17130	epap_sqm_607572	recJ	k_Bacteria;p_Pseudomonadota;c_Gammaproteobacteria	K07462*	single-stranded-DNA-specific exonuclease [EC:3.1.-.-]	Genetic Information Processing; Replication and repair; Base excision repair | Genetic Information Processing; Replication and repair; Mismatch repair | Genetic Information Processing; Replication and repair; Homologous recombination | Brite Hierarchies; Protein families: genetic information processing; DNA repair and recombination proteins	COG0608*	Single-stranded DNA-specific exonuclease	DNA replication, recombination and repair	PF01368 [DHH family];PF02272 [DHHA1 domain];PF17768 []	5.36	0.863	4.481	0	2.676	208	22	146	0
epap_sqm_546625_49254-49904	epap_sqm_546625	afuC, fbpC	k_Bacteria;p_Pseudomonadota;c_Gammaproteobacteria	K02010*	iron(III) transport system ATP-binding protein [EC:3.6.3.30]	Environmental Information Processing; Membrane transport; ABC transporters | Brite Hierarchies; Protein families: signaling and cellular processes; Transporters	COG3842*	ABC-type spermidine/putrescine transport systems, ATPase components	Amino acid transport and metabolism	PF00005 [ABC transporter]	4.672	0.305	5.723	0	2.675	70	3	72	0
epap_sqm_672224_8764-11286	epap_sqm_672224	acnB	k_Bacteria	K01682*	aconitate hydratase 2 / 2-methylisocitrate dehydratase [EC:4.2.1.3 4.2.1.99]	Metabolism; Carbohydrate metabolism; Citrate cycle (TCA cycle) | Metabolism; Carbohydrate metabolism; Glyoxylate and dicarboxylate metabolism | Metabolism; Carbohydrate metabolism; Propanoate metabolism | Metabolism; Energy metabolism; Carbon fixation pathways in prokaryotes	COG1049*	Aconitase B	Energy production and conversion	PF00330 [Aconitase family (aconitate hydratase)];PF06434 [Aconitate hydratase 2 N-terminus];PF11791 [Aconitate B N-terminal domain]	4.615	0.813	5.271	0	2.67475	268	31	257	0
epap_sqm_228736_14010-15941	epap_sqm_228736	ccmF	k_Bacteria;p_Pseudomonadota;c_Gammaproteobacteria	K02198*	cytochrome c-type biogenesis protein CcmF	Brite Hierarchies; Protein families: signaling and cellular processes; Transporters	COG1138*	Cytochrome c biogenesis factor	Posttranslational modification, protein turnover, chaperones	PF01578 [Cytochrome C assembly protein];PF16327 [Cytochrome c-type biogenesis protein CcmF C-terminal]	4.61	0.891	5.196	0	2.67425	205	26	194	0
epap_sqm_241730_14064-15383	epap_sqm_241730	aceA	k_Bacteria;p_Pseudomonadota;c_Gammaproteobacteria	K01637*	isocitrate lyase [EC:4.1.3.1]	Metabolism; Carbohydrate metabolism; Glyoxylate and dicarboxylate metabolism	COG2224*	Isocitrate lyase	Energy production and conversion	PF00463 [Isocitrate lyase family];PF13714 [Phosphoenolpyruvate phosphomutase]	4.839	1.504	4.352	0	2.67375	147	30	111	0
epap_sqm_241730_13249-13947	epap_sqm_241730		k_Bacteria;p_Pseudomonadota;c_Gammaproteobacteria							PF01614 [Bacterial transcriptional regulator]	5.097	0.852	4.738	0	2.67175	82	9	64	0
epap_sqm_802362_10484-11407	epap_sqm_802362	ilvE	k_Bacteria;p_Pseudomonadota;c_Gammaproteobacteria	K00826*	branched-chain amino acid aminotransferase [EC:2.6.1.42]	Metabolism; Amino acid metabolism; Cysteine and methionine metabolism | Metabolism; Amino acid metabolism; Valine, leucine and isoleucine degradation | Metabolism; Amino acid metabolism; Valine, leucine and isoleucine biosynthesis | Metabolism; Metabolism of cofactors and vitamins; Pantothenate and CoA biosynthesis | Brite Hierarchies; Protein families: metabolism; Amino acid related enzymes	COG0115*	Branched-chain amino acid aminotransferase/4-amino-4-deoxychorismate lyase	Coenzyme metabolism|Amino acid transport and metabolism	PF01063 [Amino-transferase class IV]	4.749	1.289	4.648	0	2.6715	101	18	83	0
epap_sqm_88548_10655-12151	epap_sqm_88548	ubiB, aarF	k_Bacteria;p_Pseudomonadota;c_Gammaproteobacteria	K03688*	ubiquinone biosynthesis protein	Not Included in Pathway or Brite; Unclassified: metabolism; Cofactor metabolism	COG0661*	Predicted unusual protein kinase	General function prediction only	PF03109 [ABC1 family]	4.266	1.061	5.358	0	2.67125	147	24	155	0
epap_sqm_672224_17911-18951	epap_sqm_672224	nuoH	k_Bacteria;p_Pseudomonadota;c_Gammaproteobacteria	K00337*	NADH-quinone oxidoreductase subunit H [EC:7.1.1.2]	Metabolism; Energy metabolism; Oxidative phosphorylation	COG1005*	NADH:ubiquinone oxidoreductase subunit 1 (chain H)	Energy production and conversion	PF00146 [NADH dehydrogenase]	4.925	1.335	4.424	0	2.671	118	21	89	0
epap_sqm_651900_6966-8801	epap_sqm_651900	thiC	k_Bacteria;p_Pseudomonadota;c_Gammaproteobacteria	K03147*	phosphomethylpyrimidine synthase [EC:4.1.99.17]	Metabolism; Metabolism of cofactors and vitamins; Thiamine metabolism	COG0422*	Thiamine biosynthesis protein ThiC	Coenzyme metabolism	PF01964 [Radical SAM ThiC family];PF13667 [ThiC-associated domain ]	4.331	1.153	5.186	0	2.6675	183	32	184	0
epap_sqm_546625_29640-30098	epap_sqm_546625	ybeY, yqfG	k_Bacteria;p_Pseudomonadota;c_Gammaproteobacteria	K07042*	probable rRNA maturation factor	Brite Hierarchies; Protein families: genetic information processing; Ribosome biogenesis	COG0319*	Predicted metal-dependent hydrolase	General function prediction only	PF02130 [Uncharacterized protein family UPF0054]	4.828	1.442	4.397	0	2.66675	51	10	39	0
epap_sqm_197283_3-209	epap_sqm_197283	tusE, dsrC	k_Bacteria;p_Pseudomonadota;c_Gammaproteobacteria	K11179*	tRNA 2-thiouridine synthesizing protein E [EC:2.8.1.-]	Genetic Information Processing; Folding, sorting and degradation; Sulfur relay system | Brite Hierarchies; Protein families: genetic information processing; Transfer RNA biogenesis	COG2920*	Dissimilatory sulfite reductase (desulfoviridin), gamma subunit	Inorganic ion transport and metabolism		7.136	1.279	2.25	0	2.66625	34	4	9	0
epap_sqm_408147_21943-23238	epap_sqm_408147	hemL	k_Bacteria;p_Pseudomonadota;c_Gammaproteobacteria	K01845*	glutamate-1-semialdehyde 2,1-aminomutase [EC:5.4.3.8]	Metabolism; Metabolism of cofactors and vitamins; Porphyrin and chlorophyll metabolism | Brite Hierarchies; Protein families: metabolism; Amino acid related enzymes	COG0001*	Glutamate-1-semialdehyde aminotransferase	Coenzyme metabolism	PF00202 [Aminotransferase class-III]	4.325	0.613	5.71	0	2.662	129	12	143	0
epap_sqm_458709_29000-29869	epap_sqm_458709		k_Bacteria				ENOG410XRN2*	of the drug metabolite transporter	Function unknown	PF00892 [EamA-like transporter family]	5.543	1.293	3.807	0	2.66075	111	17	64	0
epap_sqm_607572_11487-13631	epap_sqm_607572	uvrD, pcrA	k_Bacteria;p_Pseudomonadota;c_Gammaproteobacteria	K03657*	DNA helicase II / ATP-dependent DNA helicase PcrA [EC:3.6.4.12]	Genetic Information Processing; Replication and repair; Nucleotide excision repair | Genetic Information Processing; Replication and repair; Mismatch repair | Brite Hierarchies; Protein families: genetic information processing; DNA repair and recombination proteins	COG0210*	Superfamily I DNA and RNA helicases	DNA replication, recombination and repair	PF00580 [UvrD/REP helicase N-terminal domain];PF13245 [AAA domain];PF13361 [UvrD-like helicase C-terminal domain]	4.497	0.956	5.187	0	2.66	222	31	215	0
epap_sqm_147595_543-1919	epap_sqm_147595	murC	k_Bacteria;p_Pseudomonadota;c_Gammaproteobacteria	K01924*	UDP-N-acetylmuramate--alanine ligase [EC:6.3.2.8]	Metabolism; Metabolism of other amino acids; D-Glutamine and D-glutamate metabolism | Metabolism; Glycan biosynthesis and metabolism; Peptidoglycan biosynthesis | Brite Hierarchies; Protein families: metabolism; Peptidoglycan biosynthesis and degradation proteins				PF01225 [Mur ligase family, catalytic domain];PF02875 [Mur ligase family, glutamate ligase domain];PF08245 [Mur ligase middle domain]	4.891	1.249	4.472	0.025	2.65925	155	26	119	1
epap_sqm_241730_17689-19794	epap_sqm_241730	aceB, glcB	k_Bacteria;p_Pseudomonadota;c_Gammaproteobacteria	K01638*	malate synthase [EC:2.3.3.9]	Metabolism; Carbohydrate metabolism; Pyruvate metabolism | Metabolism; Carbohydrate metabolism; Glyoxylate and dicarboxylate metabolism	COG2225*	Malate synthase	Energy production and conversion	PF01274 [Malate synthase]	5.075	1.163	4.398	0	2.659	246	37	179	0
epap_sqm_582451_13707-14837	epap_sqm_582451		k_Bacteria;p_Pseudomonadota;c_Gammaproteobacteria				COG0053*	Predicted Co/Zn/Cd cation transporters	Inorganic ion transport and metabolism	PF01545 [Cation efflux family];PF16916 [Dimerisation domain of Zinc Transporter]	5.148	0.819	4.667	0	2.6585	134	14	102	0
epap_sqm_716294_715-2337	epap_sqm_716294	MARS, metG	k_Bacteria;p_Pseudomonadota;c_Gammaproteobacteria	K01874*	methionyl-tRNA synthetase [EC:6.1.1.10]	Metabolism; Metabolism of other amino acids; Selenocompound metabolism | Genetic Information Processing; Translation; Aminoacyl-tRNA biosynthesis | Brite Hierarchies; Protein families: metabolism; Amino acid related enzymes | Brite Hierarchies; Protein families: genetic information processing; Transfer RNA biogenesis	COG0143	Methionyl-tRNA synthetase	Translation, ribosomal structure and biogenesis	PF00133 [tRNA synthetases class I (I, L, M and V)];PF09334 [tRNA synthetases class I (M)]	4.497	0.938	5.197	0	2.658	168	23	163	0
epap_sqm_56182_4552-5565	epap_sqm_56182	galE, GALE	k_Bacteria;p_Campylobacterota	K01784*	UDP-glucose 4-epimerase [EC:5.1.3.2]	Metabolism; Carbohydrate metabolism; Galactose metabolism | Metabolism; Carbohydrate metabolism; Amino sugar and nucleotide sugar metabolism	COG1087*	UDP-glucose 4-epimerase	Cell envelope biogenesis, outer membrane	PF01073 [3-beta hydroxysteroid dehydrogenase/isomerase family];PF01370 [NAD dependent epimerase/dehydratase family];PF02719 [Polysaccharide biosynthesis protein];PF04321 [RmlD substrate binding domain];PF07993 [Male sterility protein];PF16363 [GDP-mannose 4,6 dehydratase]	5.313	0.457	4.848	0	2.6545	124	7	95	0
epap_sqm_712078_2-259	epap_sqm_712078		k_Bacteria							PF00515 [Tetratricopeptide repeat];PF07719 [Tetratricopeptide repeat];PF13181 [Tetratricopeptide repeat];PF13414 [TPR repeat];PF13431 [Tetratricopeptide repeat];PF13432 [Tetratricopeptide repeat]	0.337	2.052	8.224	0	2.65325	2	8	41	0
epap_sqm_308292_4136-5695	epap_sqm_308292	urtB	k_Bacteria;p_Pseudomonadota;c_Gammaproteobacteria	K11960*	urea transport system permease protein	Environmental Information Processing; Membrane transport; ABC transporters | Brite Hierarchies; Protein families: signaling and cellular processes; Transporters	COG0559*	Branched-chain amino acid ABC-type transport system, permease components	Amino acid transport and metabolism	PF02653 [Branched-chain amino acid transport system / permease component]	4.206	0.933	5.473	0	2.653	151	22	165	0
epap_sqm_546625_11087-12463	epap_sqm_546625		k_Bacteria;p_Pseudomonadota;c_Gammaproteobacteria				COG1012*	NAD-dependent aldehyde dehydrogenases	Energy production and conversion	PF00171 [Aldehyde dehydrogenase family]	4.165	0.577	5.863	0	2.65125	132	12	156	0
epap_sqm_331182_6287-6943	epap_sqm_331182	lolD	k_Bacteria	K09810*	lipoprotein-releasing system ATP-binding protein [EC:3.6.3.-]	Environmental Information Processing; Membrane transport; ABC transporters | Brite Hierarchies; Protein families: signaling and cellular processes; Transporters	COG1136*	ABC-type antimicrobial peptide transport system, ATPase component		PF00005 [ABC transporter]	4.034	1.209	5.356	0	2.64975	61	12	68	0
epap_sqm_88324_1-354	epap_sqm_88324		k_Bacteria;p_Pseudomonadota;c_Gammaproteobacteria;o_Chromatiales				ENOG410XPYY*	nudix (nucleoside diphosphate linked moiety X)-type motif 9	Nucleotide transport and metabolism		2.455	3.739	1.9	2.505	2.64975	20	20	13	26
epap_sqm_221248_1099-2397	epap_sqm_221248	dsrA	k_Bacteria;p_Pseudomonadota;c_Gammaproteobacteria	K11180*	dissimilatory sulfite reductase alpha subunit [EC:1.8.99.5]	Metabolism; Energy metabolism; Sulfur metabolism | Metabolism; Xenobiotics biodegradation and metabolism; Nitrotoluene degradation	COG2221*	Dissimilatory sulfite reductase (desulfoviridin), alpha and beta subunits	Energy production and conversion	PF01077 [Nitrite and sulphite reductase 4Fe-4S domain]	5.653	0.204	4.741	0	2.6495	169	4	119	0
epap_sqm_192798_31906-33708	epap_sqm_192798	mrdA	k_Bacteria;p_Pseudomonadota;c_Gammaproteobacteria	K05515*	penicillin-binding protein 2 [EC:3.4.16.4]	Metabolism; Glycan biosynthesis and metabolism; Peptidoglycan biosynthesis | Human Diseases; Drug resistance: Antimicrobial; beta-Lactam resistance | Brite Hierarchies; Protein families: metabolism; Peptidoglycan biosynthesis and degradation proteins	COG0768*	Cell division protein FtsI/penicillin-binding protein 2	Cell envelope biogenesis, outer membrane	PF00905 [Penicillin binding protein transpeptidase domain];PF03717 [Penicillin-binding Protein dimerisation domain]	4.747	1.138	4.707	0	2.648	197	31	164	0
epap_sqm_88548_24381-25118	epap_sqm_88548	phrB	k_Bacteria;p_Pseudomonadota;c_Gammaproteobacteria	K01669*	deoxyribodipyrimidine photo-lyase [EC:4.1.99.3]	Brite Hierarchies; Protein families: genetic information processing; DNA repair and recombination proteins	COG0415*	Deoxyribodipyrimidine photolyase	DNA replication, recombination and repair	PF00875 [DNA photolyase]	5.357	1.166	4.067	0	2.6475	91	13	58	0
epap_sqm_11268_12333-13652	epap_sqm_11268	manC, cpsB	k_Bacteria;p_Campylobacterota;c_Epsilonproteobacteria;o_Campylobacterales	K00971*	mannose-1-phosphate guanylyltransferase [EC:2.7.7.13]	Metabolism; Carbohydrate metabolism; Fructose and mannose metabolism | Metabolism; Carbohydrate metabolism; Amino sugar and nucleotide sugar metabolism	COG0662;COG0836*			PF00483 [Nucleotidyl transferase];PF01050 [Mannose-6-phosphate isomerase]	5.003	0.802	4.783	0	2.647	152	16	122	0
epap_sqm_65366_8002-8862	epap_sqm_65366	argB	k_Bacteria;p_Pseudomonadota;c_Gammaproteobacteria;o_Thiotrichales;f_Thiotrichaceae;g_Candidatus Marithrix	K00930*	acetylglutamate kinase [EC:2.7.2.8]	Metabolism; Amino acid metabolism; Arginine biosynthesis	COG0548*	Acetylglutamate kinase	Amino acid transport and metabolism	PF00696 [Amino acid kinase family]	4.643	1.076	4.868	0	2.64675	92	14	81	0
epap_sqm_70600_35604-37277	epap_sqm_70600	PARS, proS	k_Bacteria;p_Pseudomonadota;c_Gammaproteobacteria	K01881*	prolyl-tRNA synthetase [EC:6.1.1.15]	Genetic Information Processing; Translation; Aminoacyl-tRNA biosynthesis | Brite Hierarchies; Protein families: metabolism; Amino acid related enzymes | Brite Hierarchies; Protein families: genetic information processing; Transfer RNA biogenesis	COG0442*	Prolyl-tRNA synthetase	Translation, ribosomal structure and biogenesis	PF00587 [tRNA synthetase class II core domain (G, H, P, S and T)];PF03129 [Anticodon binding domain];PF04073 [Aminoacyl-tRNA editing domain]	5.373	0.791	4.421	0	2.64625	207	20	143	0
epap_sqm_48891_7484-8308	epap_sqm_48891		k_Bacteria;p_Pseudomonadota;c_Gammaproteobacteria				COG0412*	Dienelactone hydrolase and related enzymes	Secondary metabolites biosynthesis, transport and catabolism	PF00326 [Prolyl oligopeptidase family];PF01738 [Dienelactone hydrolase family]	4.213	0.401	5.959	0	2.64325	80	5	95	0
epap_sqm_546625_48151-49212	epap_sqm_546625	afuA, fbpA	k_Bacteria;p_Pseudomonadota;c_Gammaproteobacteria	K02012*	iron(III) transport system substrate-binding protein	Environmental Information Processing; Membrane transport; ABC transporters | Brite Hierarchies; Protein families: signaling and cellular processes; Transporters	COG1840*	ABC-type Fe3+ transport system, periplasmic component	Inorganic ion transport and metabolism	PF01547 [Bacterial extracellular solute-binding protein];PF13343 [Bacterial extracellular solute-binding protein];PF13416 [Bacterial extracellular solute-binding protein];PF13531 [Bacterial extracellular solute-binding protein]	4.95	0.685	4.922	0	2.63925	121	11	101	0
epap_sqm_193440_3655-4830	epap_sqm_193440	PGK, pgk	k_Bacteria;p_Pseudomonadota;c_Gammaproteobacteria	K00927*	phosphoglycerate kinase [EC:2.7.2.3]	Metabolism; Carbohydrate metabolism; Glycolysis / Gluconeogenesis | Metabolism; Energy metabolism; Carbon fixation in photosynthetic organisms | Brite Hierarchies; Protein families: signaling and cellular processes; Exosome	COG0126*	3-phosphoglycerate kinase	Carbohydrate transport and metabolism	PF00162 [Phosphoglycerate kinase]	4.138	1.182	5.236	0	2.639	112	21	119	0
epap_sqm_86676_2966-4846	epap_sqm_86676	ligA, ligB	k_Bacteria;p_Pseudomonadota;c_Gammaproteobacteria	K01972*	DNA ligase (NAD+) [EC:6.5.1.2]	Genetic Information Processing; Replication and repair; DNA replication | Genetic Information Processing; Replication and repair; Base excision repair | Genetic Information Processing; Replication and repair; Nucleotide excision repair | Genetic Information Processing; Replication and repair; Mismatch repair | Brite Hierarchies; Protein families: genetic information processing; DNA replication pr…	COG0272*	NAD-dependent DNA ligase (contains BRCT domain type II)	DNA replication, recombination and repair	PF00533 [BRCA1 C Terminus (BRCT) domain];PF01653 [NAD-dependent DNA ligase adenylation domain];PF03120 [NAD-dependent DNA ligase OB-fold domain]	4.712	0.739	5.09	0	2.63525	204	21	185	0
epap_sqm_157032_42360-45740	epap_sqm_157032		k_Bacteria;p_Pseudomonadota;c_Gammaproteobacteria				COG1197	Transcription-repair coupling factor (superfamily II helicase)	Transcription|DNA replication, recombination and repair	PF00270 [DEAD/DEAH box helicase];PF00271 [Helicase conserved C-terminal domain];PF02559 [CarD-like/TRCF domain];PF03461 [TRCF domain];PF17757 []	4.729	0.783	5.005	0.02	2.63425	368	40	327	2
epap_sqm_88548_35685-36236	epap_sqm_88548		k_Bacteria;p_Pseudomonadota;c_Gammaproteobacteria				COG0526*	Thiol-disulfide isomerase and thioredoxins	Energy production and conversion|Posttranslational modification, protein turnover, chaperones	PF00578 [AhpC/TSA family];PF08534 [Redoxin]	4.565	0.719	5.25	0	2.6335	58	6	56	0
epap_sqm_802362_11443-12675	epap_sqm_802362	lysC	k_Bacteria;p_Pseudomonadota;c_Betaproteobacteria	K00928*	aspartate kinase [EC:2.7.2.4]	Metabolism; Amino acid metabolism; Glycine, serine and threonine metabolism | Metabolism; Amino acid metabolism; Cysteine and methionine metabolism | Metabolism; Amino acid metabolism; Lysine biosynthesis | Metabolism; Biosynthesis of other secondary metabolites; Monobactam biosynthesis	COG0527*	Aspartokinases	Amino acid transport and metabolism	PF00696 [Amino acid kinase family];PF01842 [ACT domain];PF13840 [ACT domain ]	4.722	1.02	4.785	0	2.63175	134	19	114	0
epap_sqm_222818_7062-7367	epap_sqm_222818		k_Bacteria;p_Pseudomonadota;c_Gammaproteobacteria				ENOG410XWCF*		Function unknown		4.97	0.649	4.904	0	2.63075	35	3	29	0
epap_sqm_546625_23101-23616	epap_sqm_546625		k_Bacteria;p_Pseudomonadota;c_Gammaproteobacteria				COG2210*	Uncharacterized conserved protein	Function unknown	PF13686 [DsrE/DsrF/DrsH-like family]	3.536	0.769	6.218	0	2.63075	42	6	62	0
epap_sqm_651900_14765-15931	epap_sqm_651900	UGDH, ugd	k_Bacteria;p_Pseudomonadota;c_Gammaproteobacteria;o_Enterobacterales;f_Morganellaceae;g_Proteus	K00012*	UDPglucose 6-dehydrogenase [EC:1.1.1.22]	Metabolism; Carbohydrate metabolism; Pentose and glucuronate interconversions | Metabolism; Carbohydrate metabolism; Ascorbate and aldarate metabolism | Metabolism; Carbohydrate metabolism; Amino sugar and nucleotide sugar metabolism	COG1004*	Predicted UDP-glucose 6-dehydrogenase	Cell envelope biogenesis, outer membrane	PF00984 [UDP-glucose/GDP-mannose dehydrogenase family, central domain];PF03721 [UDP-glucose/GDP-mannose dehydrogenase family, NAD binding domain]	3.462	1.247	5.809	0	2.6295	93	22	131	0
epap_sqm_157032_12835-13962	epap_sqm_157032	rodA, mrdB	k_Bacteria;p_Pseudomonadota;c_Gammaproteobacteria	K05837*	rod shape determining protein RodA	Brite Hierarchies; Protein families: genetic information processing; Chromosome and associated proteins	COG0772*	Bacterial cell division membrane protein	Cell division and chromosome partitioning	PF01098 [Cell cycle protein]	5.315	1.349	3.854	0	2.6295	138	23	84	0
epap_sqm_241730_1201-2181	epap_sqm_241730	pyrDI	k_Bacteria;p_Pseudomonadota;c_Gammaproteobacteria	K17828*	dihydroorotate dehydrogenase (NAD+) catalytic subunit [EC:1.3.1.14]	Metabolism; Nucleotide metabolism; Pyrimidine metabolism	COG0167*	Dihydroorotate dehydrogenase	Nucleotide transport and metabolism	PF01180 [Dihydroorotate dehydrogenase]	5.182	0.742	4.589	0	2.62825	117	11	87	0
epap_sqm_241730_744-1016	epap_sqm_241730	relB	k_Bacteria	K18918*	RHH-type transcriptional regulator, rel operon repressor / antitoxin RelB	Brite Hierarchies; Protein families: genetic information processing; Transcription factors | Brite Hierarchies; Protein families: signaling and cellular processes; Prokaryotic defense system	COG4710*	Predicted DNA-binding protein with an HTH domain	General function prediction only		7.48	0	3.033	0	2.62825	47	0	16	0
epap_sqm_221248_2465-3538	epap_sqm_221248	dsrB	k_Bacteria;p_Pseudomonadota;c_Gammaproteobacteria	K11181*	dissimilatory sulfite reductase beta subunit [EC:1.8.99.5]	Metabolism; Energy metabolism; Sulfur metabolism | Metabolism; Xenobiotics biodegradation and metabolism; Nitrotoluene degradation	COG2221*	Dissimilatory sulfite reductase (desulfoviridin), alpha and beta subunits	Energy production and conversion	PF01077 [Nitrite and sulphite reductase 4Fe-4S domain]	5.502	0.431	4.577	0	2.6275	136	7	95	0
epap_sqm_201159_8823-10115	epap_sqm_201159	hflX	k_Bacteria;p_Pseudomonadota;c_Gammaproteobacteria	K03665*	GTPase	Brite Hierarchies; Protein families: genetic information processing; Ribosome biogenesis	COG2262*	GTPases	General function prediction only	PF01926 [50S ribosome-binding GTPase];PF13167 [GTP-binding GTPase N-terminal];PF16360 [GTP-binding GTPase Middle Region]	4.637	0.87	5.003	0	2.6275	138	17	125	0
epap_sqm_651900_16387-19863	epap_sqm_651900		k_Bacteria;p_Pseudomonadota;c_Gammaproteobacteria				COG0841*	Cation/multidrug efflux pump		PF00873 [AcrB/AcrD/AcrF family]	4.498	0.971	5.031	0	2.625	360	51	338	0
epap_sqm_11268_25707-27245	epap_sqm_11268		k_Bacteria;p_Pseudomonadota;c_Gammaproteobacteria							PF04262 [Glutamate-cysteine ligase ]	4.743	0.602	5.145	0	2.6225	168	14	153	0
epap_sqm_408147_16638-17732	epap_sqm_408147		k_Bacteria							PF01098 [Cell cycle protein]	3.73	0.846	5.907	0	2.62075	94	14	125	0
epap_sqm_458709_27600-28955	epap_sqm_458709	accC	k_Bacteria;p_Pseudomonadota;c_Gammaproteobacteria	K01961*	acetyl-CoA carboxylase, biotin carboxylase subunit [EC:6.4.1.2 6.3.4.14]	Metabolism; Carbohydrate metabolism; Pyruvate metabolism | Metabolism; Carbohydrate metabolism; Propanoate metabolism | Metabolism; Energy metabolism; Carbon fixation pathways in prokaryotes | Metabolism; Lipid metabolism; Fatty acid biosynthesis	COG0439*	Biotin carboxylase	Lipid metabolism	PF00289 [Biotin carboxylase, N-terminal domain];PF02785 [Biotin carboxylase C-terminal domain];PF02786 [Carbamoyl-phosphate synthase L chain, ATP binding domain]	4.806	1.122	4.541	0	2.61725	150	23	119	0
epap_sqm_583201_5478-6482	epap_sqm_583201	ruvB	k_Bacteria;p_Pseudomonadota;c_Gammaproteobacteria	K03551*	holliday junction DNA helicase RuvB [EC:3.6.4.12]	Genetic Information Processing; Replication and repair; Homologous recombination | Brite Hierarchies; Protein families: genetic information processing; DNA repair and recombination proteins	COG2255*	Holliday junction resolvasome, helicase subunit	DNA replication, recombination and repair	PF00004 [ATPase family associated with various cellular activities (AAA)];PF05491 [Holliday junction DNA helicase ruvB C-terminus];PF05496 [Holliday junction DNA helicase ruvB N-terminus];PF17864 []	4.193	1.383	4.892	0	2.617	97	21	95	0
epap_sqm_651900_4233-5201	epap_sqm_651900	msrP	k_Bacteria;p_Pseudomonadota;c_Gammaproteobacteria	K07147*	methionine sulfoxide reductase catalytic subunit [EC:1.8.-.-]	Not Included in Pathway or Brite; Unclassified: metabolism; Enzymes with EC numbers	COG2041*	Sulfite oxidase and related enzymes	General function prediction only	PF00174 [Oxidoreductase molybdopterin binding domain]	4.842	1.298	4.326	0	2.6165	108	19	81	0
epap_sqm_607572_17148-18194	epap_sqm_607572		k_Bacteria;p_Pseudomonadota;c_Gammaproteobacteria							PF00034 [Cytochrome c];PF13442 [Cytochrome C oxidase, cbb3-type, subunit III ]	5.063	0.948	4.448	0	2.61475	122	15	90	0
epap_sqm_546625_7457-8752	epap_sqm_546625	trpE	k_Bacteria;p_Pseudomonadota;c_Gammaproteobacteria	K01657*	anthranilate synthase component I [EC:4.1.3.27]	Metabolism; Amino acid metabolism; Phenylalanine, tyrosine and tryptophan biosynthesis | Metabolism; Biosynthesis of other secondary metabolites; Phenazine biosynthesis | Cellular Processes; Cellular community - prokaryotes; Quorum sensing | Cellular Processes; Cellular community - prokaryotes; Biofilm formation - Pseudomonas aeruginosa	COG0147*	Anthranilate/para-aminobenzoate synthases component I	Coenzyme metabolism|Amino acid transport and metabolism	PF00425 [chorismate binding enzyme]	4.224	0.919	5.311	0	2.6135	126	18	133	0
epap_sqm_157032_5106-6995	epap_sqm_157032	TARS, thrS	k_Bacteria;p_Pseudomonadota;c_Gammaproteobacteria	K01868*	threonyl-tRNA synthetase [EC:6.1.1.3]	Genetic Information Processing; Translation; Aminoacyl-tRNA biosynthesis | Brite Hierarchies; Protein families: metabolism; Amino acid related enzymes | Brite Hierarchies; Protein families: genetic information processing; Transfer RNA biogenesis	COG0441*	Threonyl-tRNA synthetase	Translation, ribosomal structure and biogenesis	PF00587 [tRNA synthetase class II core domain (G, H, P, S and T)];PF03129 [Anticodon binding domain];PF07973 [Threonyl and Alanyl tRNA synthetase second additional domain]	4.529	0.875	5.038	0	2.6105	197	25	184	0
epap_sqm_201159_3095-4945	epap_sqm_201159	HSP90A, htpG	k_Bacteria;p_Pseudomonadota;c_Gammaproteobacteria	K04079*	molecular chaperone HtpG	Genetic Information Processing; Folding, sorting and degradation; Protein processing in endoplasmic reticulum | Environmental Information Processing; Signal transduction; PI3K-Akt signaling pathway | Cellular Processes; Cell growth and death; Necroptosis | Organismal Systems; Immune system; NOD-like receptor signaling pathway | Organismal Systems; Immune system; Antigen processing and presentatio…	COG0326*	Molecular chaperone, HSP90 family	Posttranslational modification, protein turnover, chaperones	PF00183 [Hsp90 protein]	4.929	0.894	4.613	0	2.609	210	25	165	0
epap_sqm_607572_14106-14444	epap_sqm_607572	arsC1, arsC	k_Bacteria;n_Terrabacteria group;p_Actinomycetota;c_Actinomycetes;o_Mycobacteriales	K00537*	arsenate reductase (glutaredoxin) [EC:1.20.4.1]	Not Included in Pathway or Brite; Unclassified: metabolism; Enzymes with EC numbers	COG1393*	Arsenate reductase and related proteins, glutaredoxin family	Inorganic ion transport and metabolism	PF03960 [ArsC family]	4.614	0.781	5.037	0	2.608	36	4	33	0
epap_sqm_408147_27104-27859	epap_sqm_408147	K07090	k_Bacteria;p_Pseudomonadota	K07090*	uncharacterized protein	Not Included in Pathway or Brite; Poorly characterized; Function unknown	COG0730*	Predicted permeases	General function prediction only	PF01925 [Sulfite exporter TauE/SafE]	4.253	0.7	5.476	0	2.60725	74	8	80	0
epap_sqm_802362_9760-10245	epap_sqm_802362	aroK, aroL	k_Bacteria;p_Pseudomonadota;c_Gammaproteobacteria	K00891*	shikimate kinase [EC:2.7.1.71]	Metabolism; Amino acid metabolism; Phenylalanine, tyrosine and tryptophan biosynthesis	COG0703*	Shikimate kinase	Amino acid transport and metabolism	PF01202 [Shikimate kinase]	4.381	1.362	4.685	0	2.607	49	10	44	0
epap_sqm_467618_9807-11150	epap_sqm_467618	mgtE	k_Bacteria;p_Pseudomonadota;c_Gammaproteobacteria	K06213*	magnesium transporter	Brite Hierarchies; Protein families: signaling and cellular processes; Transporters	COG2239*	Mg/Co/Ni transporter MgtE (contains CBS domain)	Inorganic ion transport and metabolism	PF01769 [Divalent cation transporter];PF03448 [MgtE intracellular N domain]	5.334	0.935	4.158	0	2.60675	165	19	108	0
epap_sqm_36340_1-369	epap_sqm_36340		k_Bacteria;p_Campylobacterota;c_Epsilonproteobacteria;o_Campylobacterales							PF00078 [Reverse transcriptase (RNA-dependent DNA polymerase)]	1.766	3.766	2.384	2.496	2.603	15	21	17	27
epap_sqm_88548_2831-4648	epap_sqm_88548	dxs	k_Bacteria;p_Pseudomonadota;c_Gammaproteobacteria	K01662*	1-deoxy-D-xylulose-5-phosphate synthase [EC:2.2.1.7]	Metabolism; Metabolism of cofactors and vitamins; Thiamine metabolism | Metabolism; Metabolism of terpenoids and polyketides; Terpenoid backbone biosynthesis	COG1154*	Deoxyxylulose-5-phosphate synthase	Lipid metabolism|Coenzyme metabolism	PF02779 [Transketolase, pyrimidine binding domain];PF02780 [Transketolase, C-terminal domain];PF13292 [1-deoxy-D-xylulose-5-phosphate synthase]	4.565	0.801	5.038	0	2.601	191	22	177	0
epap_sqm_331182_9976-10824	epap_sqm_331182	folD	k_Bacteria;p_Pseudomonadota;c_Gammaproteobacteria	K01491*	methylenetetrahydrofolate dehydrogenase (NADP+) / methenyltetrahydrofolate cyclohydrolase [EC:1.5.1.5 3.5.4.9]	Metabolism; Energy metabolism; Carbon fixation pathways in prokaryotes | Metabolism; Metabolism of cofactors and vitamins; One carbon pool by folate	COG0190*	5,10-methylene-tetrahydrofolate dehydrogenase/Methenyl tetrahydrofolate cyclohydrolase	Coenzyme metabolism	PF00763 [Tetrahydrofolate dehydrogenase/cyclohydrolase, catalytic domain];PF02882 [Tetrahydrofolate dehydrogenase/cyclohydrolase, NAD(P)-binding domain]	5.015	0.39	4.998	0	2.60075	98	5	82	0
epap_sqm_651900_27211-28749	epap_sqm_651900	nadB	k_Bacteria;p_Pseudomonadota;c_Gammaproteobacteria	K00278*	L-aspartate oxidase [EC:1.4.3.16]	Metabolism; Amino acid metabolism; Alanine, aspartate and glutamate metabolism | Metabolism; Metabolism of cofactors and vitamins; Nicotinate and nicotinamide metabolism	COG0029*	Aspartate oxidase	Coenzyme metabolism	PF00890 [FAD binding domain];PF02910 [Fumarate reductase flavoprotein C-term]	4.63	1.075	4.607	0.089	2.60025	164	25	137	4
epap_sqm_672188_1-345	epap_sqm_672188		k_Bacteria;p_Pseudomonadota;c_Gammaproteobacteria;o_Chromatiales;f_Sedimenticolaceae				ENOG410XSZT	R-directed D polymerase from mobile element jockey-like	Function unknown		3.022	3.261	1.35	2.768	2.60025	24	17	9	28
epap_sqm_458709_12346-13986	epap_sqm_458709	QARS, glnS	k_Bacteria;p_Pseudomonadota;c_Gammaproteobacteria	K01886*	glutaminyl-tRNA synthetase [EC:6.1.1.18]	Genetic Information Processing; Translation; Aminoacyl-tRNA biosynthesis | Brite Hierarchies; Protein families: metabolism; Amino acid related enzymes | Brite Hierarchies; Protein families: genetic information processing; Transfer RNA biogenesis	COG0008*	Glutamyl- and glutaminyl-tRNA synthetases	Translation, ribosomal structure and biogenesis	PF00749 [tRNA synthetases class I (E and Q), catalytic domain];PF03950 [tRNA synthetases class I (E and Q), anti-codon binding domain]	4.58	1.089	4.73	0	2.59975	173	27	150	0
epap_sqm_582451_17394-18059	epap_sqm_582451		k_Bacteria							PF01026 [TatD related DNase]	4.762	0.894	4.74	0	2.599	73	9	61	0
epap_sqm_88548_7266-7781	epap_sqm_88548		k_Bacteria;p_Pseudomonadota;c_Gammaproteobacteria;o_Thiotrichales							PF01713 [Smr domain]	3.957	0.513	5.917	0	2.59675	47	4	59	0
epap_sqm_88548_77398-77865	epap_sqm_88548	ruvC	k_Bacteria;p_Pseudomonadota;c_Gammaproteobacteria	K01159*	crossover junction endodeoxyribonuclease RuvC [EC:3.1.22.4]	Genetic Information Processing; Replication and repair; Homologous recombination | Brite Hierarchies; Protein families: genetic information processing; DNA repair and recombination proteins	COG0817*	Holliday junction resolvasome, endonuclease subunit	DNA replication, recombination and repair	PF02075 [Crossover junction endodeoxyribonuclease RuvC]	5.477	0.707	4.202	0	2.5965	59	5	38	0
epap_sqm_363556_11540-12124	epap_sqm_363556		k_Bacteria;p_Pseudomonadota;c_Gammaproteobacteria				COG2813*	16S RNA G1207 methylase RsmC	Translation, ribosomal structure and biogenesis	PF05175 [Methyltransferase small domain]	4.382	2.149	3.715	0.117	2.59075	59	19	42	2
epap_sqm_802362_5437-6534	epap_sqm_802362		k_Bacteria;p_Pseudomonadota;c_Gammaproteobacteria							PF13795 [HupE / UreJ protein]	4.907	0.362	5.09	0	2.58975	124	6	108	0
epap_sqm_49763_7869-9500	epap_sqm_49763	yidC, spoIIIJ, OXA1, ccfA	k_Bacteria;p_Pseudomonadota;c_Gammaproteobacteria	K03217*	YidC/Oxa1 family membrane protein insertase	Genetic Information Processing; Folding, sorting and degradation; Protein export | Environmental Information Processing; Membrane transport; Bacterial secretion system | Cellular Processes; Cellular community - prokaryotes; Quorum sensing | Brite Hierarchies; Protein families: genetic information processing; Mitochondrial biogenesis | Brite Hierarchies; Protein families: signaling and cellular pr…	COG0706*	Preprotein translocase subunit YidC		PF02096 [60Kd inner membrane protein];PF14849 [YidC periplasmic domain]	5.005	0.973	4.376	0	2.5885	188	24	138	0
epap_sqm_538437_24067-25650	epap_sqm_538437		k_Bacteria;p_Pseudomonadota;c_Gammaproteobacteria	K10826;K10834*			COG0488*	ATPase components of ABC transporters with duplicated ATPase domains	General function prediction only	PF00005 [ABC transporter];PF12848 [ABC transporter];PF13304 [AAA domain, putative AbiEii toxin, Type IV TA system]	4.06	0.836	5.456	0	2.588	148	20	167	0
epap_sqm_331182_5571-6299	epap_sqm_331182	PTR1	k_Bacteria;p_Pseudomonadota;c_Gammaproteobacteria	K03793*	pteridine reductase [EC:1.5.1.33]	Not Included in Pathway or Brite; Unclassified: metabolism; Enzymes with EC numbers	COG1028*	Dehydrogenases with different specificities (related to short-chain alcohol dehydrogenases)	General function prediction only|Secondary metabolites biosynthesis, transport and catabolism|Lipid metabolism	PF00106 [short chain dehydrogenase];PF13561 [Enoyl-(Acyl carrier protein) reductase]	4.172	0.998	5.182	0	2.588	70	11	73	0
epap_sqm_259825_31382-31804	epap_sqm_259825	ndk, NME	k_Bacteria;p_Pseudomonadota;c_Gammaproteobacteria	K00940*	nucleoside-diphosphate kinase [EC:2.7.4.6]	Metabolism; Nucleotide metabolism; Purine metabolism | Metabolism; Nucleotide metabolism; Pyrimidine metabolism | Metabolism; Xenobiotics biodegradation and metabolism; Drug metabolism - other enzymes | Environmental Information Processing; Signal transduction; MAPK signaling pathway - plant | Brite Hierarchies; Protein families: genetic information processing; Membrane trafficking	COG0105*	Nucleoside diphosphate kinase	Nucleotide transport and metabolism	PF00334 [Nucleoside diphosphate kinase]	2.773	1.095	6.484	0	2.588	27	7	53	0
epap_sqm_88548_28876-29754	epap_sqm_88548	mmsB, HIBADH	k_Bacteria;p_Pseudomonadota;c_Gammaproteobacteria	K00020*	3-hydroxyisobutyrate dehydrogenase [EC:1.1.1.31]	Metabolism; Amino acid metabolism; Valine, leucine and isoleucine degradation	COG2084*	3-hydroxyisobutyrate dehydrogenase and related beta-hydroxyacid dehydrogenases	Lipid metabolism	PF03446 [NAD binding domain of 6-phosphogluconate dehydrogenase];PF14833 [NAD-binding of NADP-dependent 3-hydroxyisobutyrate dehydrogenase]	4.449	1.129	4.769	0	2.58675	90	15	81	0
epap_sqm_651900_313-2157	epap_sqm_651900	oadA	k_Bacteria;p_Pseudomonadota;c_Gammaproteobacteria	K01571*	oxaloacetate decarboxylase (Na+ extruding), alpha subunit [EC:7.2.4.2]	Metabolism; Carbohydrate metabolism; Pyruvate metabolism | Brite Hierarchies; Protein families: signaling and cellular processes; Transporters	COG0511;COG5016*			PF00364 [Biotin-requiring enzyme];PF00682 [HMGL-like];PF02436 [Conserved carboxylase domain]	4.568	0.968	4.768	0.037	2.58525	194	27	170	2
epap_sqm_193440_4940-5563	epap_sqm_193440		k_Bacteria							PF01925 [Sulfite exporter TauE/SafE]	4.387	1.06	4.893	0	2.585	63	10	59	0
epap_sqm_408147_172-1200	epap_sqm_408147		k_Bacteria;p_Pseudomonadota;c_Gammaproteobacteria				COG0714*	MoxR-like ATPases	General function prediction only		3.8	1.093	5.431	0	2.581	90	17	108	0
epap_sqm_222818_6634-7062	epap_sqm_222818		k_Bacteria;p_Pseudomonadota;c_Gammaproteobacteria				ENOG411270W*	Pfam:DUF304	Function unknown	PF03703 [Bacterial PH domain]	4.76	0.617	4.946	0	2.58075	47	4	41	0
epap_sqm_157032_15076-15813	epap_sqm_157032		k_Bacteria;p_Pseudomonadota;c_Alphaproteobacteria							PF00005 [ABC transporter]	6.299	0.538	3.366	0.092	2.57375	107	6	48	2
epap_sqm_70600_6290-6901	epap_sqm_70600		k_Bacteria;p_Pseudomonadota;c_Gammaproteobacteria							PF00702 [haloacid dehalogenase-like hydrolase];PF13419 [Haloacid dehalogenase-like hydrolase]	3.834	1.298	5.158	0	2.5725	54	12	61	0
epap_sqm_538437_20713-21738	epap_sqm_538437	ribBA	k_Bacteria;p_Pseudomonadota;c_Gammaproteobacteria	K14652*	3,4-dihydroxy 2-butanone 4-phosphate synthase / GTP cyclohydrolase II [EC:4.1.99.12 3.5.4.25]	Metabolism; Metabolism of cofactors and vitamins; Riboflavin metabolism | Metabolism; Metabolism of cofactors and vitamins; Folate biosynthesis	COG0108;COG0807*			PF00925 [GTP cyclohydrolase II];PF00926 [3,4-dihydroxy-2-butanone 4-phosphate synthase]	5.463	0.838	3.985	0	2.5715	129	13	79	0
epap_sqm_607572_39909-40985	epap_sqm_607572	mraY	k_Bacteria;p_Pseudomonadota;c_Gammaproteobacteria	K01000*	phospho-N-acetylmuramoyl-pentapeptide-transferase [EC:2.7.8.13]	Metabolism; Glycan biosynthesis and metabolism; Peptidoglycan biosynthesis | Human Diseases; Drug resistance: Antimicrobial; Vancomycin resistance | Brite Hierarchies; Protein families: metabolism; Peptidoglycan biosynthesis and degradation proteins	COG0472*	UDP-N-acetylmuramyl pentapeptide phosphotransferase/UDP-N-acetylglucosamine-1-phosphate transferase	Cell envelope biogenesis, outer membrane	PF00953 [Glycosyl transferase family 4]	4.599	1.167	4.517	0	2.57075	114	19	94	0
epap_sqm_408147_5599-7080	epap_sqm_408147		k_Bacteria;p_Pseudomonadota;c_Gammaproteobacteria							PF03092 [BT1 family]	3.958	0.804	5.517	0	2.56975	135	18	158	0
epap_sqm_88548_86020-87060	epap_sqm_88548	purM	k_Bacteria;p_Pseudomonadota;c_Gammaproteobacteria	K01933*	phosphoribosylformylglycinamidine cyclo-ligase [EC:6.3.3.1]	Metabolism; Nucleotide metabolism; Purine metabolism	COG0150*	Phosphoribosylaminoimidazole (AIR) synthetase	Nucleotide transport and metabolism	PF00586 [AIR synthase related protein, N-terminal domain];PF02769 [AIR synthase related protein, C-terminal domain]	4.883	0.763	4.623	0	2.56725	117	12	93	0
epap_sqm_221248_15597-15890	epap_sqm_221248	PCBD, phhB	k_Bacteria;p_Pseudomonadota	K01724*	4a-hydroxytetrahydrobiopterin dehydratase [EC:4.2.1.96]	Metabolism; Metabolism of cofactors and vitamins; Folate biosynthesis | Brite Hierarchies; Protein families: signaling and cellular processes; Exosome	COG2154*	Pterin-4a-carbinolamine dehydratase	Coenzyme metabolism	PF01329 [Pterin 4 alpha carbinolamine dehydratase]	4.286	1.576	4.4	0	2.5655	29	7	25	0
epap_sqm_348194_12527-12763	epap_sqm_348194	RP-L28, MRPL28, rpmB	k_Bacteria;p_Pseudomonadota;c_Gammaproteobacteria	K02902*	large subunit ribosomal protein L28	Genetic Information Processing; Translation; Ribosome | Brite Hierarchies; Protein families: genetic information processing; Ribosome	COG0227*	Ribosomal protein L28	Translation, ribosomal structure and biogenesis	PF00830 [Ribosomal L28 family]	0	0	10.262	0	2.5655	0	0	47	0
epap_sqm_802362_6541-7551	epap_sqm_802362		k_Bacteria				COG0501*	Zn-dependent protease with chaperone function	Posttranslational modification, protein turnover, chaperones	PF01435 [Peptidase family M48]	4.813	0.785	4.658	0	2.564	112	12	91	0
epap_sqm_157032_7007-8299	epap_sqm_157032	hisD	k_Bacteria;p_Pseudomonadota;c_Gammaproteobacteria	K00013*	histidinol dehydrogenase [EC:1.1.1.23]	Metabolism; Amino acid metabolism; Histidine metabolism	COG0141*	Histidinol dehydrogenase	Amino acid transport and metabolism	PF00815 [Histidinol dehydrogenase]	4.637	1.177	4.442	0	2.564	138	23	111	0
epap_sqm_259825_5964-7247	epap_sqm_259825	hom	k_Bacteria;p_Pseudomonadota;c_Gammaproteobacteria	K00003*	homoserine dehydrogenase [EC:1.1.1.3]	Metabolism; Amino acid metabolism; Glycine, serine and threonine metabolism | Metabolism; Amino acid metabolism; Cysteine and methionine metabolism | Metabolism; Amino acid metabolism; Lysine biosynthesis	COG0460*	Homoserine dehydrogenase	Amino acid transport and metabolism	PF00742 [Homoserine dehydrogenase];PF03447 [Homoserine dehydrogenase, NAD binding domain]	4.839	0.412	4.998	0	2.56225	143	8	124	0
epap_sqm_18171_3-1085	epap_sqm_18171	metK	k_Bacteria;p_Pseudomonadota;c_Gammaproteobacteria	K00789*	S-adenosylmethionine synthetase [EC:2.5.1.6]	Metabolism; Amino acid metabolism; Cysteine and methionine metabolism	COG0192*	S-adenosylmethionine synthetase	Coenzyme metabolism	PF00438 [S-adenosylmethionine synthetase, N-terminal domain];PF02772 [S-adenosylmethionine synthetase, central domain];PF02773 [S-adenosylmethionine synthetase, C-terminal domain]	4.333	0.611	5.304	0	2.562	108	10	111	0
epap_sqm_546625_3588-5789	epap_sqm_546625	clpA	k_Bacteria;p_Pseudomonadota;c_Gammaproteobacteria	K03694*	ATP-dependent Clp protease ATP-binding subunit ClpA	Brite Hierarchies; Protein families: genetic information processing; Chaperones and folding catalysts	COG0542*	ATPases with chaperone activity, ATP-binding subunit	Posttranslational modification, protein turnover, chaperones	PF00004 [ATPase family associated with various cellular activities (AAA)];PF07724 [AAA domain (Cdc48 subfamily)];PF07728 [AAA domain (dynein-related subfamily)];PF10431 [C-terminal, D2-small domain, of ClpB protein ];PF17871 []	4.262	0.932	5.053	0	2.56175	216	31	215	0
epap_sqm_65366_13846-15408	epap_sqm_65366	DLAT, aceF, pdhC	k_Bacteria;p_Pseudomonadota	K00627*	pyruvate dehydrogenase E2 component (dihydrolipoamide acetyltransferase) [EC:2.3.1.12]	Metabolism; Carbohydrate metabolism; Glycolysis / Gluconeogenesis | Metabolism; Carbohydrate metabolism; Citrate cycle (TCA cycle) | Metabolism; Carbohydrate metabolism; Pyruvate metabolism	COG0508*	Pyruvate/2-oxoglutarate dehydrogenase complex, dihydrolipoamide acyltransferase (E2) component, and related enzymes	Energy production and conversion	PF00198 [2-oxoacid dehydrogenases acyltransferase (catalytic domain)];PF00364 [Biotin-requiring enzyme];PF02817 [e3 binding domain];PF13533 [Biotin-lipoyl like]	4.865	0.677	4.701	0	2.56075	175	16	142	0
epap_sqm_546625_46543-48111	epap_sqm_546625		k_Bacteria;p_Pseudomonadota;c_Gammaproteobacteria							PF00528 [Binding-protein-dependent transport system inner membrane component]	4.098	0.633	5.508	0	2.55975	148	15	167	0
epap_sqm_157032_16656-17906	epap_sqm_157032		k_Bacteria;p_Pseudomonadota				COG2907*	Predicted NAD/FAD-binding protein	General function prediction only	PF01593 [Flavin containing amine oxidoreductase];PF13450 [NAD(P)-binding Rossmann-like domain]	4.619	1.111	4.509	0	2.55975	133	21	109	0
epap_sqm_11268_4469-5104	epap_sqm_11268	MTFMT, fmt	k_Bacteria;p_Campylobacterota;c_Epsilonproteobacteria;o_Campylobacterales	K00604*	methionyl-tRNA formyltransferase [EC:2.1.2.9]	Metabolism; Metabolism of cofactors and vitamins; One carbon pool by folate | Genetic Information Processing; Translation; Aminoacyl-tRNA biosynthesis	ENOG4111JKP*	Methionyl-tR formyltransferase	Function unknown		4.782	0	5.452	0	2.5585	70	0	67	0
epap_sqm_458709_4749-5825	epap_sqm_458709	aroC	k_Bacteria;p_Pseudomonadota;c_Gammaproteobacteria	K01736*	chorismate synthase [EC:4.2.3.5]	Metabolism; Amino acid metabolism; Phenylalanine, tyrosine and tryptophan biosynthesis	COG0082*	Chorismate synthase	Amino acid transport and metabolism	PF01264 [Chorismate synthase]	4.478	1.413	4.324	0	2.55375	111	23	90	0
epap_sqm_363556_2511-3230	epap_sqm_363556		k_Bacteria;p_Pseudomonadota;c_Gammaproteobacteria				COG0037*	Predicted ATPase of the PP-loop superfamily implicated in cell cycle control	Cell division and chromosome partitioning	PF01171 [PP-loop family]	4.948	0.368	4.887	0	2.55075	82	4	68	0
epap_sqm_157032_22146-22904	epap_sqm_157032		k_Bacteria;p_Pseudomonadota							PF00106 [short chain dehydrogenase];PF13561 [Enoyl-(Acyl carrier protein) reductase]	4.694	0.872	4.636	0	2.5505	82	10	68	0
epap_sqm_11268_16533-17927	epap_sqm_11268	sbcB, exoI	k_Bacteria;p_Pseudomonadota	K01141*	exodeoxyribonuclease I [EC:3.1.11.1]	Genetic Information Processing; Replication and repair; Mismatch repair | Brite Hierarchies; Protein families: genetic information processing; DNA repair and recombination proteins	COG2925*	Exonuclease I	DNA replication, recombination and repair	PF00929 [Exonuclease];PF08411 [Exonuclease C-terminal]	5.232	0.474	4.489	0	2.54875	168	10	121	0
epap_sqm_303057_2477-4177	epap_sqm_303057	ureC	k_Bacteria;p_Pseudomonadota;c_Gammaproteobacteria	K01428*	urease subunit alpha [EC:3.5.1.5]	Metabolism; Nucleotide metabolism; Purine metabolism | Metabolism; Amino acid metabolism; Arginine biosynthesis | Metabolism; Xenobiotics biodegradation and metabolism; Atrazine degradation | Human Diseases; Infectious diseases: Bacterial; Epithelial cell signaling in Helicobacter pylori infection	COG0804*	Urea amidohydrolase (urease) alpha subunit	Amino acid transport and metabolism	PF00449 [Urease alpha-subunit, N-terminal domain];PF01979 [Amidohydrolase family]	4.674	0.739	4.776	0	2.54725	183	19	157	0
epap_sqm_344002_3-506	epap_sqm_344002	pyrE	k_Bacteria;p_Pseudomonadota;c_Gammaproteobacteria	K00762*	orotate phosphoribosyltransferase [EC:2.4.2.10]	Metabolism; Nucleotide metabolism; Pyrimidine metabolism	COG0461*	Orotate phosphoribosyltransferase	Nucleotide transport and metabolism		3.621	0.919	5.647	0	2.54675	42	7	55	0
epap_sqm_672224_23889-25112	epap_sqm_672224	bioA	k_Bacteria;p_Pseudomonadota;c_Gammaproteobacteria	K00833*	adenosylmethionine---8-amino-7-oxononanoate aminotransferase [EC:2.6.1.62]	Metabolism; Metabolism of cofactors and vitamins; Biotin metabolism | Brite Hierarchies; Protein families: metabolism; Amino acid related enzymes	COG0161*	Adenosylmethionine-8-amino-7-oxononanoate aminotransferase	Coenzyme metabolism	PF00202 [Aminotransferase class-III]	4.792	0.487	4.904	0	2.54575	135	9	116	0
epap_sqm_88548_88239-90818	epap_sqm_88548	IARS, ileS	k_Bacteria;p_Pseudomonadota;c_Gammaproteobacteria	K01870*	isoleucyl-tRNA synthetase [EC:6.1.1.5]	Genetic Information Processing; Translation; Aminoacyl-tRNA biosynthesis | Brite Hierarchies; Protein families: metabolism; Amino acid related enzymes | Brite Hierarchies; Protein families: genetic information processing; Transfer RNA biogenesis	COG0060*	Isoleucyl-tRNA synthetase	Translation, ribosomal structure and biogenesis	PF00133 [tRNA synthetases class I (I, L, M and V)];PF08264 [Anticodon-binding domain of tRNA];PF09334 [tRNA synthetases class I (M)]	4.665	1.077	4.433	0	2.54375	277	42	221	0
epap_sqm_88548_34455-34874	epap_sqm_88548	acpS	k_Bacteria;p_Pseudomonadota;c_Gammaproteobacteria	K00997*	holo-[acyl-carrier protein] synthase [EC:2.7.8.7]	Metabolism; Metabolism of cofactors and vitamins; Pantothenate and CoA biosynthesis	COG0736*	Phosphopantetheinyl transferase (holo-ACP synthase)	Lipid metabolism	PF01648 [4'-phosphopantetheinyl transferase superfamily]	4.241	0.63	5.298	0	2.54225	41	4	43	0
epap_sqm_802362_7557-8165	epap_sqm_802362	lemA	k_Bacteria;p_Pseudomonadota;c_Gammaproteobacteria	K03744*	LemA protein	Not Included in Pathway or Brite; Poorly characterized; General function prediction only	COG1704*	Uncharacterized conserved protein	Function unknown	PF04011 [LemA family]	4.423	0.217	5.523	0	2.54075	62	2	65	0
epap_sqm_408147_8098-10221	epap_sqm_408147	katG	k_Bacteria;n_FCB group;n_Bacteroidota/Chlorobiota group;p_Bacteroidota;c_Flavobacteriia;o_Flavobacteriales	K03782*	catalase-peroxidase [EC:1.11.1.21]	Metabolism; Amino acid metabolism; Phenylalanine metabolism | Metabolism; Amino acid metabolism; Tryptophan metabolism | Metabolism; Biosynthesis of other secondary metabolites; Phenylpropanoid biosynthesis | Metabolism; Xenobiotics biodegradation and metabolism; Drug metabolism - other enzymes	COG0376*	Catalase (peroxidase I)	Inorganic ion transport and metabolism	PF00141 [Peroxidase]	4.705	0.872	4.58	0	2.53925	230	28	188	0
epap_sqm_408147_7083-7934	epap_sqm_408147	oxyR	k_Bacteria;p_Pseudomonadota;c_Gammaproteobacteria	K04761*	LysR family transcriptional regulator, hydrogen peroxide-inducible genes activator	Cellular Processes; Cellular community - prokaryotes; Biofilm formation - Escherichia coli | Brite Hierarchies; Protein families: genetic information processing; Transcription factors				PF00126 [Bacterial regulatory helix-turn-helix protein, lysR family];PF03466 [LysR substrate binding domain]	5.354	1.087	3.705	0	2.5365	105	14	61	0
epap_sqm_70600_8034-9560	epap_sqm_70600	TC.SULP	k_Bacteria;p_Pseudomonadota;c_Gammaproteobacteria	K03321*	sulfate permease, SulP family	Brite Hierarchies; Protein families: signaling and cellular processes; Transporters	COG0659*	Sulfate permease and related transporters (MFS superfamily)	Inorganic ion transport and metabolism	PF00916 [Sulfate permease family]	4.581	0.953	4.609	0	2.53575	161	22	136	0
epap_sqm_188444_1-888	epap_sqm_188444		k_Bacteria;p_Pseudomonadota;c_Gammaproteobacteria;o_Chromatiales				ENOG410XY22	doublecortin domain containing 5	Function unknown		1.957	3.875	2.506	1.805	2.53575	40	52	43	47
epap_sqm_74300_2-2308	epap_sqm_74300	fhaB	k_Bacteria;p_Pseudomonadota	K15125*	filamentous hemagglutinin	Human Diseases; Infectious diseases: Bacterial; Pertussis | Brite Hierarchies; Protein families: signaling and cellular processes; Glycosaminoglycan binding proteins	COG3210*	Large exoproteins involved in heme utilization or adhesion		PF05860 [haemagglutination activity domain]	0	0	10.139	0	2.53475	0	0	452	0
epap_sqm_88548_47875-49812	epap_sqm_88548	sdhA, frdA	k_Bacteria;p_Pseudomonadota;c_Gammaproteobacteria	K00239*	succinate dehydrogenase / fumarate reductase, flavoprotein subunit [EC:1.3.5.1 1.3.5.4]	Metabolism; Carbohydrate metabolism; Citrate cycle (TCA cycle) | Metabolism; Carbohydrate metabolism; Butanoate metabolism | Metabolism; Energy metabolism; Oxidative phosphorylation | Metabolism; Energy metabolism; Carbon fixation pathways in prokaryotes | Human Diseases; Infectious diseases: Bacterial; Legionellosis	COG1053*	Succinate dehydrogenase/fumarate reductase, flavoprotein subunit	Energy production and conversion	PF00890 [FAD binding domain];PF02910 [Fumarate reductase flavoprotein C-term]	4.573	0.546	5.02	0	2.53475	204	16	188	0
epap_sqm_607572_21538-24339	epap_sqm_607572	GLDC, gcvP	k_Bacteria;p_Pseudomonadota;c_Gammaproteobacteria	K00281*	glycine dehydrogenase [EC:1.4.4.2]	Metabolism; Carbohydrate metabolism; Glyoxylate and dicarboxylate metabolism | Metabolism; Amino acid metabolism; Glycine, serine and threonine metabolism	COG0403;COG1003*			PF02347 [Glycine cleavage system P-protein]	4.357	1.488	4.285	0	2.5325	281	63	232	0
epap_sqm_546625_30203-32158	epap_sqm_546625		k_Bacteria;p_Pseudomonadota;c_Gammaproteobacteria				COG1198*	Primosomal protein N' (replication factor Y) - superfamily II helicase	DNA replication, recombination and repair	PF00270 [DEAD/DEAH box helicase];PF00271 [Helicase conserved C-terminal domain];PF04851 [Type III restriction enzyme, res subunit];PF17764 []	4.132	0.812	5.185	0	2.53225	186	24	196	0
epap_sqm_49763_11913-14240	epap_sqm_49763	topA	k_Bacteria;p_Pseudomonadota;c_Gammaproteobacteria;n_Gammaproteobacteria incertae sedis;g_Candidatus Thioglobus	K03168*	DNA topoisomerase I [EC:5.99.1.2]	Brite Hierarchies; Protein families: genetic information processing; DNA replication proteins | Brite Hierarchies; Protein families: genetic information processing; DNA repair and recombination proteins	COG0550;COG1754*			PF01131 [DNA topoisomerase];PF01751 [Toprim domain];PF13368 [Topoisomerase C-terminal repeat]	4.871	0.767	4.49	0	2.532	261	27	202	0
epap_sqm_193440_3-887	epap_sqm_193440		k_Bacteria;p_Pseudomonadota;c_Gammaproteobacteria							PF00892 [EamA-like transporter family]	3.878	0.748	5.496	0	2.5305	79	10	94	0
epap_sqm_467618_3296-4936	epap_sqm_467618	pyrG, CTPS	k_Bacteria;p_Pseudomonadota;c_Gammaproteobacteria	K01937*	CTP synthase [EC:6.3.4.2]	Metabolism; Nucleotide metabolism; Pyrimidine metabolism	COG0504*	CTP synthase (UTP-ammonia lyase)	Nucleotide transport and metabolism	PF00117 [Glutamine amidotransferase class-I];PF06418 [CTP synthase N-terminus]	4.58	0.968	4.573	0	2.53025	173	24	145	0
epap_sqm_88548_73486-74646	epap_sqm_88548	aapQ, bztB	k_Bacteria;p_Pseudomonadota;c_Gammaproteobacteria	K09970*	general L-amino acid transport system permease protein	Environmental Information Processing; Membrane transport; ABC transporters | Brite Hierarchies; Protein families: signaling and cellular processes; Transporters	COG4597*	ABC-type amino acid transport system, permease component	Amino acid transport and metabolism	PF00528 [Binding-protein-dependent transport system inner membrane component]	4.603	1.311	4.19	0	2.526	123	23	94	0
epap_sqm_88548_63846-65216	epap_sqm_88548	argH, ASL	k_Bacteria	K01755*	argininosuccinate lyase [EC:4.3.2.1]	Metabolism; Amino acid metabolism; Alanine, aspartate and glutamate metabolism | Metabolism; Amino acid metabolism; Arginine biosynthesis | Brite Hierarchies; Protein families: signaling and cellular processes; Exosome	COG0165*	Argininosuccinate lyase	Amino acid transport and metabolism	PF00206 [Lyase];PF14698 [Argininosuccinate lyase C-terminal]	5.007	0.29	4.794	0	2.52275	158	6	127	0
epap_sqm_607572_38922-39905	epap_sqm_607572		k_Bacteria;p_Pseudomonadota;c_Gammaproteobacteria	K01802*	peptidylprolyl isomerase [EC:5.2.1.8]	Not Included in Pathway or Brite; Unclassified: metabolism; Enzymes with EC numbers	COG0545;COG0652*			PF00160 [Cyclophilin type peptidyl-prolyl cis-trans isomerase/CLD]	4.68	0.605	4.733	0.069	2.52175	106	9	90	2
epap_sqm_536427_5332-6231	epap_sqm_536427	ata, sadA, emaA	k_Bacteria;p_Pseudomonadota;c_Gammaproteobacteria;o_Pasteurellales	K21449*	trimeric autotransporter adhesin	Brite Hierarchies; Protein families: signaling and cellular processes; Transporters				PF03895 [YadA-like membrane anchor domain]	0	0	10.062	0	2.5155	0	0	175	0
epap_sqm_88548_1425-2831	epap_sqm_88548	engA, der	k_Bacteria;p_Pseudomonadota;c_Gammaproteobacteria	K03977*	GTPase	Brite Hierarchies; Protein families: genetic information processing; Ribosome biogenesis	COG1160*	Predicted GTPases	General function prediction only	PF00009 [Elongation factor Tu GTP binding domain];PF00350 [Dynamin family];PF01926 [50S ribosome-binding GTPase];PF02421 [Ferrous iron transport protein B];PF14714 [KH-domain-like of EngA bacterial GTPase enzymes, C-terminal]	4.941	0.847	4.266	0	2.5135	160	18	116	0
epap_sqm_88548_17749-18414	epap_sqm_88548		k_Bacteria;p_Pseudomonadota;c_Gammaproteobacteria				ENOG4111IAD*	CRISPR-associated protein, Cas6-related	Replication, recombination and repair	PF09559 [Cas6 Crispr]	3.327	0.894	5.828	0	2.51225	51	9	75	0
[truncated: 2,758 more rows]
